# Supplementary material for: The Himalayan Onion (Allium wallichii Kunth) Harbors Unique Spatially Organized Bacterial Communities
Source: Microb Ecol. 2021 Mar 16;82(4):909–18. doi: 10.1007/s00248-021-01728-5 (PMC8551121; doi:10.1007/s00248-021-01728-5)
Supplement: Supplementary file 1 — (XLSX 1806 kb) [file 248_2021_1728_MOESM1_ESM.xlsx]

## Sheet: Feature Table
Supplementary Table S1. Feature table constructed from the Allium wllichii amplicon sequencing library. E: endorhiza, F: flower, P: pedicule, R: rhizosphere, S: soil
# Constructed from biom file
#OTU ID	E1	E2	E3	E4	E5	E6	F1	F2	F3	F4	F5	F6	P1	P2	P3	P4	P5	P6	R1	R2	R3	R4	R5	R6	S1	S2	S3	S4	taxonomy
789622bf56fea28a1ca74dff348c8d48	0	0	0	0	0	0	0	0	13	0	0	0	0	0	10	0	29	0	0	0	0	0	0	0	0	0	0	0	D_0__Bacteria; D_1__Firmicutes; D_2__Clostridia; D_3__Clostridiales; D_4__Ruminococcaceae; D_5__[Eubacterium] coprostanoligenes group
3c10ca58632b7ed75c5388a88b73b6f6	0	0	0	0	0	0	0	0	0	0	0	0	0	0	0	0	0	0	0	0	0	0	0	0	32	14	0	0	D_0__Archaea; D_1__Thaumarchaeota; D_2__FHMa11 terrestrial group; D_3__uncultured archaeon; D_4__; D_5__; D_6__; D_7__; D_8__; D_9__; D_10__; D_11__; D_12__; D_13__; D_14__
19f9f30d5492ed1f3f968da3d20389b1	0	0	0	0	0	0	0	0	0	0	0	0	0	0	0	0	0	0	0	0	98	13	0	16	36	18	29	31	D_0__Bacteria; D_1__Planctomycetes; D_2__Planctomycetacia; D_3__Planctomycetales; D_4__Planctomycetaceae; D_5__Gemmata; D_6__uncultured bacterium; D_7__; D_8__; D_9__; D_10__; D_11__; D_12__; D_13__; D_14__
5824fd48cccee6341ff4c7eb1c531e7f	0	0	0	0	0	0	0	0	0	0	0	0	0	0	0	0	0	0	0	0	0	0	0	0	0	0	5	8	D_0__Bacteria; D_1__Planctomycetes; D_2__vadinHA49; D_3__uncultured bacterium; D_4__; D_5__; D_6__; D_7__; D_8__; D_9__; D_10__; D_11__; D_12__; D_13__; D_14__
ca8f1c260ac18a133685554fc1089155	13	0	0	0	0	0	15	0	0	0	0	0	0	0	0	0	0	0	0	0	0	0	0	0	0	0	0	0	D_0__Bacteria; D_1__Proteobacteria; D_2__Alphaproteobacteria; D_3__Rhodobacterales; D_4__Rhodobacteraceae; D_5__Rhodobacter
6f1564b51d87d42dd4cbc3b806777751	0	0	0	0	0	0	0	0	0	0	0	0	0	0	0	0	0	0	0	0	0	0	0	0	4	0	0	0	D_0__Bacteria; D_1__Bacteroidetes; D_2__Cytophagia; D_3__Cytophagales
f6ef60c91b599d120920ede216b6af8e	0	0	0	0	0	0	0	0	0	0	0	0	0	0	0	0	0	0	0	0	0	0	0	0	0	55	66	76	D_0__Bacteria; D_1__Verrucomicrobia; D_2__Spartobacteria; D_3__Chthoniobacterales; D_4__Chthoniobacteraceae; D_5__Chthoniobacter; D_6__uncultured bacterium; D_7__; D_8__; D_9__; D_10__; D_11__; D_12__; D_13__; D_14__
c7f5afbae34db14a4b6de2630cf0e14e	0	0	0	0	0	0	0	0	0	0	0	0	0	0	0	0	0	0	0	22	0	0	0	0	0	0	0	0	D_0__Bacteria; D_1__Proteobacteria; D_2__Betaproteobacteria; D_3__Nitrosomonadales; D_4__Nitrosomonadaceae; D_5__uncultured
f7aead712a0770bd8cf2f815d49952d0	0	0	0	0	0	0	0	0	0	0	0	0	0	0	0	0	0	0	0	0	0	0	9	0	0	0	11	17	D_0__Bacteria; D_1__Firmicutes; D_2__Bacilli; D_3__Bacillales
7d2fbd28dbf178a34cea1f3c829f0305	0	0	0	0	0	0	0	0	0	0	0	0	0	0	0	0	0	0	0	0	0	0	0	0	14	0	0	0	D_0__Archaea; D_1__Euryarchaeota; D_2__Thermoplasmata; D_3__Thermoplasmatales; D_4__Marine Group II; D_5__uncultured archaeon; D_6__; D_7__; D_8__; D_9__; D_10__; D_11__; D_12__; D_13__; D_14__
0b4aeb45916a24fd10e3655fe6481966	0	0	0	0	0	0	0	0	0	3	0	0	0	0	0	0	0	0	0	0	0	0	0	0	0	0	0	0	D_0__Bacteria; D_1__Firmicutes; D_2__Clostridia; D_3__Clostridiales; D_4__Christensenellaceae; D_5__Christensenellaceae R-7 group
cde34f1ec3f01c2efaa3da6b2b320ebd	0	0	0	0	0	0	0	0	0	0	0	0	0	0	0	0	0	0	0	0	0	7	0	0	8	4	12	13	D_0__Bacteria; D_1__Chloroflexi; D_2__Thermomicrobia; D_3__JG30-KF-CM45; D_4__uncultured bacterium; D_5__; D_6__; D_7__; D_8__; D_9__; D_10__; D_11__; D_12__; D_13__; D_14__
a1d904e91e38099a0cb24ea9d6aa691b	0	0	0	0	0	0	0	0	0	0	0	0	0	0	0	0	0	0	0	0	0	0	0	0	26	22	0	0	D_0__Bacteria; D_1__Proteobacteria; D_2__Gammaproteobacteria; D_3__Legionellales; D_4__Coxiellaceae; D_5__Aquicella
293a15127f415b7089f6e7c4069aaabb	0	0	0	0	0	0	0	0	0	0	0	0	0	0	0	0	0	0	0	0	3	0	0	0	0	0	0	0	D_0__Bacteria; D_1__Bacteroidetes; D_2__Sphingobacteriia; D_3__Sphingobacteriales; D_4__Chitinophagaceae
d831dab97c9fc046928456466536dafe	0	0	0	0	0	0	0	0	0	0	0	0	0	0	0	0	0	0	0	11	0	0	0	0	36	46	0	0	D_0__Bacteria; D_1__Planctomycetes; D_2__Planctomycetacia; D_3__Planctomycetales; D_4__Planctomycetaceae; D_5__uncultured
cbcd9579fd004b1a090cc744c23dc371	0	0	0	0	0	0	0	0	0	0	0	0	0	0	0	0	0	0	0	0	0	0	0	0	27	0	0	0	D_0__Bacteria; D_1__Bacteroidetes; D_2__Sphingobacteriia; D_3__Sphingobacteriales; D_4__Sphingobacteriaceae; D_5__Sphingobacterium; D_6__uncultured bacterium; D_7__; D_8__; D_9__; D_10__; D_11__; D_12__; D_13__; D_14__
32b6ac53e02dcf48b60bc53bef84543f	0	0	0	0	0	0	0	0	0	0	0	0	0	0	0	0	0	0	21	0	0	0	0	0	0	0	0	0	D_0__Bacteria; D_1__Verrucomicrobia; D_2__Verrucomicrobiae; D_3__Verrucomicrobiales; D_4__Verrucomicrobiaceae
d20b46e3c9d79a8e49a48f112fc03d4f	0	8	28	97	21	12	0	0	0	203	40	0	0	0	16	0	0	97	0	0	0	0	0	0	26	0	14	0	D_0__Bacteria; D_1__Firmicutes; D_2__Clostridia; D_3__Clostridiales; D_4__Peptostreptococcaceae; D_5__Romboutsia; D_6__uncultured bacterium; D_7__; D_8__; D_9__; D_10__; D_11__; D_12__; D_13__; D_14__
697cc74921ab7b42bf84f4332816a108	34	99	0	0	105	0	63	87	69	0	293	0	0	79	0	0	337	0	0	0	0	0	0	0	0	0	0	0	D_0__Bacteria
39a7c77374a883ec967c7ae4a9a73089	0	0	0	0	0	0	0	0	7	0	0	0	0	0	0	0	0	0	0	0	0	0	0	0	0	0	0	0	D_0__Bacteria; D_1__Tenericutes; D_2__Mollicutes; D_3__Mycoplasmatales; D_4__Mycoplasmataceae; D_5__Mycoplasma; D_6__uncultured bacterium; D_7__; D_8__; D_9__; D_10__; D_11__; D_12__; D_13__; D_14__
5a8bafd7f7ddc544611df3f1378b77ea	0	0	0	0	0	0	0	0	0	0	0	0	0	0	0	0	0	12	0	0	0	0	0	0	0	0	0	0	D_0__Bacteria; D_1__Proteobacteria; D_2__Deltaproteobacteria; D_3__Desulfurellales; D_4__Desulfurellaceae; D_5__H16
5347b3c54df6c09157f5a735b97ce7d2	0	0	0	0	0	0	0	0	0	0	0	0	0	0	0	0	0	0	8	0	0	0	0	0	0	0	0	0	D_0__Bacteria; D_1__Verrucomicrobia; D_2__OPB35 soil group; D_3__uncultured bacterium; D_4__; D_5__; D_6__; D_7__; D_8__; D_9__; D_10__; D_11__; D_12__; D_13__; D_14__
b722a2590bee77b5dd9a196fe4f65952	0	0	0	0	0	0	0	0	0	0	0	0	0	0	0	0	0	0	0	0	0	0	0	0	10	0	0	0	D_0__Bacteria; D_1__Bacteroidetes; D_2__Cytophagia; D_3__Cytophagales; D_4__Cytophagaceae; D_5__Cytophaga; D_6__uncultured bacterium; D_7__; D_8__; D_9__; D_10__; D_11__; D_12__; D_13__; D_14__
5902a635fbbaa70769045e37ef1bb20b	0	0	0	0	0	0	0	0	0	0	0	0	0	0	0	0	0	0	17	18	0	30	0	10	21	25	19	16	D_0__Bacteria; D_1__Proteobacteria; D_2__Alphaproteobacteria; D_3__Rhodospirillales; D_4__Rhodospirillaceae; D_5__uncultured; D_6__uncultured bacterium; D_7__; D_8__; D_9__; D_10__; D_11__; D_12__; D_13__; D_14__
cbc1c0d77dd99013b005e4109a703937	0	0	0	0	0	0	0	0	0	0	0	0	0	0	0	0	0	0	0	0	0	8	0	8	10	0	0	0	D_0__Bacteria; D_1__Acidobacteria; D_2__Acidobacteria; D_3__Acidobacteriales; D_4__Acidobacteriaceae (Subgroup 1); D_5__uncultured
a283d0879a79bbe0aed896e1ff52871e	0	0	0	0	0	0	0	0	0	0	0	0	0	0	0	0	0	0	0	0	12	0	0	0	0	0	38	52	D_0__Bacteria; D_1__Planctomycetes; D_2__Phycisphaerae; D_3__Tepidisphaerales; D_4__Tepidisphaeraceae; D_5__uncultured bacterium; D_6__; D_7__; D_8__; D_9__; D_10__; D_11__; D_12__; D_13__; D_14__
2d16d001e21717f960cf771ae879b1dd	0	0	0	0	0	0	0	0	0	0	0	0	0	0	0	0	0	0	310	211	111	305	107	255	269	193	518	376	D_0__Bacteria; D_1__Proteobacteria; D_2__Alphaproteobacteria; D_3__Sphingomonadales; D_4__Sphingomonadaceae; D_5__Sphingomonas; D_6__uncultured Sphingomonadaceae bacterium; D_7__; D_8__; D_9__; D_10__; D_11__; D_12__; D_13__; D_14__
11470630582ddb42bca38d75361119ce	0	0	0	0	0	0	0	0	0	0	0	0	0	0	0	0	0	0	0	0	0	0	0	0	0	0	70	0	D_0__Bacteria; D_1__Acidobacteria; D_2__Subgroup 2; D_3__uncultured bacterium; D_4__; D_5__; D_6__; D_7__; D_8__; D_9__; D_10__; D_11__; D_12__; D_13__; D_14__
0554a4b757a82dfcda676a4ec90c40b2	0	0	0	0	0	0	0	0	0	0	0	0	0	0	0	0	0	0	0	0	0	0	0	0	21	15	0	4	D_0__Bacteria; D_1__Chloroflexi; D_2__Ktedonobacteria; D_3__Ktedonobacterales; D_4__Thermosporotrichaceae; D_5__uncultured; D_6__uncultured bacterium; D_7__; D_8__; D_9__; D_10__; D_11__; D_12__; D_13__; D_14__
51c65a2d37493731431cb3d8a911d3ad	0	0	0	0	0	0	0	0	0	0	0	0	0	0	0	0	0	0	49	62	17	120	27	81	103	85	151	107	D_0__Bacteria; D_1__Actinobacteria; D_2__Acidimicrobiia; D_3__Acidimicrobiales; D_4__uncultured; Ambiguous_taxa; D_6__; D_7__; D_8__; D_9__; D_10__; D_11__; D_12__; D_13__; D_14__
e553158eb3b9053370f74d3fd380fc90	0	0	0	0	0	0	0	0	0	0	0	0	0	0	0	0	0	0	0	0	0	0	0	0	11	15	0	0	D_0__Bacteria; D_1__Acidobacteria; D_2__Subgroup 13; D_3__uncultured bacterium; D_4__; D_5__; D_6__; D_7__; D_8__; D_9__; D_10__; D_11__; D_12__; D_13__; D_14__
08b7c259787a8ec7e1129949706d915c	0	0	0	0	0	0	0	0	0	0	0	0	0	0	0	0	0	0	14	0	0	0	0	0	0	0	10	0	D_0__Bacteria; D_1__Proteobacteria; D_2__Deltaproteobacteria; D_3__Oligoflexales; D_4__0319-6G20; D_5__uncultured delta proteobacterium; D_6__; D_7__; D_8__; D_9__; D_10__; D_11__; D_12__; D_13__; D_14__
abc67add1a86aa32b6d289d7f8560b12	0	0	0	0	0	0	0	0	0	0	0	0	0	0	0	0	0	0	0	0	0	0	0	0	13	0	0	0	D_0__Bacteria; D_1__Chlamydiae; D_2__Chlamydiae; D_3__Chlamydiales; D_4__Simkaniaceae; D_5__uncultured; D_6__uncultured bacterium; D_7__; D_8__; D_9__; D_10__; D_11__; D_12__; D_13__; D_14__
7807bfa2ab2428d51a6335da1909165d	0	0	0	0	0	0	0	0	0	0	0	0	0	0	0	0	0	0	0	0	0	57	0	0	0	0	0	0	D_0__Bacteria; D_1__Acidobacteria; D_2__Acidobacteria; D_3__Acidobacteriales; D_4__Acidobacteriaceae (Subgroup 1); D_5__uncultured
30788c9b8fa8ba11bbf863a1472f0669	0	0	9	0	0	0	0	0	6	0	0	0	0	0	0	0	0	0	0	0	0	0	0	0	0	0	0	0	D_0__Bacteria; D_1__Proteobacteria; D_2__Deltaproteobacteria; D_3__Desulfovibrionales; D_4__Desulfovibrionaceae; D_5__Desulfocurvus; Ambiguous_taxa; D_7__; D_8__; D_9__; D_10__; D_11__; D_12__; D_13__; D_14__
f58c87d040890de3ae6c0bdfa1c382e7	0	0	0	0	0	0	0	0	0	0	0	0	0	0	0	0	0	0	3	0	0	0	0	0	0	0	0	0	D_0__Bacteria; D_1__Hydrogenedentes; D_2__uncultured bacterium; D_3__; D_4__; D_5__; D_6__; D_7__; D_8__; D_9__; D_10__; D_11__; D_12__; D_13__; D_14__
cb2b7556201d4cd998797e40f81da996	0	0	0	0	0	0	0	0	0	0	5	0	0	0	0	0	0	0	0	0	0	0	0	0	0	0	0	0	D_0__Bacteria; D_1__Actinobacteria; D_2__Coriobacteriia; D_3__Coriobacteriales; D_4__Coriobacteriaceae; D_5__Atopobium; D_6__uncultured bacterium; D_7__; D_8__; D_9__; D_10__; D_11__; D_12__; D_13__; D_14__
dde288736fe8b1031c9c5af2359976c3	0	0	0	0	0	0	0	0	0	0	0	0	0	0	0	0	0	0	0	0	0	0	0	4	0	0	0	0	D_0__Bacteria; D_1__Proteobacteria; D_2__Alphaproteobacteria; D_3__Alphaproteobacteria Incertae Sedis; D_4__uncultured; D_5__uncultured bacterium; D_6__; D_7__; D_8__; D_9__; D_10__; D_11__; D_12__; D_13__; D_14__
119eea33cb9f505d6a20297d132e792a	0	0	0	0	0	0	0	0	0	0	0	0	0	9	13	21	8	0	0	0	0	0	0	0	0	0	0	0	D_0__Bacteria; D_1__Firmicutes; D_2__Clostridia; D_3__Clostridiales; D_4__Lachnospiraceae; D_5__Lachnoclostridium
375e6118216fa72aa4a57eff93043dfe	0	0	0	0	0	0	0	0	0	0	0	0	0	0	0	0	0	0	0	0	0	0	0	0	14	9	0	0	D_0__Bacteria; D_1__Chloroflexi; D_2__Ktedonobacteria; D_3__Ktedonobacterales; D_4__1921-3; D_5__uncultured bacterium; D_6__; D_7__; D_8__; D_9__; D_10__; D_11__; D_12__; D_13__; D_14__
e2ca214f7055c2a6eedc54ac7689d169	0	0	0	0	0	0	0	0	0	0	0	0	0	0	0	0	0	0	0	0	0	0	34	0	0	0	0	0	D_0__Bacteria; D_1__Firmicutes; D_2__Clostridia; D_3__Clostridiales; D_4__Lachnospiraceae; D_5__Lachnoclostridium; D_6__uncultured bacterium; D_7__; D_8__; D_9__; D_10__; D_11__; D_12__; D_13__; D_14__
0272c0422c33e2b6a83bf5b8aad6010a	0	0	0	0	0	0	0	0	0	0	0	0	0	0	0	0	0	0	0	0	0	0	0	0	0	0	0	12	D_0__Bacteria; D_1__Planctomycetes; D_2__Phycisphaerae; D_3__Tepidisphaerales; D_4__Tepidisphaeraceae; D_5__uncultured bacterium; D_6__; D_7__; D_8__; D_9__; D_10__; D_11__; D_12__; D_13__; D_14__
63cc12ebe254d313ac66969a44d738cb	0	0	0	0	0	0	27	11	4	3	0	0	8	0	0	0	0	0	0	0	0	0	0	0	0	0	0	0	D_0__Bacteria; D_1__Bacteroidetes; D_2__Bacteroidia; D_3__Bacteroidales; D_4__Bacteroidales S24-7 group; D_5__uncultured rumen bacterium; D_6__; D_7__; D_8__; D_9__; D_10__; D_11__; D_12__; D_13__; D_14__
f5992c4c89b0bdb33780d162a747a21d	0	0	0	0	0	0	0	0	0	0	0	0	0	0	0	0	0	0	0	0	0	0	0	0	63	0	0	0	D_0__Archaea; D_1__Thaumarchaeota; D_2__FHMa11 terrestrial group; D_3__uncultured archaeon; D_4__; D_5__; D_6__; D_7__; D_8__; D_9__; D_10__; D_11__; D_12__; D_13__; D_14__
b39f2cf1a263f775d0a41034904cadef	0	0	0	0	0	0	0	0	0	0	0	0	0	0	0	0	0	0	0	0	0	13	0	0	0	0	0	0	D_0__Bacteria; D_1__Firmicutes; D_2__Clostridia; D_3__Clostridiales; D_4__Clostridiaceae 1; D_5__Sarcina; D_6__uncultured bacterium; D_7__; D_8__; D_9__; D_10__; D_11__; D_12__; D_13__; D_14__
4153fa9939660cf03a47b4a0af641d0c	0	0	0	0	0	0	0	0	0	0	0	0	0	0	0	0	0	0	0	0	0	0	0	0	0	0	9	0	D_0__Bacteria; D_1__Saccharibacteria
dda58f31519959a349a85b8c93f515f3	0	0	0	0	0	0	0	0	0	0	0	0	0	0	0	0	0	0	0	0	0	18	0	0	8	0	40	0	D_0__Bacteria; D_1__Planctomycetes; D_2__Phycisphaerae; D_3__Tepidisphaerales; D_4__Tepidisphaeraceae; D_5__uncultured bacterium; D_6__; D_7__; D_8__; D_9__; D_10__; D_11__; D_12__; D_13__; D_14__
b9e06ce2fd0ed566b394787a96772118	0	0	0	0	0	0	0	0	0	0	0	0	0	0	0	0	0	0	0	0	0	0	0	59	0	0	0	0	D_0__Bacteria; D_1__Verrucomicrobia; D_2__Spartobacteria; D_3__Chthoniobacterales; D_4__Chthoniobacteraceae; D_5__Chthoniobacter
38b9390543063fa97d421fdcc37d51e8	0	0	0	0	0	0	0	0	0	0	0	0	0	0	0	0	0	0	0	0	0	0	0	0	211	141	0	0	D_0__Archaea; D_1__Thaumarchaeota; D_2__South African Gold Mine Gp 1(SAGMCG-1); D_3__uncultured archaeon; D_4__; D_5__; D_6__; D_7__; D_8__; D_9__; D_10__; D_11__; D_12__; D_13__; D_14__
64fa1c664d7ac3a28831e6fa5ec2a041	0	0	0	0	0	0	0	0	0	0	0	0	0	0	0	0	0	0	0	0	0	0	0	0	25	17	0	0	D_0__Bacteria; D_1__Verrucomicrobia; D_2__OPB35 soil group
0241bded6460ead728a35110e15c284f	0	0	0	0	0	0	0	0	0	0	0	0	0	0	0	0	0	0	0	0	0	0	0	0	0	0	51	21	D_0__Bacteria; D_1__Saccharibacteria
8ffdef5af023787a7b3a70627d0a51d0	0	0	0	0	0	0	0	0	0	0	0	0	0	0	0	0	0	0	0	0	0	0	0	0	11	11	0	0	D_0__Bacteria; D_1__Chlamydiae; D_2__Chlamydiae; D_3__Chlamydiales; D_4__Parachlamydiaceae; D_5__Candidatus Protochlamydia; Ambiguous_taxa; D_7__; D_8__; D_9__; D_10__; D_11__; D_12__; D_13__; D_14__
d6a083006ed44b41ccdb8ba76be74e76	0	0	0	0	0	0	0	17	0	0	0	0	0	0	0	0	0	0	0	0	0	0	0	0	0	0	0	0	D_0__Bacteria; D_1__Proteobacteria; D_2__Betaproteobacteria; D_3__Burkholderiales; D_4__Comamonadaceae
76c81a5c3fedc5234ae64a3c96970909	0	0	0	0	0	0	0	0	0	0	0	0	0	0	0	0	0	0	7	0	0	0	0	0	0	0	0	0	D_0__Bacteria; D_1__Bacteroidetes; D_2__Bacteroidia; D_3__Bacteroidales; D_4__Marinilabiaceae; D_5__uncultured; D_6__uncultured bacterium; D_7__; D_8__; D_9__; D_10__; D_11__; D_12__; D_13__; D_14__
05571ec5e9ad2d3b666101e8f7e43e0d	0	0	0	0	0	0	0	0	0	0	0	0	0	0	0	0	0	0	0	0	0	0	0	0	97	94	0	0	D_0__Bacteria; D_1__Proteobacteria; D_2__Betaproteobacteria; D_3__uncultured; D_4__uncultured bacterium; D_5__; D_6__; D_7__; D_8__; D_9__; D_10__; D_11__; D_12__; D_13__; D_14__
a0c26aa0ef5e637fd25803da4fe1a5b8	0	0	0	0	0	0	0	0	0	0	0	0	0	0	0	0	0	0	0	0	0	0	0	0	5	0	0	0	Unassigned
da0f10a0b74d0684a853b2da554cfb80	0	0	0	0	0	0	0	0	0	0	0	0	0	0	0	0	0	0	0	0	0	0	0	18	69	46	0	0	D_0__Bacteria; D_1__Acidobacteria; D_2__Acidobacteria; D_3__Acidobacteriales; D_4__Acidobacteriaceae (Subgroup 1); D_5__uncultured; D_6__uncultured bacterium; D_7__; D_8__; D_9__; D_10__; D_11__; D_12__; D_13__; D_14__
5fc6671e60762b7bb67627988662dc10	0	0	0	0	0	0	0	0	0	0	0	0	0	0	0	0	0	0	0	0	0	0	0	21	0	0	0	0	D_0__Bacteria; D_1__Parcubacteria; D_2__Candidatus Azambacteria; D_3__uncultured bacterium; D_4__; D_5__; D_6__; D_7__; D_8__; D_9__; D_10__; D_11__; D_12__; D_13__; D_14__
d15bd1dcb9de71d7452648673a59f5b8	0	0	0	0	0	0	0	0	0	0	0	0	0	0	0	0	0	0	34	35	47	19	142	53	380	132	64	73	D_0__Bacteria; D_1__Bacteroidetes; D_2__Sphingobacteriia; D_3__Sphingobacteriales; D_4__Sphingobacteriaceae; D_5__Pedobacter; Ambiguous_taxa; D_7__; D_8__; D_9__; D_10__; D_11__; D_12__; D_13__; D_14__
2647e5d5048848cea75222605c29621b	157	204	268	51	114	47	216	171	236	42	266	39	52	103	142	0	236	74	0	0	0	0	0	0	0	0	0	0	D_0__Bacteria
3e18777e08b86fb7da634e5da8fff9fb	0	0	0	0	0	0	0	0	0	0	0	0	0	0	0	0	0	0	0	0	0	0	0	0	10	19	7	0	D_0__Bacteria; D_1__Bacteroidetes; D_2__Sphingobacteriia; D_3__Sphingobacteriales
7508ed3d7662184c7052f4f7d578884a	0	0	0	0	0	0	0	0	0	0	0	0	0	0	0	0	0	0	28	24	7	44	5	12	49	41	23	9	D_0__Bacteria; D_1__Acidobacteria; D_2__Acidobacteria; D_3__Acidobacteriales; D_4__Acidobacteriaceae (Subgroup 1); D_5__uncultured
cc62d072e726f2bc71aa66e3ca28c7a3	0	0	0	0	0	0	0	0	0	0	0	0	0	0	0	0	0	0	9	0	0	0	0	0	0	0	0	0	D_0__Bacteria; D_1__Elusimicrobia; D_2__Elusimicrobia; D_3__MVP-88; D_4__uncultured bacterium; D_5__; D_6__; D_7__; D_8__; D_9__; D_10__; D_11__; D_12__; D_13__; D_14__
db418591c04e03fda5a87e1548a1f09e	0	0	0	0	0	0	0	0	0	0	0	0	0	0	0	0	0	0	0	0	0	0	0	0	0	0	14	0	D_0__Bacteria; D_1__Proteobacteria; D_2__Deltaproteobacteria; D_3__Myxococcales; D_4__Polyangiaceae
90e592efca2fff3a503a196a7088f7aa	0	0	0	0	0	0	0	0	0	0	0	0	0	0	0	0	0	0	0	0	0	23	0	0	0	0	0	0	D_0__Bacteria; D_1__Planctomycetes; D_2__Planctomycetacia; D_3__Planctomycetales; D_4__Planctomycetaceae; D_5__uncultured
b68f8a2d90e7ea41f35fea1202e400d9	0	0	0	4	0	0	0	0	14	4	0	0	2	0	5	2	2	0	0	0	0	0	0	0	0	0	0	0	D_0__Bacteria
52e9141ff1fc2980a883e6a57e6dff6e	0	0	0	0	0	0	0	0	0	0	0	0	0	0	0	0	0	0	0	0	0	20	0	0	593	394	0	0	D_0__Archaea; D_1__Thaumarchaeota; D_2__South African Gold Mine Gp 1(SAGMCG-1); D_3__Unknown Order; D_4__Unknown Family; D_5__Candidatus Nitrosotalea; D_6__uncultured archaeon; D_7__; D_8__; D_9__; D_10__; D_11__; D_12__; D_13__; D_14__
46c7004979d35d305e2be355ead40800	0	0	0	0	0	0	0	0	0	0	0	0	0	0	0	0	0	0	127	120	0	0	0	0	125	108	143	0	D_0__Bacteria; D_1__Proteobacteria; D_2__Alphaproteobacteria; D_3__Rhizobiales; D_4__Xanthobacteraceae; D_5__Pseudolabrys
0819914bf2153508b14501a977297eed	0	0	0	0	0	0	0	0	0	0	0	0	0	0	0	0	0	0	23	18	13	39	12	25	51	44	125	142	D_0__Bacteria; D_1__Acidobacteria; D_2__Acidobacteria; D_3__Acidobacteriales; D_4__Acidobacteriaceae (Subgroup 1); D_5__Candidatus Koribacter
7addd45b60e76495304c4d4dfc9433d1	0	0	0	0	0	0	0	0	0	0	0	0	0	0	0	0	0	0	77	58	23	100	28	68	51	62	119	258	D_0__Bacteria; D_1__Proteobacteria; D_2__Alphaproteobacteria; D_3__Sphingomonadales; D_4__Ellin6055; D_5__uncultured bacterium; D_6__; D_7__; D_8__; D_9__; D_10__; D_11__; D_12__; D_13__; D_14__
0f8a5dc5c9331a85ac0328cfa9bfbd0a	0	0	0	0	0	0	0	0	0	0	0	0	0	0	0	0	0	0	0	0	0	0	0	0	0	0	11	0	D_0__Bacteria; D_1__Bacteroidetes; D_2__Sphingobacteriia; D_3__Sphingobacteriales; D_4__Chitinophagaceae; D_5__Ferruginibacter; D_6__uncultured bacterium; D_7__; D_8__; D_9__; D_10__; D_11__; D_12__; D_13__; D_14__
86705169eb7cf7a00a63f111fdaac486	0	0	0	0	0	0	0	0	0	0	0	0	0	0	0	0	0	0	0	0	0	0	0	22	0	0	0	0	D_0__Bacteria; D_1__Firmicutes; D_2__Clostridia; D_3__Clostridiales; D_4__Ruminococcaceae; D_5__Ruminiclostridium 1; D_6__uncultured bacterium; D_7__; D_8__; D_9__; D_10__; D_11__; D_12__; D_13__; D_14__
df14ed79583b7b54bd7c109a02e8dace	0	0	0	0	0	0	0	0	0	0	0	0	0	0	0	0	0	0	0	0	0	0	0	0	0	0	49	0	D_0__Bacteria; D_1__Proteobacteria; D_2__Alphaproteobacteria; D_3__Sphingomonadales; D_4__Sphingomonadaceae; D_5__Novosphingobium
ee606e1f967aaea2f09c337ef3357ff8	0	0	0	0	0	0	0	0	0	0	0	0	0	0	0	0	0	0	0	0	0	0	0	0	46	54	0	0	D_0__Bacteria; D_1__Proteobacteria; D_2__Deltaproteobacteria; D_3__Desulfurellales; D_4__Desulfurellaceae; D_5__H16; D_6__uncultured bacterium; D_7__; D_8__; D_9__; D_10__; D_11__; D_12__; D_13__; D_14__
45dd0d54cab7f0e199214ac86bcba903	0	0	0	0	0	0	0	0	0	0	0	0	0	0	0	0	0	0	13	22	0	22	0	10	0	0	0	0	D_0__Bacteria; D_1__Actinobacteria; D_2__Acidimicrobiia; D_3__Acidimicrobiales; D_4__uncultured
1c53948d1007d57df3974673863fed1b	0	0	0	4	0	0	0	0	0	0	0	0	0	0	0	0	0	0	0	0	0	0	0	0	0	0	0	0	Unassigned
4e2e6735331ad01a30c94d2f4c285dc2	0	0	0	0	0	0	22	0	10	0	0	0	0	37	20	9	0	0	0	0	0	0	0	0	0	0	0	0	D_0__Bacteria; D_1__Firmicutes; D_2__Clostridia; D_3__Clostridiales; D_4__Lachnospiraceae
742c183dca2b8f66423ced07fe62f93b	0	0	0	0	0	0	0	0	0	0	0	0	0	0	0	0	0	0	0	0	0	0	0	29	0	0	0	0	D_0__Bacteria; D_1__Proteobacteria; D_2__Gammaproteobacteria; D_3__Xanthomonadales; D_4__uncultured; D_5__uncultured bacterium; D_6__; D_7__; D_8__; D_9__; D_10__; D_11__; D_12__; D_13__; D_14__
3b685243858261d840e4190b1e46d879	0	0	0	0	0	0	0	0	0	0	0	0	0	0	0	0	0	0	0	0	0	0	0	0	0	20	0	0	D_0__Bacteria; D_1__Proteobacteria; D_2__Alphaproteobacteria; D_3__Rhodospirillales; D_4__Acetobacteraceae; D_5__Craurococcus; D_6__uncultured bacterium; D_7__; D_8__; D_9__; D_10__; D_11__; D_12__; D_13__; D_14__
eef6d3c42ab7df7398b35f58e10d7f8d	0	0	0	0	0	0	0	0	0	0	0	0	0	0	0	0	0	0	242	341	154	331	96	390	442	403	762	808	D_0__Bacteria; D_1__Proteobacteria; D_2__Betaproteobacteria; D_3__Burkholderiales; D_4__Burkholderiaceae; D_5__Burkholderia-Paraburkholderia
ec0adc93c5c8297f13a1ddd07669f6c3	0	0	0	0	0	0	17	0	0	0	0	0	0	0	0	0	0	0	0	0	0	0	0	0	0	0	0	0	D_0__Bacteria; D_1__Proteobacteria; D_2__Betaproteobacteria; D_3__Burkholderiales; D_4__Comamonadaceae; D_5__Hydrogenophaga
feb1c288cd46f6fd9bc3c2c35970cbdf	0	0	0	0	0	0	0	0	0	12	0	0	0	0	0	0	0	0	0	0	0	0	0	0	0	0	0	0	D_0__Bacteria; D_1__Firmicutes; D_2__Bacilli; D_3__Lactobacillales; D_4__Lactobacillaceae; D_5__Lactobacillus
31a35333273441bc2aed393f2e81bf58	0	0	0	0	0	0	0	0	0	0	0	0	0	0	0	0	0	0	0	0	0	0	0	0	56	0	0	0	D_0__Bacteria; D_1__Proteobacteria; D_2__Alphaproteobacteria; D_3__Rhizobiales; D_4__Rhizobiaceae; D_5__Rhizobium
0ccc4de202cc204d2fdcde99d8ec9273	0	0	0	0	0	0	0	0	0	0	0	0	0	0	0	0	0	0	0	0	0	0	0	0	14	14	0	0	D_0__Bacteria; D_1__Proteobacteria; D_2__Deltaproteobacteria; D_3__Myxococcales; D_4__Blfdi19; D_5__uncultured bacterium; D_6__; D_7__; D_8__; D_9__; D_10__; D_11__; D_12__; D_13__; D_14__
874d415551b68d8c825db46375c92580	0	0	0	0	0	0	0	0	0	0	0	0	0	0	0	0	0	0	0	0	0	0	0	0	6	5	0	0	D_0__Bacteria; D_1__Chloroflexi; D_2__Ktedonobacteria; D_3__Thermogemmatisporales; D_4__1921-2; D_5__uncultured bacterium; D_6__; D_7__; D_8__; D_9__; D_10__; D_11__; D_12__; D_13__; D_14__
9cf3ece63fb5e5d8a14a81d6ec6f2b7b	0	0	0	0	0	0	4	0	0	0	0	0	0	9	0	0	13	0	0	6	0	14	34	0	10	6	0	0	D_0__Bacteria; D_1__Firmicutes; D_2__Clostridia; D_3__Clostridiales; D_4__Clostridiaceae 1; D_5__Candidatus Arthromitus; D_6__uncultured bacterium; D_7__; D_8__; D_9__; D_10__; D_11__; D_12__; D_13__; D_14__
7dad527aa445cdd4a128e0932b715181	0	0	0	0	0	0	0	0	0	0	0	0	0	0	0	0	0	0	7	9	0	17	0	0	5	7	0	0	D_0__Bacteria; D_1__Gemmatimonadetes; D_2__Gemmatimonadetes; D_3__Gemmatimonadales; D_4__Gemmatimonadaceae; D_5__Gemmatirosa; D_6__uncultured Gemmatimonadetes bacterium; D_7__; D_8__; D_9__; D_10__; D_11__; D_12__; D_13__; D_14__
0d770c0d03b023ad22d5d0e642b9022a	0	0	0	0	0	0	0	0	0	0	0	0	0	0	0	0	0	0	0	0	0	0	0	20	0	0	0	0	D_0__Bacteria; D_1__Proteobacteria; D_2__Deltaproteobacteria; D_3__Myxococcales; D_4__Archangiaceae; D_5__Anaeromyxobacter; D_6__uncultured bacterium; D_7__; D_8__; D_9__; D_10__; D_11__; D_12__; D_13__; D_14__
8624322ae2483faffff421f46f814fc2	0	0	0	0	0	0	0	0	0	0	0	0	0	0	0	0	0	0	0	0	0	0	0	0	0	4	0	0	D_0__Bacteria; D_1__Synergistetes; D_2__Synergistia; D_3__Synergistales; D_4__Synergistaceae; D_5__Pyramidobacter; Ambiguous_taxa; D_7__; D_8__; D_9__; D_10__; D_11__; D_12__; D_13__; D_14__
e9ba53901533347c901fadbda061b68f	0	0	0	0	0	0	0	0	0	0	0	0	0	0	0	0	0	0	0	22	13	22	157	17	38	20	24	17	D_0__Bacteria; D_1__Firmicutes; D_2__Clostridia; D_3__Clostridiales; D_4__Lachnospiraceae; D_5__uncultured; Ambiguous_taxa; D_7__; D_8__; D_9__; D_10__; D_11__; D_12__; D_13__; D_14__
d7ff45a7d078af165e463dd383c5bed1	0	0	0	0	0	0	0	0	0	0	0	0	0	0	0	0	0	0	0	0	0	0	0	0	18	7	0	0	D_0__Bacteria; D_1__Actinobacteria; D_2__Actinobacteria; D_3__Corynebacteriales; D_4__Mycobacteriaceae; D_5__Mycobacterium
6a0638c5366be4e07ff4fbfcc4e41da1	0	0	0	0	0	0	0	0	4	0	0	0	0	0	0	0	0	0	0	0	0	0	0	0	0	0	0	0	D_0__Bacteria
c7b7711985b08d914d51165f9c816651	0	0	0	0	0	0	5	0	0	0	0	0	3	0	0	0	0	0	0	0	0	0	0	0	0	0	0	0	D_0__Bacteria
844ecdd9c0bf0aebd10da30c398fc4a7	0	0	0	0	0	0	0	0	0	0	0	0	0	0	0	0	0	0	0	0	0	0	0	0	0	0	6	9	D_0__Bacteria; D_1__Proteobacteria; D_2__Gammaproteobacteria; D_3__Legionellales; D_4__Coxiellaceae; D_5__Coxiella; D_6__uncultured bacterium; D_7__; D_8__; D_9__; D_10__; D_11__; D_12__; D_13__; D_14__
cb0f43bcf10c64e099630cf6f6900427	0	0	5	0	0	0	0	0	6	0	0	0	0	0	0	0	0	0	0	0	0	0	0	0	0	0	0	0	D_0__Bacteria; D_1__Acidobacteria; D_2__Subgroup 6; D_3__uncultured Acidobacteria bacterium; D_4__; D_5__; D_6__; D_7__; D_8__; D_9__; D_10__; D_11__; D_12__; D_13__; D_14__
4e9f778755de5b35cf9caa3e551a442a	0	0	0	0	0	0	0	0	0	0	0	0	0	0	0	0	0	0	0	0	0	0	0	0	0	0	9	0	D_0__Bacteria; D_1__Proteobacteria; D_2__Alphaproteobacteria
7504c0056d65932390b50aef6823089e	0	0	0	0	0	0	0	0	0	0	0	0	0	0	0	0	0	0	0	0	0	0	0	0	0	0	0	29	D_0__Bacteria; D_1__Verrucomicrobia; D_2__Opitutae; D_3__Opitutales; D_4__Opitutaceae; D_5__Opitutus; D_6__uncultured bacterium; D_7__; D_8__; D_9__; D_10__; D_11__; D_12__; D_13__; D_14__
75cacb8bd0c6815af3e98bfde10187e8	0	0	0	0	0	0	0	0	0	0	0	0	0	0	0	0	0	0	0	0	0	0	0	0	6	0	0	0	D_0__Bacteria; D_1__Proteobacteria; D_2__Deltaproteobacteria; D_3__Myxococcales
1a97288eb81c03c54efed9199633830e	0	0	0	0	0	6	0	0	0	0	0	0	0	0	0	0	0	7	0	0	0	0	0	0	0	0	0	0	D_0__Bacteria
03b6169da16d0f40c290132e590116c2	0	0	0	0	0	0	0	0	0	0	0	0	0	0	0	0	0	0	0	0	0	0	0	0	0	0	35	17	D_0__Bacteria; D_1__Elusimicrobia; D_2__Elusimicrobia; D_3__Lineage IIa; D_4__uncultured bacterium; D_5__; D_6__; D_7__; D_8__; D_9__; D_10__; D_11__; D_12__; D_13__; D_14__
fa9ff53b88995a3f5013c692ab46a87c	0	0	0	0	0	0	0	0	0	0	0	0	0	0	0	0	0	0	0	0	0	0	0	34	0	0	0	0	D_0__Bacteria; D_1__Armatimonadetes; D_2__Fimbriimonadia; D_3__Fimbriimonadales; D_4__Fimbriimonadaceae; D_5__uncultured bacterium; D_6__; D_7__; D_8__; D_9__; D_10__; D_11__; D_12__; D_13__; D_14__
7c5e43b67baf767b7e3dbfc961596180	0	0	0	0	0	0	0	0	0	0	0	0	0	0	0	0	0	0	0	0	0	0	0	0	17	0	0	0	D_0__Bacteria; D_1__Verrucomicrobia; D_2__Spartobacteria; D_3__Chthoniobacterales; D_4__Xiphinematobacteraceae; D_5__Candidatus Xiphinematobacter; D_6__uncultured bacterium; D_7__; D_8__; D_9__; D_10__; D_11__; D_12__; D_13__; D_14__
b0f5458e94cb781be5df2963f092587f	0	0	0	0	0	0	0	0	0	0	0	0	0	0	0	0	0	0	0	27	0	0	0	0	0	0	0	0	D_0__Bacteria; D_1__Saccharibacteria; D_2__uncultured soil bacterium; D_3__; D_4__; D_5__; D_6__; D_7__; D_8__; D_9__; D_10__; D_11__; D_12__; D_13__; D_14__
4a59ecd51cf88fd7848fb44b262e069c	0	0	0	0	0	0	0	0	0	0	0	0	0	0	0	0	0	0	0	0	0	0	0	0	4	0	0	0	D_0__Bacteria; D_1__Nitrospirae; D_2__Nitrospira; D_3__Nitrospirales; D_4__Nitrospiraceae; D_5__uncultured
78d965a900ff7e19d546b879c9b0bf12	0	0	0	0	0	0	0	0	0	0	0	0	0	0	0	0	0	0	26	10	0	51	0	0	0	0	0	0	D_0__Bacteria; D_1__Proteobacteria; D_2__Alphaproteobacteria; D_3__Rhizobiales; D_4__Xanthobacteraceae; D_5__Labrys; D_6__uncultured bacterium; D_7__; D_8__; D_9__; D_10__; D_11__; D_12__; D_13__; D_14__
9d9862269c3ca86f9cccae70f97507ab	0	0	0	0	0	0	0	0	0	0	0	0	0	0	0	0	0	0	0	0	0	13	0	0	0	0	0	20	D_0__Bacteria; D_1__Acidobacteria; D_2__Blastocatellia; D_3__Blastocatellales; D_4__Blastocatellaceae (Subgroup 4)
15d741d446011c74ee1d81cf2aef0162	0	0	0	0	0	0	0	0	0	0	0	0	0	0	0	0	0	0	0	0	0	0	0	0	5	4	0	0	D_0__Bacteria; D_1__Chlamydiae; D_2__Chlamydiae; D_3__Chlamydiales
c8c29979abf00e166a87896f9e67de8a	0	0	0	0	0	0	0	0	0	0	0	0	0	0	0	0	0	0	0	0	0	0	0	0	0	0	15	14	D_0__Bacteria; D_1__Gemmatimonadetes; D_2__Gemmatimonadetes; D_3__Gemmatimonadales; D_4__Gemmatimonadaceae; D_5__Gemmatimonas; D_6__uncultured bacterium; D_7__; D_8__; D_9__; D_10__; D_11__; D_12__; D_13__; D_14__
72fe7caf79629b1186cb36a00c0d9cbe	0	0	0	0	0	0	5	0	0	0	0	0	0	0	0	0	0	0	0	0	0	0	0	0	0	0	0	0	D_0__Bacteria
6e039144b01e96a87137b0cc96f69c28	0	0	0	0	0	0	0	0	0	0	0	0	0	0	0	0	0	0	0	0	0	0	0	3	0	0	0	0	D_0__Bacteria; D_1__Acidobacteria; D_2__Blastocatellia; D_3__Blastocatellales; D_4__Blastocatellaceae (Subgroup 4); D_5__Blastocatella
c7c482868b886c45dbdf2a024b196cbb	0	0	0	0	0	0	0	0	0	0	0	0	0	0	0	0	0	0	0	0	0	0	0	0	46	32	0	0	D_0__Bacteria; D_1__Planctomycetes; D_2__Pla4 lineage
d336e62c66db9068f93e564016ba95c6	0	0	0	0	0	0	0	0	0	0	0	0	0	0	0	0	0	0	0	20	0	15	0	76	0	0	0	0	D_0__Bacteria; D_1__Proteobacteria; D_2__Alphaproteobacteria; D_3__Caulobacterales; D_4__Caulobacteraceae
ed2044c344e77c2494091c7dda26c416	0	0	0	0	0	0	0	0	0	0	0	0	0	0	0	0	0	0	0	0	0	0	13	0	0	0	0	0	D_0__Bacteria; D_1__Chloroflexi; D_2__Ktedonobacteria; D_3__Ktedonobacterales; D_4__Thermosporotrichaceae; D_5__uncultured; D_6__uncultured bacterium; D_7__; D_8__; D_9__; D_10__; D_11__; D_12__; D_13__; D_14__
522bac202ba3b8f6a4ea3ea8ddf6017a	0	0	0	0	0	0	0	0	0	0	0	0	0	0	0	0	0	0	17	18	0	25	0	19	0	20	18	0	D_0__Bacteria; D_1__Proteobacteria; D_2__Betaproteobacteria; D_3__SC-I-84
82bd67ead0e6dd0b266ac8e2075097fa	0	0	0	0	0	0	0	0	0	0	0	0	0	0	0	0	0	0	121	37	23	136	43	54	72	18	20	32	D_0__Bacteria; D_1__Actinobacteria; D_2__Actinobacteria; D_3__Propionibacteriales; D_4__Propionibacteriaceae; D_5__Friedmanniella; D_6__uncultured bacterium; D_7__; D_8__; D_9__; D_10__; D_11__; D_12__; D_13__; D_14__
28806565cbd764576fcf97079d49b21b	0	0	0	0	0	0	0	0	0	0	0	0	0	0	0	0	0	0	0	0	0	0	0	0	103	50	0	0	D_0__Archaea; D_1__Thaumarchaeota; D_2__South African Gold Mine Gp 1(SAGMCG-1); D_3__uncultured archaeon; D_4__; D_5__; D_6__; D_7__; D_8__; D_9__; D_10__; D_11__; D_12__; D_13__; D_14__
5b205b2dc3c1ac3af734e6768c736b56	0	0	0	0	0	0	0	0	0	0	0	0	0	0	0	0	0	0	0	0	8	14	0	23	12	22	29	22	D_0__Bacteria; D_1__Planctomycetes; D_2__Planctomycetacia; D_3__Planctomycetales; D_4__Planctomycetaceae; D_5__uncultured
667cca448fc5de097c2b693793852e60	0	0	0	0	0	0	0	0	0	0	0	0	0	0	0	0	0	0	0	0	0	0	0	0	0	7	0	0	D_0__Bacteria; D_1__Chloroflexi; D_2__Chloroflexia; D_3__Chloroflexales; D_4__Roseiflexaceae; D_5__Roseiflexus
7aed90fb085e16c3c98bfa68130096d0	0	0	0	0	0	0	0	0	0	0	0	0	0	0	0	0	0	0	0	0	0	0	10	0	0	0	0	0	D_0__Bacteria; D_1__Firmicutes; D_2__Clostridia; D_3__Clostridiales; D_4__Ruminococcaceae; D_5__Ruminococcaceae NK4A214 group; D_6__uncultured bacterium; D_7__; D_8__; D_9__; D_10__; D_11__; D_12__; D_13__; D_14__
1a90c73eb65be76e149a1779b0720072	0	0	0	0	0	0	0	0	0	0	0	22	0	0	0	0	0	0	0	0	0	0	0	0	0	0	0	0	D_0__Bacteria; D_1__Actinobacteria; D_2__Actinobacteria; D_3__Pseudonocardiales; D_4__Pseudonocardiaceae
9b3940c7b53622c49de7cbd8caa76d7f	0	0	0	0	0	0	0	0	0	0	0	0	0	0	0	0	0	0	0	0	0	10	0	0	0	0	0	0	D_0__Bacteria; D_1__Firmicutes; D_2__Bacilli; D_3__Lactobacillales; D_4__Lactobacillaceae; D_5__Lactobacillus
934b34da179f74fd1a93e7b3da34c7d8	0	0	0	0	0	0	0	0	0	0	0	0	0	0	0	0	0	0	0	0	0	0	0	0	6	5	0	0	D_0__Bacteria; D_1__Nitrospirae; D_2__Nitrospira; D_3__Nitrospirales; D_4__FW13; Ambiguous_taxa; D_6__; D_7__; D_8__; D_9__; D_10__; D_11__; D_12__; D_13__; D_14__
fa9be1eb22f2b066360e384f2d458d40	0	0	0	0	0	0	0	0	0	0	0	0	0	0	0	0	0	0	0	0	0	0	0	0	14	0	0	0	D_0__Bacteria; D_1__Proteobacteria; D_2__Gammaproteobacteria; D_3__Xanthomonadales; D_4__Xanthomonadales Incertae Sedis; D_5__Acidibacter; D_6__uncultured bacterium; D_7__; D_8__; D_9__; D_10__; D_11__; D_12__; D_13__; D_14__
3aaf40598921371191d1ddb78ac51cf9	0	0	0	0	0	0	7	0	0	0	0	0	0	0	0	0	0	0	0	0	0	0	0	0	0	0	0	0	D_0__Bacteria; D_1__Firmicutes; D_2__Erysipelotrichia; D_3__Erysipelotrichales; D_4__Erysipelotrichaceae; D_5__Allobaculum; D_6__uncultured bacterium; D_7__; D_8__; D_9__; D_10__; D_11__; D_12__; D_13__; D_14__
9283c7fcf595c5a15d33919d657cc638	0	0	0	0	0	0	0	0	0	0	0	0	0	0	0	0	0	0	11	15	0	21	0	34	22	11	27	17	D_0__Bacteria; D_1__Actinobacteria; D_2__Acidimicrobiia; D_3__Acidimicrobiales; D_4__uncultured; Ambiguous_taxa; D_6__; D_7__; D_8__; D_9__; D_10__; D_11__; D_12__; D_13__; D_14__
7a37b4368a8c461830a93b5b4dd382e2	0	0	0	0	0	0	0	0	0	0	0	0	0	0	0	0	0	0	0	0	0	0	0	33	0	0	40	60	D_0__Bacteria; D_1__Proteobacteria; D_2__Deltaproteobacteria; D_3__Myxococcales; D_4__Haliangiaceae; D_5__Haliangium
6ec567a4fb32f726703285adb5aafdca	0	0	0	0	0	0	0	0	0	0	0	0	0	0	0	0	0	0	0	0	0	0	0	0	0	0	36	0	D_0__Bacteria; D_1__Actinobacteria; D_2__Actinobacteria; D_3__Frankiales; D_4__Frankiaceae; D_5__Jatrophihabitans; D_6__uncultured bacterium; D_7__; D_8__; D_9__; D_10__; D_11__; D_12__; D_13__; D_14__
209c1511c7ca0e943da2606462614b95	0	0	0	0	0	0	0	0	0	0	0	0	0	0	0	0	0	0	0	0	0	0	0	32	0	0	61	44	D_0__Bacteria; D_1__Verrucomicrobia; D_2__Opitutae; D_3__Opitutales; D_4__Opitutaceae; D_5__Opitutus; D_6__uncultured bacterium; D_7__; D_8__; D_9__; D_10__; D_11__; D_12__; D_13__; D_14__
bbcbfd58d0046614504f9ff1c35c70d1	0	0	0	0	0	0	0	7	0	0	0	0	0	0	0	0	0	0	0	0	0	0	0	0	0	0	0	0	D_0__Bacteria
d081f85847ab40b0e1b6246e9680c853	0	0	0	0	0	0	0	0	0	0	0	0	0	0	0	0	0	0	8	0	0	0	0	0	30	47	0	0	D_0__Bacteria; D_1__Omnitrophica; D_2__uncultured planctomycete; D_3__; D_4__; D_5__; D_6__; D_7__; D_8__; D_9__; D_10__; D_11__; D_12__; D_13__; D_14__
59d30f0f352fd0751bd31acd19aaa4a5	0	0	0	0	0	0	0	0	0	0	0	0	0	0	0	0	0	0	5	0	0	34	0	25	13	0	0	0	D_0__Bacteria; D_1__Verrucomicrobia; D_2__Spartobacteria; D_3__Chthoniobacterales
8e175abe6a746b8f33bae9cd7c8192bb	13	0	0	9	0	0	167	37	67	70	55	69	195	3811	91	150	179	119	50	38	30	15	20	28	75	228	25	31	D_0__Bacteria; D_1__Firmicutes; D_2__Clostridia; D_3__Clostridiales; D_4__Ruminococcaceae; D_5__Faecalibacterium
123963db4793cea81ba55489cabcf5b1	0	0	0	0	0	0	0	0	0	0	0	0	0	0	0	0	0	0	0	0	0	80	0	34	0	0	24	0	D_0__Bacteria; D_1__Bacteroidetes; D_2__Sphingobacteriia; D_3__Sphingobacteriales; D_4__Chitinophagaceae; D_5__Flavisolibacter
6c43ee77d6d84152b2347127fb493368	0	0	0	0	0	0	0	0	0	0	0	0	0	0	0	0	0	0	0	0	0	0	0	18	0	32	0	34	D_0__Bacteria; D_1__Proteobacteria; D_2__Deltaproteobacteria; D_3__Bdellovibrionales; D_4__Bdellovibrionaceae; D_5__Bdellovibrio; Ambiguous_taxa; D_7__; D_8__; D_9__; D_10__; D_11__; D_12__; D_13__; D_14__
e752f9e5fccd80df1655f7a896591602	0	0	0	0	0	0	7	0	0	0	0	0	0	0	0	0	0	3	0	0	0	0	0	0	0	0	0	0	D_0__Bacteria
654103afb837f9b9d255afefa434ea8f	0	0	0	0	0	0	0	0	0	0	0	0	0	0	0	0	0	0	0	0	0	0	0	0	7	0	0	0	D_0__Bacteria; D_1__Proteobacteria; D_2__Alphaproteobacteria; D_3__Rhodospirillales; D_4__Rhodospirillaceae; D_5__uncultured
a9fe90e6d8a141da4367cd478a849f2a	0	0	0	0	0	0	0	0	0	0	0	0	0	0	0	0	0	0	0	0	0	0	0	0	0	12	0	0	D_0__Bacteria; D_1__Proteobacteria; D_2__Deltaproteobacteria; D_3__Desulfurellales; D_4__Desulfurellaceae; D_5__H16
95b7ca5420d297cd6aa607b4d70451ee	0	0	0	0	0	0	0	0	0	0	0	0	0	0	0	0	0	0	45	39	0	65	0	36	89	0	0	34	D_0__Bacteria; D_1__Proteobacteria; D_2__Deltaproteobacteria; D_3__Desulfurellales; D_4__Desulfurellaceae; D_5__H16; D_6__uncultured bacterium; D_7__; D_8__; D_9__; D_10__; D_11__; D_12__; D_13__; D_14__
039a5eabde3ffc86d66709db8499fa5e	0	0	5	0	0	0	0	0	0	0	0	0	0	0	0	0	0	0	12	28	0	82	0	82	26	26	13	18	D_0__Bacteria; D_1__Armatimonadetes; D_2__Armatimonadia; D_3__Armatimonadales; D_4__uncultured bacterium; D_5__; D_6__; D_7__; D_8__; D_9__; D_10__; D_11__; D_12__; D_13__; D_14__
426ff743ff47fd089f6cde6d451ce530	0	0	0	0	0	0	0	0	0	0	0	0	0	0	0	0	0	0	0	0	0	0	0	0	0	0	17	0	D_0__Bacteria; D_1__Proteobacteria; D_2__Deltaproteobacteria; D_3__Myxococcales; D_4__Polyangiaceae; D_5__uncultured; D_6__uncultured bacterium; D_7__; D_8__; D_9__; D_10__; D_11__; D_12__; D_13__; D_14__
d3f15f26540c2d1c8bf24edecabf0bb6	0	0	0	0	0	0	0	0	0	0	0	0	0	0	0	0	0	0	0	0	0	31	0	0	417	223	135	124	D_0__Bacteria; D_1__Actinobacteria; D_2__Actinobacteria; D_3__Micrococcales; D_4__Dermabacteraceae; D_5__Brachybacterium; Ambiguous_taxa; D_7__; D_8__; D_9__; D_10__; D_11__; D_12__; D_13__; D_14__
e9b2e722f3407d73e6e0e1a8c2ea14d7	0	0	0	0	0	0	0	0	0	0	0	0	0	0	0	0	0	0	13	11	0	0	0	0	31	53	0	0	D_0__Bacteria; D_1__Acidobacteria; D_2__Subgroup 2
487de539f50da640cd8914cea7821561	0	0	0	0	0	0	0	0	0	0	0	0	0	0	0	0	0	0	0	0	0	0	0	0	38	0	0	0	D_0__Bacteria; D_1__Proteobacteria; D_2__Alphaproteobacteria; D_3__Rhizobiales; D_4__Hyphomicrobiaceae; D_5__Devosia
a994d44f5114b6a1e83f7e6cd5a5e3bd	0	0	0	0	0	0	0	0	0	0	0	0	0	0	0	0	0	0	0	0	0	0	0	9	0	0	0	0	D_0__Bacteria; D_1__Proteobacteria; D_2__Gammaproteobacteria; D_3__Legionellales; D_4__Coxiellaceae; D_5__Aquicella
2a8bf5cc2b84d35439fa5c8116d07fea	0	0	0	0	0	0	0	0	0	0	0	0	0	0	0	0	0	0	0	0	0	112	0	0	239	191	0	0	D_0__Bacteria; D_1__Acidobacteria; D_2__Subgroup 2; D_3__uncultured forest soil bacterium; D_4__; D_5__; D_6__; D_7__; D_8__; D_9__; D_10__; D_11__; D_12__; D_13__; D_14__
376f003231a2a54afa98295ba959c59a	0	0	0	0	0	0	0	0	0	0	0	0	0	0	0	0	0	0	21	22	8	31	0	32	43	34	105	90	D_0__Bacteria; D_1__Acidobacteria; D_2__Subgroup 6; D_3__uncultured Acidobacteriales bacterium; D_4__; D_5__; D_6__; D_7__; D_8__; D_9__; D_10__; D_11__; D_12__; D_13__; D_14__
6d7ebb72b62bf4533079d9ab1c0001cc	0	0	0	0	0	0	0	0	0	0	0	0	0	0	0	0	0	0	0	0	0	0	0	0	0	136	0	56	D_0__Bacteria; D_1__Actinobacteria; D_2__Actinobacteria; D_3__Streptomycetales; D_4__Streptomycetaceae; D_5__Streptomyces; D_6__uncultured bacterium; D_7__; D_8__; D_9__; D_10__; D_11__; D_12__; D_13__; D_14__
f6984fbefa9f722d3837562449eff203	0	0	0	0	0	0	0	0	0	0	0	0	0	0	0	0	0	0	0	0	0	11	0	0	53	43	17	9	D_0__Bacteria; D_1__Proteobacteria; D_2__Betaproteobacteria; D_3__Nitrosomonadales; D_4__Nitrosomonadaceae; D_5__uncultured
809f416073a0bdf33bfe5bc6d33d9983	0	0	0	0	0	0	0	4	0	0	0	0	0	0	0	0	0	0	0	0	0	0	0	0	0	0	0	0	Unassigned
6a985379f3548a5d51d918be8699a08b	0	0	0	0	0	0	0	0	0	0	0	0	0	0	0	0	0	0	26	0	0	52	122	51	579	367	109	89	D_0__Bacteria; D_1__Bacteroidetes; D_2__Sphingobacteriia; D_3__Sphingobacteriales; D_4__Sphingobacteriaceae; D_5__Mucilaginibacter; D_6__uncultured bacterium; D_7__; D_8__; D_9__; D_10__; D_11__; D_12__; D_13__; D_14__
9be9e48ce534424df7f1d6b03bcb8c9c	0	0	0	0	0	0	0	0	0	0	0	0	0	0	0	0	0	0	0	0	0	0	0	0	9	0	20	9	D_0__Bacteria; D_1__Planctomycetes; D_2__Phycisphaerae; D_3__Tepidisphaerales; D_4__Tepidisphaeraceae; D_5__uncultured bacterium; D_6__; D_7__; D_8__; D_9__; D_10__; D_11__; D_12__; D_13__; D_14__
96258cb4a1965ef3785fdc88ae881aad	0	6	9	4	3	0	0	7	0	4	0	0	0	3	0	3	2	0	0	0	0	0	0	0	0	0	0	0	D_0__Bacteria
be59f76cbb9efe0af310b9ceb951145d	0	0	0	0	0	0	0	0	0	0	0	0	0	0	0	0	0	0	0	0	21	0	0	0	0	0	0	0	D_0__Bacteria; D_1__Verrucomicrobia; D_2__Verrucomicrobiae; D_3__Verrucomicrobiales; D_4__Verrucomicrobiaceae; D_5__Haloferula; D_6__uncultured bacterium; D_7__; D_8__; D_9__; D_10__; D_11__; D_12__; D_13__; D_14__
2ef5805b2fc78f2e60cfe9d3f5f61b2a	0	0	0	0	0	0	0	0	0	0	0	0	0	0	0	0	0	0	0	0	0	0	0	0	14	7	0	0	D_0__Bacteria; D_1__Elusimicrobia; D_2__Elusimicrobia; D_3__Lineage IIa; D_4__uncultured bacterium; D_5__; D_6__; D_7__; D_8__; D_9__; D_10__; D_11__; D_12__; D_13__; D_14__
03dc314a20a7b2ee0d90d01ffd242275	0	0	0	0	0	0	0	0	0	0	0	0	0	0	0	0	0	0	0	0	0	0	0	0	12	0	0	0	D_0__Bacteria; D_1__Firmicutes; D_2__Clostridia; D_3__Clostridiales; D_4__Clostridiaceae 1; D_5__Candidatus Arthromitus; D_6__uncultured bacterium; D_7__; D_8__; D_9__; D_10__; D_11__; D_12__; D_13__; D_14__
7f4e7061501a6130fc62b6e17207b5c5	0	0	0	0	0	0	0	0	0	0	0	0	0	0	0	0	0	0	0	0	0	0	0	0	14	9	0	0	D_0__Bacteria; D_1__Proteobacteria; D_2__Deltaproteobacteria; D_3__Myxococcales; D_4__Archangiaceae; D_5__Anaeromyxobacter; D_6__uncultured bacterium; D_7__; D_8__; D_9__; D_10__; D_11__; D_12__; D_13__; D_14__
aa4dbe3eb61d2ed4d639a8cd998eb3a6	0	0	0	0	0	0	0	0	0	0	0	0	0	0	0	0	0	0	0	0	0	0	0	0	7	0	0	0	D_0__Bacteria; D_1__Parcubacteria; D_2__Candidatus Azambacteria; D_3__uncultured bacterium; D_4__; D_5__; D_6__; D_7__; D_8__; D_9__; D_10__; D_11__; D_12__; D_13__; D_14__
8882983eefdc04695b3079b51eaa5313	0	0	0	0	0	0	0	0	0	0	0	0	0	0	0	0	0	0	0	0	0	0	0	0	23	19	0	0	D_0__Bacteria; D_1__Chlorobi; D_2__Chlorobia; D_3__Chlorobiales; D_4__OPB56; D_5__uncultured bacterium; D_6__; D_7__; D_8__; D_9__; D_10__; D_11__; D_12__; D_13__; D_14__
19bf0c1b9f4d2805e5df22736695b103	0	0	0	0	0	0	0	0	0	0	0	0	0	0	0	0	0	0	27	0	81	68	11	66	55	36	73	58	D_0__Bacteria; D_1__Verrucomicrobia; D_2__Verrucomicrobiae; D_3__Verrucomicrobiales; D_4__Verrucomicrobiaceae; D_5__Prosthecobacter; D_6__uncultured bacterium; D_7__; D_8__; D_9__; D_10__; D_11__; D_12__; D_13__; D_14__
6d83bd652407d776df5d7a508798816b	0	0	0	0	0	0	0	0	0	0	0	0	0	0	0	0	0	0	0	0	0	0	0	0	0	35	0	0	D_0__Bacteria; D_1__Proteobacteria; D_2__Gammaproteobacteria; D_3__HTA4; D_4__uncultured bacterium; D_5__; D_6__; D_7__; D_8__; D_9__; D_10__; D_11__; D_12__; D_13__; D_14__
a5af97c864a48da5a31864d5382cea20	0	0	0	0	0	0	0	0	0	0	0	0	0	0	0	0	0	0	22	28	34	59	0	0	0	0	0	0	D_0__Bacteria; D_1__Firmicutes; D_2__Clostridia; D_3__Clostridiales; D_4__Lachnospiraceae; D_5__uncultured
db153c1f7aa59ebd8ab44d97bdcb88f4	0	0	0	0	0	0	0	0	0	0	0	0	0	0	0	0	0	0	6	0	0	0	0	6	0	0	0	27	D_0__Bacteria; D_1__Chloroflexi; D_2__Anaerolineae; D_3__Anaerolineales; D_4__Anaerolineaceae; D_5__uncultured; D_6__uncultured soil bacterium; D_7__; D_8__; D_9__; D_10__; D_11__; D_12__; D_13__; D_14__
d7c354f36cf5881262f8c66dca9fc545	0	0	0	0	0	0	0	0	0	0	0	0	0	0	0	0	0	0	0	0	0	19	0	0	30	27	72	36	D_0__Bacteria; D_1__Actinobacteria; D_2__Thermoleophilia; D_3__Solirubrobacterales; D_4__Conexibacteraceae; D_5__Conexibacter; D_6__uncultured bacterium; D_7__; D_8__; D_9__; D_10__; D_11__; D_12__; D_13__; D_14__
f2fd9d7b74d80ad0cc6f3439e6325d27	0	0	0	0	0	0	0	0	0	0	0	0	0	0	0	0	0	0	26	0	0	7	0	0	0	0	0	0	D_0__Bacteria; D_1__Gemmatimonadetes; D_2__Gemmatimonadetes; D_3__Gemmatimonadales; D_4__Gemmatimonadaceae; D_5__uncultured; Ambiguous_taxa; D_7__; D_8__; D_9__; D_10__; D_11__; D_12__; D_13__; D_14__
76b39e86c95e0c7dd8b9c57b974f6532	0	0	0	0	0	0	0	0	0	0	0	0	0	0	0	16	0	0	0	0	0	0	0	0	0	0	0	0	D_0__Bacteria; D_1__Bacteroidetes; D_2__Bacteroidia; D_3__Bacteroidales; D_4__Bacteroidaceae; D_5__Bacteroides; Ambiguous_taxa; D_7__; D_8__; D_9__; D_10__; D_11__; D_12__; D_13__; D_14__
43955fbdc4495270eb62835fe5811c72	0	0	0	0	0	0	12	0	0	0	4	0	0	0	23	0	0	10	0	0	0	0	0	0	0	0	0	0	D_0__Bacteria
a834c66e10674015cdf70220c5179ee9	0	0	0	0	0	0	0	0	0	0	0	0	0	0	0	0	0	0	0	0	0	15	0	26	19	13	28	21	D_0__Bacteria; D_1__Planctomycetes; D_2__Phycisphaerae; D_3__Tepidisphaerales; D_4__Tepidisphaeraceae; D_5__uncultured bacterium; D_6__; D_7__; D_8__; D_9__; D_10__; D_11__; D_12__; D_13__; D_14__
8d7636035bca3145d5bd905e4204a005	0	0	0	0	0	0	0	0	0	0	0	0	0	0	0	0	0	0	0	10	0	0	0	0	0	0	0	0	D_0__Bacteria; D_1__Bacteroidetes; D_2__Flavobacteriia; D_3__Flavobacteriales; D_4__Flavobacteriaceae; D_5__Maribacter; Ambiguous_taxa; D_7__; D_8__; D_9__; D_10__; D_11__; D_12__; D_13__; D_14__
04475f35e153be0b9ee4f17109d5a15c	0	0	0	0	0	0	0	0	0	0	0	0	0	0	0	0	0	0	0	0	0	0	0	0	110	61	0	0	D_0__Archaea; D_1__Thaumarchaeota; D_2__South African Gold Mine Gp 1(SAGMCG-1); D_3__uncultured archaeon; D_4__; D_5__; D_6__; D_7__; D_8__; D_9__; D_10__; D_11__; D_12__; D_13__; D_14__
86f448f3a0bc6825b07c11b1b5c2ac45	0	0	0	0	0	0	0	0	0	0	0	0	0	0	0	0	0	0	0	44	0	0	0	0	74	45	0	0	D_0__Bacteria; D_1__Gemmatimonadetes; D_2__Gemmatimonadetes; D_3__Gemmatimonadales; D_4__Gemmatimonadaceae; D_5__uncultured; D_6__uncultured actinobacterium; D_7__; D_8__; D_9__; D_10__; D_11__; D_12__; D_13__; D_14__
46d6ae13b658a998708c1d8867af7ac8	0	0	0	0	0	0	0	0	0	0	0	0	0	0	0	0	0	0	0	13	0	0	0	0	0	7	0	0	D_0__Bacteria; D_1__Proteobacteria; D_2__Gammaproteobacteria; D_3__Xanthomonadales; D_4__Xanthomonadaceae
14cab130b9c81de9ba55f70eb5fe0250	0	0	0	0	0	0	0	0	0	0	0	0	0	0	0	0	0	0	0	0	0	0	0	0	4	0	0	0	D_0__Bacteria; D_1__Bacteroidetes; D_2__Bacteroidia; D_3__Bacteroidales; D_4__Bacteroidaceae; D_5__Bacteroides; D_6__uncultured bacterium; D_7__; D_8__; D_9__; D_10__; D_11__; D_12__; D_13__; D_14__
ac8b1ead185fe78d1b3d2e9214286d02	0	0	0	0	0	0	0	0	0	0	0	0	0	0	0	0	0	0	0	15	0	0	0	7	0	0	0	0	D_0__Bacteria; D_1__Proteobacteria; D_2__Deltaproteobacteria; D_3__Oligoflexales; D_4__0319-6G20; D_5__uncultured bacterium; D_6__; D_7__; D_8__; D_9__; D_10__; D_11__; D_12__; D_13__; D_14__
867d5b4cbaa2170259b9a89ff61e6fe8	0	0	0	3	0	0	0	0	0	11	0	0	0	0	0	0	0	0	0	0	0	0	0	0	0	0	0	0	D_0__Bacteria; D_1__Proteobacteria; D_2__Gammaproteobacteria; D_3__X35; D_4__uncultured bacterium; D_5__; D_6__; D_7__; D_8__; D_9__; D_10__; D_11__; D_12__; D_13__; D_14__
223141ee97781bbede60bb494d599448	0	0	0	0	0	0	0	0	0	0	0	0	0	0	0	0	18	0	0	0	0	0	0	0	0	0	0	0	D_0__Bacteria; D_1__Firmicutes; D_2__Clostridia; D_3__Clostridiales; D_4__Lachnospiraceae; D_5__[Eubacterium] xylanophilum group; D_6__uncultured bacterium; D_7__; D_8__; D_9__; D_10__; D_11__; D_12__; D_13__; D_14__
98eaf4c8bcef5123cb29c76c66024e3a	0	0	0	0	0	0	0	0	0	0	0	0	0	0	0	0	0	0	5	0	0	12	5	0	26	12	11	0	D_0__Bacteria; D_1__Chloroflexi; D_2__Ktedonobacteria; D_3__Ktedonobacterales
7210fe57b610755efbfdf2a6efb7e197	0	0	0	0	0	0	0	0	0	0	0	0	0	0	0	0	0	0	152	176	87	174	69	240	240	222	580	1180	D_0__Bacteria; D_1__Proteobacteria; D_2__Gammaproteobacteria; D_3__Xanthomonadales; D_4__Xanthomonadales Incertae Sedis; D_5__Acidibacter
2f9c6a507220e5e682f81a9ed45cc81a	0	0	0	0	0	0	0	0	0	0	0	0	0	0	0	0	0	0	0	0	0	25	0	0	0	0	0	0	D_0__Bacteria; D_1__Acidobacteria; D_2__Subgroup 6; D_3__uncultured Acidobacteria bacterium; D_4__; D_5__; D_6__; D_7__; D_8__; D_9__; D_10__; D_11__; D_12__; D_13__; D_14__
a84438b84ddc8012029a839b0105d4eb	0	0	0	0	0	0	0	0	0	0	0	0	0	0	0	0	0	0	0	0	0	0	46	13	0	0	0	0	D_0__Bacteria; D_1__Bacteroidetes; D_2__Cytophagia; D_3__Cytophagales; D_4__Cytophagaceae; D_5__Hymenobacter
670fe91c273ef2a0dffe51050f5c9c59	0	0	0	0	0	0	0	0	0	0	0	0	0	0	0	0	0	0	0	0	0	0	0	0	0	0	51	0	D_0__Bacteria; D_1__Proteobacteria; D_2__Deltaproteobacteria; D_3__Myxococcales; D_4__Haliangiaceae; D_5__Haliangium; D_6__uncultured bacterium; D_7__; D_8__; D_9__; D_10__; D_11__; D_12__; D_13__; D_14__
faec0dfd2a71ed487a7eb9a6565d5912	0	0	0	0	0	0	0	0	0	0	0	0	0	0	0	0	0	0	0	0	0	0	0	0	14	0	0	0	D_0__Bacteria; D_1__Armatimonadetes; D_2__uncultured
28d3d1626eaec9324f4e95c8b7bef0ab	0	0	0	0	0	0	0	0	0	0	0	0	0	0	0	0	0	0	16	0	0	0	0	0	0	0	0	0	D_0__Bacteria; D_1__Proteobacteria; D_2__Alphaproteobacteria; D_3__Rhodospirillales; D_4__DA111; D_5__uncultured bacterium; D_6__; D_7__; D_8__; D_9__; D_10__; D_11__; D_12__; D_13__; D_14__
e3b2eb80dc901f418b7fd081d012ac2f	0	0	0	0	0	0	0	0	0	0	0	0	0	0	0	0	0	0	0	0	3	0	0	0	0	0	0	0	D_0__Bacteria; D_1__Omnitrophica; D_2__uncultured bacterium; D_3__; D_4__; D_5__; D_6__; D_7__; D_8__; D_9__; D_10__; D_11__; D_12__; D_13__; D_14__
ec6c95139b91001cb7ccdee8386de629	0	0	0	0	0	0	0	0	0	0	0	0	0	0	0	0	0	0	0	0	0	0	0	0	0	0	14	0	D_0__Bacteria; D_1__Elusimicrobia; D_2__Elusimicrobia; D_3__Lineage IIa; D_4__uncultured bacterium; D_5__; D_6__; D_7__; D_8__; D_9__; D_10__; D_11__; D_12__; D_13__; D_14__
d67b40c812f8b61412213a6db72096a3	0	0	0	0	0	0	0	0	0	0	0	0	0	0	0	0	0	0	0	0	0	0	0	0	11	0	0	0	D_0__Bacteria; D_1__Proteobacteria; D_2__Alphaproteobacteria; D_3__Sphingomonadales; D_4__7B-8; D_5__uncultured bacterium; D_6__; D_7__; D_8__; D_9__; D_10__; D_11__; D_12__; D_13__; D_14__
d99f6b65195faca044b68488fdf8a878	0	0	0	0	0	0	0	0	0	0	0	0	0	0	0	0	0	0	0	0	0	0	0	0	151	75	0	0	D_0__Archaea; D_1__Thaumarchaeota; D_2__South African Gold Mine Gp 1(SAGMCG-1); D_3__uncultured archaeon; D_4__; D_5__; D_6__; D_7__; D_8__; D_9__; D_10__; D_11__; D_12__; D_13__; D_14__
b0f2e63df2a3009f99ba7eec804d0ca1	0	0	0	0	0	0	0	0	0	0	0	0	0	0	0	0	0	0	0	0	0	25	0	0	0	10	0	0	D_0__Bacteria; D_1__Armatimonadetes; D_2__Armatimonadia; D_3__Armatimonadales; D_4__uncultured bacterium; D_5__; D_6__; D_7__; D_8__; D_9__; D_10__; D_11__; D_12__; D_13__; D_14__
7545f625d91b13d1a4388bf9d2b6b33d	0	0	0	0	0	0	0	0	0	0	0	0	0	0	0	0	0	0	50	43	15	59	19	32	136	167	60	25	D_0__Bacteria; D_1__Acidobacteria; D_2__Subgroup 17; D_3__uncultured bacterium; D_4__; D_5__; D_6__; D_7__; D_8__; D_9__; D_10__; D_11__; D_12__; D_13__; D_14__
ab82627e3e67b1b80c7154ca2b462940	0	0	0	0	0	0	0	0	0	0	0	0	0	0	0	0	0	0	0	39	0	37	20	0	51	56	115	226	D_0__Bacteria; D_1__Actinobacteria; D_2__Thermoleophilia; D_3__Solirubrobacterales; D_4__Elev-16S-1332; D_5__uncultured bacterium; D_6__; D_7__; D_8__; D_9__; D_10__; D_11__; D_12__; D_13__; D_14__
fe8d1e67790b18f7c5b3fa1d13d4061c	0	0	0	0	0	0	0	0	0	0	0	0	0	0	0	0	0	0	6	14	39	0	10	22	37	25	23	16	D_0__Bacteria; D_1__Bacteroidetes; D_2__Flavobacteriia; D_3__Flavobacteriales; D_4__Flavobacteriaceae; D_5__Chryseobacterium; Ambiguous_taxa; D_7__; D_8__; D_9__; D_10__; D_11__; D_12__; D_13__; D_14__
e7115d3d28e1142da28b2523dbff9d75	0	0	0	0	0	0	0	0	0	0	0	0	0	0	0	0	0	0	0	0	0	0	0	0	0	0	25	0	D_0__Bacteria; D_1__Planctomycetes; D_2__BD7-11; D_3__uncultured bacterium; D_4__; D_5__; D_6__; D_7__; D_8__; D_9__; D_10__; D_11__; D_12__; D_13__; D_14__
e22c549ca57dc317b84a55074db5f53f	0	0	0	0	0	0	0	0	0	0	0	0	0	0	0	0	0	0	0	8	0	0	0	0	0	0	0	0	D_0__Bacteria; D_1__Deferribacteres; D_2__Deferribacteres; D_3__Deferribacterales; D_4__Deferribacteraceae; D_5__Denitrovibrio; Ambiguous_taxa; D_7__; D_8__; D_9__; D_10__; D_11__; D_12__; D_13__; D_14__
b3091eb86eb10e6d2945b5cbf28ad082	0	0	0	0	0	0	0	0	0	0	0	0	0	0	0	0	0	0	0	8	0	5	11	0	19	20	9	9	D_0__Bacteria; D_1__Bacteroidetes; D_2__Sphingobacteriia; D_3__Sphingobacteriales; D_4__env.OPS 17
09de3c8dbd6a82a351b3dc47d5a91c27	0	0	0	0	0	0	0	0	0	0	0	0	0	0	0	0	0	0	0	0	0	0	0	0	13	0	17	25	D_0__Bacteria; D_1__Proteobacteria; D_2__Deltaproteobacteria; D_3__Oligoflexales; D_4__0319-6G20; D_5__uncultured bacterium; D_6__; D_7__; D_8__; D_9__; D_10__; D_11__; D_12__; D_13__; D_14__
afbdc6626fa9e38d9f6a95f155abaf08	0	0	0	0	0	0	0	0	0	0	0	0	0	0	0	0	0	0	0	0	0	0	0	14	0	0	0	0	D_0__Bacteria; D_1__Proteobacteria; D_2__Deltaproteobacteria; D_3__Oligoflexales; D_4__0319-6G20
b09358cab04745d20575f8f2f46c8d3c	0	0	0	0	0	0	0	0	0	0	0	0	0	0	0	0	0	0	0	32	0	19	0	0	10	0	0	0	D_0__Bacteria; D_1__Parcubacteria; D_2__Candidatus Azambacteria; D_3__uncultured bacterium; D_4__; D_5__; D_6__; D_7__; D_8__; D_9__; D_10__; D_11__; D_12__; D_13__; D_14__
e8105ec0e28dbf1df594a032f825c98f	0	0	0	0	0	0	0	0	0	0	0	0	0	0	0	0	0	0	0	0	0	0	0	0	0	4	0	0	D_0__Bacteria; D_1__Proteobacteria; D_2__Alphaproteobacteria; D_3__Caulobacterales; D_4__Caulobacteraceae
5480b59a0329415ef1b2910787a05b61	0	0	0	3	0	0	0	0	0	0	0	0	0	0	0	0	0	0	0	0	0	0	0	0	0	0	0	0	D_0__Bacteria; D_1__Firmicutes; D_2__Erysipelotrichia; D_3__Erysipelotrichales; D_4__Erysipelotrichaceae; D_5__Turicibacter; D_6__uncultured bacterium; D_7__; D_8__; D_9__; D_10__; D_11__; D_12__; D_13__; D_14__
b3734ebcf9cdbcbadeafe82a5b5e3c79	0	0	0	0	0	0	0	0	0	0	0	0	0	0	0	0	0	0	12	0	0	7	8	14	8	0	0	11	D_0__Bacteria; D_1__Proteobacteria; D_2__Alphaproteobacteria; D_3__Rhizobiales; D_4__Beijerinckiaceae; D_5__uncultured; D_6__uncultured bacterium; D_7__; D_8__; D_9__; D_10__; D_11__; D_12__; D_13__; D_14__
e7d309da500455defa80a4410788e1d4	0	0	0	0	0	0	0	0	0	0	0	0	0	0	0	0	0	0	15	103	0	41	0	24	68	58	34	38	D_0__Bacteria; D_1__Actinobacteria; D_2__Actinobacteria; D_3__Streptosporangiales; D_4__Thermomonosporaceae; D_5__Actinomadura
28aa406c6c4733cc305dbf1d330957bc	0	0	0	0	0	0	0	0	0	0	0	0	0	0	0	0	0	0	22	32	0	0	0	0	0	0	17	0	D_0__Bacteria; D_1__Acidobacteria; D_2__Solibacteres; D_3__Solibacterales; D_4__Solibacteraceae (Subgroup 3); D_5__Candidatus Solibacter
de226db6b3cf5db0a9a499e5a7e97ecf	0	0	0	0	0	0	0	0	0	7	0	0	0	0	0	0	0	0	0	0	0	0	0	0	0	0	0	0	D_0__Bacteria; D_1__Actinobacteria; D_2__Thermoleophilia; D_3__Solirubrobacterales; D_4__Patulibacteraceae; D_5__Patulibacter; D_6__uncultured bacterium; D_7__; D_8__; D_9__; D_10__; D_11__; D_12__; D_13__; D_14__
a3e6dfd1b38065398a13c8a561636a9a	0	0	0	0	0	0	0	0	0	0	0	0	0	0	0	0	0	0	0	0	0	0	0	0	0	0	0	11	D_0__Bacteria; D_1__Proteobacteria; D_2__Deltaproteobacteria; D_3__Bdellovibrionales; D_4__Bdellovibrionaceae; D_5__Bdellovibrio; D_6__uncultured bacterium; D_7__; D_8__; D_9__; D_10__; D_11__; D_12__; D_13__; D_14__
0606870e7caf9d39f42f23dff84c6190	0	0	0	0	0	0	0	0	0	0	0	0	0	0	0	0	0	0	29	0	0	0	0	0	0	0	0	0	D_0__Bacteria; D_1__Proteobacteria; D_2__Gammaproteobacteria; D_3__Oceanospirillales; D_4__Halomonadaceae; D_5__Halomonas; Ambiguous_taxa; D_7__; D_8__; D_9__; D_10__; D_11__; D_12__; D_13__; D_14__
d342149bb0d007229c460e7339064f6e	0	0	0	0	0	0	0	0	0	0	0	0	0	0	0	0	0	0	0	0	0	0	0	3	6	0	0	0	D_0__Bacteria; D_1__Verrucomicrobia; D_2__Verrucomicrobia Incertae Sedis; D_3__Unknown Order; D_4__Unknown Family; D_5__Candidatus Methylacidiphilum
392d199c17fd63f7a79eea2cdbfe87f0	0	0	0	0	0	0	0	0	0	0	0	0	0	0	0	0	0	0	116	178	103	367	25	163	668	658	306	156	D_0__Bacteria; D_1__Planctomycetes; D_2__Planctomycetacia; D_3__Planctomycetales; D_4__Planctomycetaceae; D_5__uncultured
3be0d14ebb25b87c99bbb7e45082fd74	0	0	0	0	0	0	0	0	0	0	0	0	0	0	0	0	0	0	0	0	0	0	0	0	0	0	0	4	D_0__Bacteria
e8d780d3351a4548ccbec6e80affb7e9	0	0	0	0	0	0	0	0	0	0	0	0	0	0	0	0	0	0	5	0	0	0	0	0	0	0	0	0	D_0__Bacteria; D_1__Firmicutes; D_2__Negativicutes; D_3__Selenomonadales; D_4__Veillonellaceae; D_5__Anaerovibrio; D_6__uncultured bacterium; D_7__; D_8__; D_9__; D_10__; D_11__; D_12__; D_13__; D_14__
922f741ee774d85fd38a26312d4e9dda	0	0	0	0	0	0	0	0	0	59	0	0	0	0	0	0	0	0	69	0	0	0	0	49	263	107	0	0	D_0__Bacteria; D_1__Proteobacteria; D_2__Gammaproteobacteria; D_3__Pseudomonadales; D_4__Pseudomonadaceae; D_5__Pseudomonas
0c819cdaccd64e71d1b9a56e3345cb17	0	0	0	0	0	0	0	0	0	0	0	0	0	0	0	0	0	0	0	6	0	0	0	0	30	14	0	0	D_0__Bacteria; D_1__Chlamydiae; D_2__Chlamydiae; D_3__Chlamydiales; D_4__Simkaniaceae; D_5__uncultured
28450f6fcf532c368b1c8e64181aeb30	0	0	0	0	0	0	0	0	0	0	0	0	0	0	0	0	0	0	0	0	0	0	0	0	95	0	0	0	D_0__Bacteria; D_1__Actinobacteria; D_2__Actinobacteria; D_3__Micrococcales; D_4__Microbacteriaceae; D_5__Microbacterium; Ambiguous_taxa; D_7__; D_8__; D_9__; D_10__; D_11__; D_12__; D_13__; D_14__
79d3043cde9098b521fb8cfcfa5e1574	0	0	0	0	0	0	0	0	0	0	0	0	0	0	0	0	0	0	32	20	39	83	0	73	111	83	218	170	D_0__Bacteria; D_1__Verrucomicrobia; D_2__OPB35 soil group; D_3__uncultured bacterium; D_4__; D_5__; D_6__; D_7__; D_8__; D_9__; D_10__; D_11__; D_12__; D_13__; D_14__
485a828a7c05b26e0b4fa73627762cf1	0	0	0	0	0	0	0	0	0	0	0	0	0	0	0	0	0	0	13	0	0	14	0	20	9	16	31	19	D_0__Bacteria; D_1__Proteobacteria
edb5ae4fd775de10f06b5b23b4c881d8	0	0	0	0	0	0	0	0	0	0	0	0	0	0	0	0	0	0	0	0	0	0	0	0	38	0	0	0	D_0__Bacteria; D_1__Proteobacteria; D_2__Gammaproteobacteria; D_3__Xanthomonadales; D_4__Xanthomonadaceae
2de178d94fe316acd146d4f338f52faa	0	0	0	0	0	0	0	0	0	0	0	0	0	0	0	0	0	0	0	0	18	0	0	0	0	0	0	0	D_0__Bacteria; D_1__Proteobacteria; D_2__Gammaproteobacteria; D_3__Legionellales; D_4__Coxiellaceae; D_5__Aquicella; D_6__uncultured bacterium; D_7__; D_8__; D_9__; D_10__; D_11__; D_12__; D_13__; D_14__
76d74f1ca4f0e418941301db3fdcc163	0	0	0	0	0	0	0	0	0	0	0	0	0	0	0	0	0	0	0	0	0	0	0	0	43	0	53	31	D_0__Bacteria; D_1__Planctomycetes; D_2__Planctomycetacia; D_3__Planctomycetales; D_4__Planctomycetaceae; D_5__Planctomyces; D_6__uncultured bacterium; D_7__; D_8__; D_9__; D_10__; D_11__; D_12__; D_13__; D_14__
b899be5a0112fa5d46fea0ba45e66145	0	0	0	0	0	0	0	0	0	0	0	0	0	0	0	0	0	0	34	27	0	0	56	44	59	52	90	81	D_0__Bacteria; D_1__Bacteroidetes; D_2__Sphingobacteriia; D_3__Sphingobacteriales; D_4__KD3-93; D_5__uncultured bacterium; D_6__; D_7__; D_8__; D_9__; D_10__; D_11__; D_12__; D_13__; D_14__
799d9a23405b62947f6e3b3ceb327775	0	0	0	0	0	0	0	0	0	0	0	11	0	0	0	0	0	0	0	0	0	0	0	0	0	0	0	0	D_0__Bacteria
d1b0879a487923b26c6f7539418a2fed	0	0	0	0	0	0	0	0	0	0	0	0	0	0	0	0	0	0	14	13	0	13	0	0	0	0	12	0	D_0__Bacteria; D_1__Proteobacteria; D_2__Alphaproteobacteria; D_3__Rhizobiales
e91bfc7befe06c62bcf1b9999b0b88de	0	0	0	0	0	0	0	0	0	0	0	0	0	0	0	0	0	0	0	0	0	0	0	0	25	19	0	0	D_0__Bacteria; D_1__Actinobacteria; D_2__Thermoleophilia; D_3__Gaiellales; D_4__uncultured
0d67310eafc3e5914eeba73f9a127575	0	0	0	0	0	0	0	0	0	0	0	0	0	0	0	0	0	0	181	110	58	187	47	194	148	139	338	285	D_0__Bacteria; D_1__Proteobacteria; D_2__Alphaproteobacteria; D_3__Rhizobiales; D_4__Bradyrhizobiaceae
bffcb074aaa36bb946dfa9c4ddc60206	0	0	0	0	0	0	0	0	0	0	0	0	0	0	0	0	0	0	0	13	0	9	0	0	317	200	88	193	D_0__Bacteria; D_1__Actinobacteria; D_2__Actinobacteria; D_3__Pseudonocardiales; D_4__Pseudonocardiaceae; D_5__Saccharopolyspora
323208d3ffe5117341787891f050e631	0	0	0	0	0	0	0	0	0	0	0	0	0	0	0	0	0	0	0	0	0	0	0	0	0	0	11	13	D_0__Bacteria; D_1__Proteobacteria; D_2__Betaproteobacteria; D_3__Burkholderiales; D_4__Oxalobacteraceae
4564aa04f6b1b5e951a692b5406e4f69	0	0	0	0	0	0	0	0	0	0	0	0	0	0	0	0	0	0	0	0	0	0	2	0	0	34	0	0	D_0__Archaea; D_1__Woesearchaeota (DHVEG-6)
d9eca0ae58f978d0dfaf870f3bf88521	0	0	0	0	0	0	0	0	0	0	0	0	0	0	0	0	0	0	0	0	0	0	0	0	5	0	0	0	D_0__Bacteria; D_1__Chloroflexi; D_2__Chloroflexia; D_3__Chloroflexales; D_4__Roseiflexaceae; D_5__Roseiflexus; D_6__uncultured bacterium; D_7__; D_8__; D_9__; D_10__; D_11__; D_12__; D_13__; D_14__
82342593d4738e174374a7a3d5e0d619	0	0	0	0	0	0	0	0	0	0	0	0	0	0	0	0	0	0	0	0	0	0	0	0	9	15	7	9	D_0__Bacteria; D_1__Proteobacteria; D_2__Deltaproteobacteria; D_3__Syntrophobacterales; D_4__Syntrophobacteraceae; D_5__Syntrophobacter; D_6__uncultured bacterium; D_7__; D_8__; D_9__; D_10__; D_11__; D_12__; D_13__; D_14__
7eeebe55e60b8847de2cb6557b684061	0	0	0	0	0	0	0	0	0	0	0	0	0	0	0	0	0	0	2	2	0	0	0	32	0	0	0	0	D_0__Bacteria; D_1__Parcubacteria; D_2__Candidatus Magasanikbacteria; D_3__uncultured bacterium; D_4__; D_5__; D_6__; D_7__; D_8__; D_9__; D_10__; D_11__; D_12__; D_13__; D_14__
702c97273654953329fb94c1ab63e69d	0	0	0	0	0	0	0	0	0	0	0	0	0	0	0	0	0	0	0	0	0	0	0	0	0	0	19	0	D_0__Bacteria; D_1__Proteobacteria; D_2__Alphaproteobacteria; D_3__Rickettsiales; D_4__SM2D12; D_5__uncultured bacterium; D_6__; D_7__; D_8__; D_9__; D_10__; D_11__; D_12__; D_13__; D_14__
3c0517d14d798783d0a2b3bbd9291352	0	0	0	0	0	0	0	0	0	0	0	0	0	0	0	0	0	0	0	0	0	0	0	0	45	51	0	0	D_0__Bacteria; D_1__Acidobacteria; D_2__Solibacteres; D_3__Solibacterales; D_4__Solibacteraceae (Subgroup 3); D_5__PAUC26f; D_6__uncultured bacterium; D_7__; D_8__; D_9__; D_10__; D_11__; D_12__; D_13__; D_14__
d7e2e2abd13d74a8d2115d6ba5c8492e	0	0	0	0	0	0	0	0	0	0	0	0	0	0	0	0	0	0	7	0	0	10	0	0	21	14	9	0	D_0__Bacteria; D_1__Planctomycetes; D_2__Planctomycetacia; D_3__Planctomycetales; D_4__Planctomycetaceae
ba464560755d3bbfe68b152aa00ff842	0	0	0	0	0	0	0	0	0	0	0	0	0	0	0	0	0	0	0	0	0	0	0	0	0	12	0	0	D_0__Bacteria; D_1__Chlamydiae; D_2__Chlamydiae; D_3__Chlamydiales; D_4__Simkaniaceae; D_5__uncultured; D_6__uncultured Chlamydiales bacterium; D_7__; D_8__; D_9__; D_10__; D_11__; D_12__; D_13__; D_14__
49b055bd74f7e945077c6060cc0bdc37	0	0	0	0	0	0	0	0	0	0	0	0	0	0	0	0	0	0	0	0	5	11	0	0	37	40	0	0	D_0__Bacteria; D_1__Nitrospirae; D_2__Nitrospira; D_3__Nitrospirales; D_4__0319-6A21; D_5__uncultured bacterium; D_6__; D_7__; D_8__; D_9__; D_10__; D_11__; D_12__; D_13__; D_14__
52159b26f52e57a1a3cbcfe8cc12f145	0	0	0	0	0	0	0	0	0	0	0	0	0	0	0	0	0	0	0	7	7	27	0	9	95	67	20	14	D_0__Bacteria; D_1__Planctomycetes; D_2__Planctomycetacia; D_3__Planctomycetales; D_4__Planctomycetaceae; D_5__uncultured; D_6__uncultured Gemmata sp.; D_7__; D_8__; D_9__; D_10__; D_11__; D_12__; D_13__; D_14__
6fab0e942c08e83c8d104c33b9387c97	0	0	0	0	0	0	0	0	0	0	0	0	0	0	0	0	0	0	0	0	0	0	0	0	0	19	0	0	D_0__Bacteria; D_1__Chloroflexi; D_2__TK10; Ambiguous_taxa; D_4__; D_5__; D_6__; D_7__; D_8__; D_9__; D_10__; D_11__; D_12__; D_13__; D_14__
093dbcff1372d79fd828467dbbd5d9a7	0	0	0	0	0	0	0	0	0	0	0	0	0	0	0	0	0	0	419	397	272	940	173	558	1951	1826	1210	699	D_0__Bacteria; D_1__Verrucomicrobia; D_2__OPB35 soil group
50de47feb9fd3a14bf9e2fb92a8ef1cd	0	0	0	0	0	0	0	0	0	0	0	0	0	0	0	0	0	0	0	0	0	38	0	0	0	0	0	0	D_0__Bacteria; D_1__Verrucomicrobia; D_2__OPB35 soil group; D_3__uncultured Verrucomicrobia bacterium; D_4__; D_5__; D_6__; D_7__; D_8__; D_9__; D_10__; D_11__; D_12__; D_13__; D_14__
e11dc676808fda4659005e0529cc7b3c	0	0	0	0	0	0	0	0	0	0	0	0	0	0	0	0	0	0	0	0	0	0	0	0	0	0	21	0	D_0__Bacteria; D_1__Proteobacteria; D_2__Deltaproteobacteria; D_3__Myxococcales; D_4__uncultured; D_5__uncultured bacterium; D_6__; D_7__; D_8__; D_9__; D_10__; D_11__; D_12__; D_13__; D_14__
47c62d2a68797e5b80ab49a107805bfc	0	0	0	0	0	0	0	0	0	0	0	0	0	0	0	0	0	0	44	34	19	63	14	66	23	21	54	72	D_0__Bacteria; D_1__Proteobacteria; D_2__Alphaproteobacteria; D_3__Rhizobiales; D_4__Xanthobacteraceae; D_5__Labrys; D_6__uncultured bacterium; D_7__; D_8__; D_9__; D_10__; D_11__; D_12__; D_13__; D_14__
42b29748f016f2118c8f3f33bdc08219	0	0	0	0	0	0	0	0	0	0	0	0	0	0	0	0	0	0	0	0	0	0	0	0	109	112	0	0	D_0__Archaea; D_1__Bathyarchaeota; D_2__uncultured euryarchaeote; D_3__; D_4__; D_5__; D_6__; D_7__; D_8__; D_9__; D_10__; D_11__; D_12__; D_13__; D_14__
e228c5da16756f92b673d372b8a4591b	0	42	0	18	0	18	35	0	0	36	0	18	0	0	0	0	0	23	0	0	0	0	0	0	0	0	0	0	D_0__Bacteria
63d092f5d37088b2a8c666021442bd97	0	0	0	0	0	0	0	0	2	0	0	0	0	0	0	0	0	0	0	0	0	0	0	0	0	0	0	0	D_0__Bacteria; D_1__Proteobacteria
6b8307a0222360f36caf7065c78ff424	0	0	0	0	0	0	0	0	0	0	0	0	0	6	0	0	93	0	0	0	0	0	0	0	0	0	0	0	D_0__Bacteria; D_1__Firmicutes; D_2__Clostridia; D_3__Clostridiales; D_4__Lachnospiraceae; D_5__Lachnospiraceae NK4A136 group; D_6__uncultured bacterium; D_7__; D_8__; D_9__; D_10__; D_11__; D_12__; D_13__; D_14__
6dc49c3ef0e8f8039d9c4fc26a8650b5	0	2	0	0	0	0	0	4	0	0	0	0	0	0	0	0	0	0	0	0	0	0	0	0	0	0	0	0	D_0__Bacteria
3235eb41a7858a72f3445e79e9b16ab5	0	0	0	0	0	0	0	0	0	0	0	0	0	0	0	0	0	0	0	0	0	0	0	0	0	13	0	0	D_0__Bacteria; D_1__Acidobacteria; D_2__Acidobacteria; D_3__Acidobacteriales; D_4__Acidobacteriaceae (Subgroup 1)
a1e59068722ea7ee6a2eb2f71160e3e3	0	0	0	0	0	0	0	0	0	0	0	0	0	0	0	0	0	0	0	0	0	0	0	0	0	0	0	4	D_0__Bacteria; D_1__Chloroflexi; D_2__Ktedonobacteria; D_3__Ktedonobacterales; D_4__G12-WMSP1; D_5__uncultured Chloroflexi bacterium; D_6__; D_7__; D_8__; D_9__; D_10__; D_11__; D_12__; D_13__; D_14__
72b2f1e13dcff8ccf343fa41229a8e1a	0	0	0	0	0	0	0	0	0	0	0	0	0	0	0	0	0	0	0	0	5	0	0	0	0	0	0	0	D_0__Bacteria; D_1__Proteobacteria; D_2__Deltaproteobacteria; D_3__Desulfovibrionales; D_4__Desulfovibrionaceae; D_5__Desulfovibrio; D_6__uncultured bacterium; D_7__; D_8__; D_9__; D_10__; D_11__; D_12__; D_13__; D_14__
f920b41f0d668be27732b35cd3e0175b	0	0	0	0	0	0	0	0	0	0	0	0	0	0	0	0	0	0	10	0	0	13	0	0	0	0	0	0	D_0__Bacteria; D_1__Proteobacteria; D_2__Alphaproteobacteria; D_3__Rhizobiales; D_4__Methylobacteriaceae
ffb1366860f70b38b18ce0284438cbb8	0	0	0	0	0	0	0	0	0	0	0	0	0	0	0	0	0	0	0	0	0	0	0	0	20	0	0	0	D_0__Bacteria; D_1__Planctomycetes; D_2__Planctomycetacia; D_3__Planctomycetales; D_4__Planctomycetaceae; D_5__uncultured
ed923b98e10b01695b7eec844e28fec6	0	0	0	0	0	0	0	0	0	0	0	0	0	0	0	0	0	0	0	0	0	0	0	0	11	0	0	0	D_0__Bacteria; D_1__Firmicutes; D_2__Clostridia; D_3__Clostridiales; D_4__Ruminococcaceae; D_5__Anaerotruncus
c024363e4c9e85da4cd174d768917861	0	0	0	4	0	0	0	0	0	3	0	0	0	0	0	0	0	0	0	0	0	0	0	0	0	0	0	0	D_0__Bacteria; D_1__Chloroflexi; D_2__SJA-15; D_3__uncultured bacterium; D_4__; D_5__; D_6__; D_7__; D_8__; D_9__; D_10__; D_11__; D_12__; D_13__; D_14__
55d69f1c2189fef3ba33db47b70ad8c8	0	0	0	0	0	0	0	0	0	0	0	0	0	0	0	0	0	0	0	0	0	0	0	0	5	0	0	0	D_0__Bacteria; D_1__Proteobacteria; D_2__Deltaproteobacteria; D_3__Sva0485
eb1dfccdb68e2605e8aa70d45eaa06da	0	0	0	0	0	0	0	0	0	0	0	0	0	0	0	0	0	0	0	0	0	0	17	0	35	13	14	92	D_0__Bacteria; D_1__Bacteroidetes; D_2__Sphingobacteriia; D_3__Sphingobacteriales; D_4__AKYH767; D_5__uncultured bacterium; D_6__; D_7__; D_8__; D_9__; D_10__; D_11__; D_12__; D_13__; D_14__
55f2658f7b605509d87faed6518dd8f7	0	0	0	0	0	0	0	0	0	0	0	0	0	0	0	0	0	0	7	0	0	10	39	0	0	13	0	6	D_0__Bacteria; D_1__Firmicutes; D_2__Clostridia; D_3__Clostridiales; D_4__Lachnospiraceae
7863d3f48ac85067388b9b9c5aa64be0	0	0	0	0	0	0	0	0	0	0	0	0	0	0	0	0	0	0	0	0	0	0	0	27	0	0	14	0	D_0__Bacteria; D_1__Planctomycetes; D_2__Planctomycetacia; D_3__Planctomycetales; D_4__Planctomycetaceae; D_5__Gemmata; D_6__uncultured bacterium; D_7__; D_8__; D_9__; D_10__; D_11__; D_12__; D_13__; D_14__
cbf64356c1bf48ff2e6f6af7b97624b6	0	0	0	0	0	0	0	0	0	0	0	0	0	0	0	0	0	0	0	10	0	0	0	0	0	0	0	0	D_0__Bacteria; D_1__Actinobacteria; D_2__Thermoleophilia; D_3__Solirubrobacterales; D_4__0319-6M6; D_5__uncultured bacterium; D_6__; D_7__; D_8__; D_9__; D_10__; D_11__; D_12__; D_13__; D_14__
e7f781a03567891bb3949dd2b4b11374	0	0	0	0	0	0	0	0	0	0	0	0	0	0	0	0	0	0	0	0	0	0	0	0	0	0	12	0	D_0__Bacteria; D_1__Parcubacteria
b301115074f6e3de36efa48b692c7f8b	0	0	0	0	0	0	0	0	0	0	0	0	0	0	0	0	0	0	7	10	0	7	97	0	0	7	7	0	D_0__Bacteria; D_1__Firmicutes; D_2__Clostridia; D_3__Clostridiales; D_4__Lachnospiraceae; D_5__uncultured
4e1ae34034803c3472d331f05638c9fd	0	0	0	0	0	0	0	0	0	0	0	0	0	0	0	0	0	0	0	0	0	0	0	0	0	0	0	9	D_0__Bacteria; D_1__Armatimonadetes; D_2__Fimbriimonadia; D_3__Fimbriimonadales; D_4__Fimbriimonadaceae; D_5__uncultured bacterium; D_6__; D_7__; D_8__; D_9__; D_10__; D_11__; D_12__; D_13__; D_14__
89635b15ebc99305983d9672b25b6273	0	0	0	0	0	0	0	0	0	0	0	0	0	0	0	0	0	0	22	21	11	18	7	17	103	90	21	20	D_0__Bacteria; D_1__Chloroflexi; D_2__Ktedonobacteria; D_3__B12-WMSP1; D_4__uncultured bacterium; D_5__; D_6__; D_7__; D_8__; D_9__; D_10__; D_11__; D_12__; D_13__; D_14__
96186e159528029f20bb1eb0c7e7f37c	0	0	0	0	0	0	0	0	0	0	0	0	0	0	0	0	0	0	0	0	0	0	0	0	0	6	0	0	D_0__Bacteria; D_1__TM6 (Dependentiae); D_2__uncultured bacterium; D_3__; D_4__; D_5__; D_6__; D_7__; D_8__; D_9__; D_10__; D_11__; D_12__; D_13__; D_14__
a9ac2c4e53c77f76a02dc1753f581974	0	0	0	0	0	0	0	0	0	0	0	0	0	0	0	0	0	0	0	0	0	0	0	0	113	84	0	0	D_0__Bacteria; D_1__Chloroflexi; D_2__Ktedonobacteria; D_3__B12-WMSP1; D_4__uncultured bacterium; D_5__; D_6__; D_7__; D_8__; D_9__; D_10__; D_11__; D_12__; D_13__; D_14__
07892ea8d4444d9f9e5507213fc13d4f	0	0	0	0	0	0	0	0	0	0	0	0	0	0	0	0	0	0	0	0	0	0	0	0	0	6	0	0	D_0__Bacteria; D_1__Bacteroidetes; D_2__Sphingobacteriia; D_3__Sphingobacteriales; D_4__PHOS-HE51
41ffa61390ac1b847bed63af747626bb	0	0	0	0	0	0	0	0	0	0	0	0	0	0	0	0	0	0	18	27	13	38	0	43	151	151	18	0	D_0__Bacteria; D_1__Proteobacteria; D_2__Gammaproteobacteria; D_3__Xanthomonadales; D_4__Xanthomonadales Incertae Sedis; D_5__Acidibacter; D_6__uncultured bacterium; D_7__; D_8__; D_9__; D_10__; D_11__; D_12__; D_13__; D_14__
6867ffdb39b4916ddca05736185b6825	0	0	0	0	0	0	0	0	0	0	0	0	0	0	0	0	0	0	0	0	0	0	0	0	27	0	0	0	D_0__Bacteria; D_1__Bacteroidetes; D_2__Sphingobacteriia; D_3__Sphingobacteriales; D_4__Sphingobacteriaceae; D_5__Sphingobacterium
d6a319ff67b2cba5ba763e238c9478db	0	0	0	0	0	0	0	0	0	0	0	0	0	0	0	0	0	0	0	0	0	0	0	0	0	0	18	0	D_0__Bacteria; D_1__Parcubacteria; D_2__uncultured bacterium; D_3__; D_4__; D_5__; D_6__; D_7__; D_8__; D_9__; D_10__; D_11__; D_12__; D_13__; D_14__
25f725f63e47f0005f73b1e3b5c650d4	0	0	0	0	0	0	0	0	0	0	0	0	0	0	0	0	0	0	0	0	0	0	0	0	0	10	0	0	D_0__Bacteria; D_1__Proteobacteria; D_2__Alphaproteobacteria; D_3__Rhodospirillales; D_4__Acetobacteraceae; D_5__Roseomonas; D_6__uncultured bacterium; D_7__; D_8__; D_9__; D_10__; D_11__; D_12__; D_13__; D_14__
1829f3eea4a3b6d14f97829c5ac51f1d	0	0	0	0	0	0	0	0	0	0	0	0	0	0	0	0	0	0	0	9	0	0	0	0	0	0	0	0	D_0__Bacteria; D_1__Chloroflexi; D_2__Chloroflexia; D_3__Chloroflexales; D_4__FFCH7168; D_5__uncultured bacterium; D_6__; D_7__; D_8__; D_9__; D_10__; D_11__; D_12__; D_13__; D_14__
81e07c74091585381234e2a8b314a31b	0	0	0	0	0	0	0	0	0	0	0	0	0	0	0	0	0	0	0	0	0	0	0	0	0	0	6	0	D_0__Bacteria; D_1__Proteobacteria; D_2__Alphaproteobacteria; D_3__Rickettsiales; D_4__SM2D12; D_5__uncultured bacterium; D_6__; D_7__; D_8__; D_9__; D_10__; D_11__; D_12__; D_13__; D_14__
70e4cd1422dd069a7c1ee133bf977fe0	0	0	0	0	0	0	0	0	0	0	0	0	0	0	0	0	0	0	0	0	0	0	0	0	0	0	0	5	D_0__Bacteria; D_1__Bacteroidetes; D_2__Flavobacteriia; D_3__Flavobacteriales; D_4__Flavobacteriaceae; D_5__Flavobacterium; D_6__uncultured bacterium; D_7__; D_8__; D_9__; D_10__; D_11__; D_12__; D_13__; D_14__
2ad1ae3317f39beb951aa122421f00f5	0	0	0	0	0	0	0	0	0	0	0	0	0	0	0	0	0	0	35	34	19	44	0	347	58	50	42	46	D_0__Bacteria; D_1__Verrucomicrobia; D_2__OPB35 soil group; D_3__uncultured bacterium; D_4__; D_5__; D_6__; D_7__; D_8__; D_9__; D_10__; D_11__; D_12__; D_13__; D_14__
e87da34b422221332a24622a3b0c9324	0	0	0	0	0	0	0	0	0	0	0	0	0	0	0	0	0	0	3	0	0	0	0	5	0	0	9	14	D_0__Bacteria; D_1__Actinobacteria; D_2__Thermoleophilia; D_3__Gaiellales; D_4__uncultured; D_5__uncultured bacterium; D_6__; D_7__; D_8__; D_9__; D_10__; D_11__; D_12__; D_13__; D_14__
0c3a8c3922766b649713ec9ca4cc7202	0	0	0	0	0	0	0	0	0	0	0	0	0	0	0	0	0	0	0	0	0	0	0	0	8	5	0	14	D_0__Bacteria; D_1__Bacteroidetes; D_2__Sphingobacteriia; D_3__Sphingobacteriales; D_4__Chitinophagaceae
b5aa5f11a867846c58e97586b22bbc8e	0	0	0	0	0	0	0	0	4	0	0	0	0	0	0	0	0	0	0	0	0	0	0	0	0	0	0	0	D_0__Bacteria; D_1__Proteobacteria; D_2__Alphaproteobacteria; D_3__Rhodobacterales; D_4__Rhodobacteraceae
0972c1eeb77345f9f3e4ad926221e892	0	0	0	0	0	0	0	0	0	0	0	0	0	0	0	0	0	0	0	0	0	0	0	135	45	39	48	54	D_0__Bacteria; D_1__Verrucomicrobia; D_2__Spartobacteria; D_3__Chthoniobacterales; D_4__Chthoniobacteraceae; D_5__Chthoniobacter; D_6__uncultured bacterium; D_7__; D_8__; D_9__; D_10__; D_11__; D_12__; D_13__; D_14__
19c8b33153ecbc5ab139b86ed996a90e	0	0	0	0	0	0	0	0	0	0	0	0	0	0	0	0	0	0	0	19	0	0	0	0	0	0	0	0	D_0__Bacteria; D_1__Proteobacteria; D_2__Gammaproteobacteria; D_3__Xanthomonadales; D_4__Xanthomonadaceae; D_5__Pseudoxanthomonas; Ambiguous_taxa; D_7__; D_8__; D_9__; D_10__; D_11__; D_12__; D_13__; D_14__
91cbf772ce3e27d2c103f08bf9b085f1	0	0	0	0	0	0	0	0	0	0	0	0	0	0	0	0	0	0	50	48	0	59	57	0	0	40	56	0	D_0__Bacteria; D_1__Proteobacteria; D_2__Gammaproteobacteria; D_3__Legionellales; D_4__Coxiellaceae; D_5__Aquicella; D_6__uncultured bacterium; D_7__; D_8__; D_9__; D_10__; D_11__; D_12__; D_13__; D_14__
4fb5e41c16363c911a9a1a050d8c435d	0	0	0	0	0	0	0	0	0	0	0	0	0	0	0	0	0	0	0	0	0	0	0	0	0	7	0	0	D_0__Bacteria; D_1__Planctomycetes; D_2__Planctomycetacia; D_3__Planctomycetales; D_4__Planctomycetaceae; D_5__uncultured
c157d0fe0bdf63d11bc13f8826c2d577	0	0	0	0	0	0	0	0	0	0	0	0	0	0	0	0	0	0	0	0	0	0	0	0	69	22	0	0	D_0__Bacteria; D_1__Actinobacteria; D_2__Thermoleophilia; D_3__Solirubrobacterales; D_4__Patulibacteraceae; D_5__Patulibacter; Ambiguous_taxa; D_7__; D_8__; D_9__; D_10__; D_11__; D_12__; D_13__; D_14__
eca294770f69011f839eb3f31366157d	0	0	0	0	0	0	0	0	0	0	0	0	0	0	0	0	0	0	0	0	0	0	0	0	59	51	0	0	D_0__Bacteria; D_1__FCPU426; D_2__uncultured bacterium; D_3__; D_4__; D_5__; D_6__; D_7__; D_8__; D_9__; D_10__; D_11__; D_12__; D_13__; D_14__
76e856dd3d5187b3c8ff719bd638536d	0	0	0	0	0	0	0	0	0	0	0	0	0	0	0	0	0	0	0	0	0	0	0	0	9	0	0	0	D_0__Bacteria; D_1__Proteobacteria; D_2__Alphaproteobacteria; D_3__Rhodospirillales; D_4__Acetobacteraceae; D_5__Rhodovastum; D_6__uncultured bacterium; D_7__; D_8__; D_9__; D_10__; D_11__; D_12__; D_13__; D_14__
c376ca33d3367816f46ab25dc1d424d6	0	0	132	63	0	62	0	0	105	25	0	33	0	0	144	29	0	57	0	0	0	0	0	0	0	0	0	0	D_0__Bacteria
7d0775a1d6350217c8cf31a0b767ad95	0	0	0	0	0	0	0	0	0	0	0	0	0	0	0	0	0	0	0	0	0	3	0	0	0	0	0	0	D_0__Bacteria; D_1__Proteobacteria; D_2__Gammaproteobacteria; D_3__Legionellales; D_4__Coxiellaceae; D_5__Aquicella
6d78f426acd46aa5d98c2d136da89f70	0	0	0	0	0	0	0	0	0	0	0	0	0	0	0	0	0	0	0	0	0	0	0	0	0	0	20	0	D_0__Bacteria; D_1__Planctomycetes; D_2__Planctomycetacia; D_3__Planctomycetales; D_4__Planctomycetaceae
06b210ebb37e569f5cd45c8efac17317	0	0	0	0	0	0	0	0	0	0	0	0	0	0	0	0	0	0	0	0	0	0	0	0	0	12	0	0	D_0__Bacteria; D_1__Bacteroidetes; D_2__Bacteroidetes VC2.1 Bac22; Ambiguous_taxa; D_4__; D_5__; D_6__; D_7__; D_8__; D_9__; D_10__; D_11__; D_12__; D_13__; D_14__
60933de335c7464f51fffcd2152a39a6	0	0	0	13	0	0	20	0	0	27	0	29	0	0	0	0	0	21	0	0	0	0	0	0	0	0	0	0	D_0__Bacteria; D_1__Firmicutes; D_2__Bacilli; D_3__Bacillales; D_4__Planococcaceae; D_5__Sporosarcina
3dc2b3bf42bd15233a0052ef38dc3ddd	0	0	0	0	0	0	0	0	0	0	0	0	0	34	0	0	0	0	0	0	0	0	0	0	0	0	0	0	D_0__Bacteria; D_1__Firmicutes; D_2__Bacilli; D_3__Lactobacillales; D_4__Streptococcaceae; D_5__Streptococcus; Ambiguous_taxa; D_7__; D_8__; D_9__; D_10__; D_11__; D_12__; D_13__; D_14__
8d35a1a4c1d2c2281203ffb04fa568ed	0	0	0	0	0	0	0	0	0	0	0	0	0	0	0	0	0	0	0	0	0	0	0	0	12	14	0	0	D_0__Bacteria; D_1__Planctomycetes; D_2__BD7-11; D_3__uncultured bacterium; D_4__; D_5__; D_6__; D_7__; D_8__; D_9__; D_10__; D_11__; D_12__; D_13__; D_14__
35bbd79e8f2e0a1fdce1d069cc5a945d	0	0	0	0	0	0	0	0	0	0	0	0	0	0	0	0	0	0	0	0	0	0	0	13	0	12	0	0	D_0__Bacteria; D_1__Proteobacteria; D_2__Alphaproteobacteria; D_3__Rhodospirillales; D_4__Acetobacteraceae
74b8a9c9c027a97b8737297973e8c94b	0	0	0	0	0	0	0	0	0	0	0	0	0	0	0	0	0	0	0	47	0	0	0	0	0	0	0	35	D_0__Bacteria; D_1__Proteobacteria; D_2__Alphaproteobacteria; D_3__Rickettsiales; D_4__SM2D12; D_5__uncultured alpha proteobacterium; D_6__; D_7__; D_8__; D_9__; D_10__; D_11__; D_12__; D_13__; D_14__
fcd5e9883d687addc9384b071e8b5da1	0	0	0	0	0	0	0	0	0	0	0	0	0	0	0	0	0	0	42	32	179	44	0	0	72	105	87	93	D_0__Bacteria; D_1__Actinobacteria; D_2__Thermoleophilia; D_3__Solirubrobacterales; D_4__Elev-16S-1332; D_5__uncultured bacterium; D_6__; D_7__; D_8__; D_9__; D_10__; D_11__; D_12__; D_13__; D_14__
8ecd01cb0dfdea80099fb678daf5f20e	0	0	0	0	0	0	0	0	0	0	0	0	0	0	0	0	0	0	0	0	0	0	0	0	64	149	101	152	D_0__Bacteria; D_1__Actinobacteria; D_2__Actinobacteria; D_3__Pseudonocardiales; D_4__Pseudonocardiaceae
0fa2cb04b677c4533b5064f07aef17e4	0	0	0	0	0	0	0	0	0	0	0	0	0	0	0	0	0	0	15	7	0	11	0	0	0	0	0	0	D_0__Bacteria
3e0a5c3c45d702a53a3d2de195e4db33	0	0	0	0	0	0	0	0	0	0	0	0	0	0	0	0	0	0	0	0	0	0	16	0	0	0	0	0	D_0__Bacteria; D_1__Firmicutes; D_2__Clostridia; D_3__Clostridiales; D_4__Ruminococcaceae; D_5__Ruminococcaceae UCG-013; D_6__uncultured bacterium; D_7__; D_8__; D_9__; D_10__; D_11__; D_12__; D_13__; D_14__
7e4526e636ae5907d556fba692233eac	0	0	0	0	0	0	0	0	0	0	0	0	0	0	0	0	0	0	0	0	0	0	0	0	0	16	35	0	D_0__Bacteria; D_1__Planctomycetes; D_2__Phycisphaerae; D_3__CPla-3 termite group; D_4__uncultured bacterium; D_5__; D_6__; D_7__; D_8__; D_9__; D_10__; D_11__; D_12__; D_13__; D_14__
378d4a9e4d692b54952a2a8a2d93b539	0	0	0	0	0	0	0	0	0	0	0	0	0	0	0	0	0	0	0	0	24	0	25	19	70	69	0	23	D_0__Bacteria; D_1__Chloroflexi; D_2__Ktedonobacteria; D_3__JG30-KF-AS9; D_4__uncultured bacterium; D_5__; D_6__; D_7__; D_8__; D_9__; D_10__; D_11__; D_12__; D_13__; D_14__
c1d2a2093915fbb8476b882daa9e3680	0	0	0	0	0	0	0	0	0	0	0	0	0	0	0	0	0	0	0	8	0	0	0	0	0	0	0	0	D_0__Bacteria; D_1__Bacteroidetes; D_2__Sphingobacteriia; D_3__Sphingobacteriales; D_4__Chitinophagaceae; D_5__Flavisolibacter
5c3516abde63076845b09c4a51a34b39	0	0	0	0	0	0	0	0	0	0	0	0	0	0	0	0	0	0	0	0	12	0	0	0	7	0	21	26	D_0__Bacteria
922bd66c0d744e27ef5aa34d834f8ac8	0	0	0	0	0	0	0	0	0	0	0	0	0	0	0	0	0	0	0	0	0	0	0	42	0	0	0	0	D_0__Bacteria; D_1__Acidobacteria; D_2__Solibacteres; D_3__Solibacterales; D_4__Solibacteraceae (Subgroup 3)
33ac51f9c89bd0d158a537ac81ccb878	0	0	0	0	0	0	0	0	0	0	0	0	0	0	0	0	0	0	0	0	0	0	0	0	9	0	0	0	D_0__Bacteria; D_1__TM6 (Dependentiae)
45fd37776e441b6c37175d165edad942	0	0	0	0	0	0	0	0	0	0	0	0	0	0	0	0	0	0	8	10	0	22	0	13	81	53	15	11	D_0__Bacteria; D_1__GAL15; D_2__uncultured bacterium; D_3__; D_4__; D_5__; D_6__; D_7__; D_8__; D_9__; D_10__; D_11__; D_12__; D_13__; D_14__
d9acf0e7d6e14fc09002b8e688266751	0	0	0	0	0	0	0	0	0	0	0	0	0	0	0	0	0	0	0	3	0	0	0	0	0	0	0	0	D_0__Bacteria; D_1__Actinobacteria; D_2__Actinobacteria; D_3__Corynebacteriales; D_4__Mycobacteriaceae; D_5__Mycobacterium
764ae73784116603f94eda9cbdb6010e	0	0	0	0	0	0	0	0	0	0	0	0	0	0	0	0	0	0	0	0	0	0	0	0	40	29	0	0	D_0__Bacteria; D_1__Chloroflexi; D_2__JG37-AG-4; D_3__uncultured bacterium; D_4__; D_5__; D_6__; D_7__; D_8__; D_9__; D_10__; D_11__; D_12__; D_13__; D_14__
aaeabf014b2f5b29f859e51263d98623	38	0	5	5	4	5	21	8	7	3	5	2	5	5	8	7	7	6	0	0	0	0	0	0	0	0	0	0	D_0__Bacteria
02168ccfc210ea506756c782dda04d73	0	0	0	0	0	0	0	0	0	0	0	0	0	0	0	0	0	0	0	0	19	0	0	0	0	0	0	0	D_0__Bacteria; D_1__Planctomycetes; D_2__OM190; D_3__uncultured bacterium; D_4__; D_5__; D_6__; D_7__; D_8__; D_9__; D_10__; D_11__; D_12__; D_13__; D_14__
9b6588d0e3edff32ce0ca93bc5fe6546	0	0	0	0	0	0	0	0	0	0	0	0	0	0	0	0	0	0	0	0	3	0	0	0	0	0	0	0	D_0__Bacteria
1230a906f19bcc426889476ed421c59f	0	0	0	0	0	0	0	0	0	0	12	0	0	0	0	0	0	0	0	0	0	0	0	0	0	0	0	0	D_0__Bacteria; D_1__Proteobacteria; D_2__Deltaproteobacteria; D_3__Bdellovibrionales; D_4__Bdellovibrionaceae; D_5__Bdellovibrio; D_6__uncultured bacterium; D_7__; D_8__; D_9__; D_10__; D_11__; D_12__; D_13__; D_14__
08f1c38a1f0aabaf53b6213029d408cb	0	0	0	0	0	0	0	0	0	0	0	0	0	0	0	0	0	0	0	0	0	0	0	0	72	79	0	0	D_0__Bacteria; D_1__Chloroflexi; D_2__Ktedonobacteria; D_3__Ktedonobacterales; D_4__HSB OF53-F07; D_5__uncultured bacterium; D_6__; D_7__; D_8__; D_9__; D_10__; D_11__; D_12__; D_13__; D_14__
d9431c65d1e5f220691b7f1d826ee05a	0	4	0	0	0	0	0	16	0	0	0	0	0	0	0	0	0	0	0	0	0	0	0	0	0	0	0	0	D_0__Bacteria; D_1__Bacteroidetes; D_2__Bacteroidia; D_3__Bacteroidales; D_4__Porphyromonadaceae; D_5__Proteiniphilum
706a6cb90d0c572339d774af2b65ddc8	0	0	0	0	0	0	0	0	0	0	0	0	0	0	0	0	0	0	16	7	0	22	0	14	46	37	24	13	D_0__Bacteria; D_1__Proteobacteria; D_2__Deltaproteobacteria; D_3__Bdellovibrionales; D_4__Bdellovibrionaceae; D_5__Bdellovibrio; D_6__uncultured bacterium; D_7__; D_8__; D_9__; D_10__; D_11__; D_12__; D_13__; D_14__
30dc023b7f669822b71362f313f7e8a1	0	0	0	0	0	0	0	0	0	0	0	0	0	0	0	0	0	0	0	0	0	0	0	0	0	0	0	38	D_0__Bacteria; D_1__Planctomycetes; D_2__Phycisphaerae; D_3__Tepidisphaerales; D_4__Tepidisphaeraceae; D_5__uncultured bacterium; D_6__; D_7__; D_8__; D_9__; D_10__; D_11__; D_12__; D_13__; D_14__
c07a3ca9834fcbc17ef1f042425a2787	0	0	0	0	0	0	0	0	0	0	0	0	0	0	0	0	0	0	0	24	29	47	0	52	123	113	16	0	D_0__Bacteria; D_1__Proteobacteria; D_2__Deltaproteobacteria; D_3__Myxococcales; D_4__Archangiaceae; D_5__Anaeromyxobacter; D_6__uncultured bacterium; D_7__; D_8__; D_9__; D_10__; D_11__; D_12__; D_13__; D_14__
3405dd0d9d4c4cd3d3efe7402f985e86	0	0	0	0	0	0	0	0	0	0	0	0	0	0	0	0	0	0	0	0	0	0	0	0	7	11	0	7	D_0__Bacteria; D_1__Proteobacteria; D_2__Betaproteobacteria; D_3__Ferrovales; D_4__Ferrovaceae; D_5__Ferrovum; D_6__uncultured bacterium; D_7__; D_8__; D_9__; D_10__; D_11__; D_12__; D_13__; D_14__
63e419d156bb5ae80121217ff68d2ed7	0	0	0	0	0	0	0	0	0	0	0	0	0	0	0	0	0	0	0	0	0	0	0	20	0	0	0	0	D_0__Bacteria; D_1__Gemmatimonadetes; D_2__Gemmatimonadetes; D_3__Gemmatimonadales; D_4__Gemmatimonadaceae; D_5__Gemmatimonas; D_6__uncultured bacterium; D_7__; D_8__; D_9__; D_10__; D_11__; D_12__; D_13__; D_14__
316ae54c3b5bd9979e0f6bcf94f640f5	0	0	0	0	0	0	0	0	0	0	0	0	0	0	0	0	0	0	0	0	0	9	0	0	23	30	13	12	D_0__Bacteria; D_1__Proteobacteria; D_2__Betaproteobacteria; D_3__Rhodocyclales; D_4__Rhodocyclaceae; D_5__Propionivibrio; D_6__uncultured bacterium; D_7__; D_8__; D_9__; D_10__; D_11__; D_12__; D_13__; D_14__
71caaa02fceb3b434784e0c3a4b654a8	0	0	0	0	0	0	0	0	0	0	0	0	0	0	0	0	0	0	0	0	0	0	0	0	28	18	0	19	D_0__Bacteria; D_1__Actinobacteria; D_2__Actinobacteria; D_3__Micromonosporales; D_4__Micromonosporaceae; D_5__Luedemannella; D_6__uncultured bacterium; D_7__; D_8__; D_9__; D_10__; D_11__; D_12__; D_13__; D_14__
f9c829af2e71b32b747682123c83db2a	0	0	0	0	0	0	0	0	0	0	0	0	0	0	0	0	0	0	0	0	0	0	0	0	4	0	0	0	D_0__Bacteria; D_1__Proteobacteria; D_2__Deltaproteobacteria; D_3__Myxococcales; D_4__mle1-27; D_5__uncultured bacterium; D_6__; D_7__; D_8__; D_9__; D_10__; D_11__; D_12__; D_13__; D_14__
e0f6ba34caaafb37a4edc027f10ca3db	0	0	0	0	0	0	0	0	0	0	0	0	0	0	0	0	0	0	14	10	9	12	27	24	37	40	89	159	D_0__Bacteria; D_1__Bacteroidetes; D_2__Sphingobacteriia; D_3__Sphingobacteriales; D_4__Chitinophagaceae; D_5__uncultured
86b092aefa12a97f8ff02f3d84807586	0	0	0	0	0	0	0	0	0	0	0	0	0	0	0	0	5	0	0	0	0	0	0	0	0	0	0	0	D_0__Bacteria; D_1__Firmicutes; D_2__Clostridia; D_3__Clostridiales; D_4__Clostridiaceae 1
6a1de1f802a604717bce2f0b4a54fdac	0	0	0	0	0	0	0	0	0	0	0	0	0	0	0	0	0	0	0	0	0	0	0	0	0	0	10	8	D_0__Bacteria; D_1__Acidobacteria; D_2__Subgroup 6
4f6c7ec188bb952b6fc96f17e9a34c54	0	0	0	0	0	0	0	0	0	0	0	0	0	0	0	0	0	0	0	8	0	0	0	0	0	0	0	0	D_0__Bacteria; D_1__Proteobacteria; D_2__Betaproteobacteria; D_3__Burkholderiales; D_4__Oxalobacteraceae; D_5__Paucimonas; D_6__uncultured bacterium; D_7__; D_8__; D_9__; D_10__; D_11__; D_12__; D_13__; D_14__
dbf9a55558a263e3505786f0b569cdfc	0	0	0	0	0	0	0	0	0	0	0	0	0	0	0	0	0	0	0	0	0	0	0	0	23	30	0	0	D_0__Bacteria; D_1__Verrucomicrobia; D_2__Opitutae; D_3__Opitutales; D_4__Opitutaceae; D_5__Opitutus; D_6__uncultured bacterium; D_7__; D_8__; D_9__; D_10__; D_11__; D_12__; D_13__; D_14__
c64b287ec419714ec20778b08796094b	0	0	0	0	0	0	0	0	0	0	0	0	0	0	0	0	0	0	0	13	0	0	0	0	0	0	0	0	D_0__Bacteria; D_1__Proteobacteria; D_2__Deltaproteobacteria; D_3__Bdellovibrionales; D_4__Bacteriovoracaceae; D_5__Peredibacter; D_6__uncultured bacterium; D_7__; D_8__; D_9__; D_10__; D_11__; D_12__; D_13__; D_14__
889f1bc31887efea2354ba099342a203	0	0	0	0	0	41	0	0	0	0	0	56	0	24	0	0	0	22	0	0	0	0	0	0	445	208	166	179	D_0__Bacteria; D_1__Actinobacteria; D_2__Actinobacteria; D_3__Streptomycetales; D_4__Streptomycetaceae; D_5__Streptomyces; Ambiguous_taxa; D_7__; D_8__; D_9__; D_10__; D_11__; D_12__; D_13__; D_14__
1ad106850823904ec6b0677ec26a6bf4	0	0	0	0	0	0	0	0	0	0	0	0	0	0	0	0	0	0	52	32	41	54	0	7	0	20	0	0	D_0__Bacteria; D_1__Firmicutes; D_2__Clostridia; D_3__Clostridiales; D_4__Ruminococcaceae; D_5__Ruminococcaceae UCG-005; D_6__uncultured bacterium; D_7__; D_8__; D_9__; D_10__; D_11__; D_12__; D_13__; D_14__
73fc14286a67ae82352358d717efae70	0	0	5	6	4	19	0	0	0	0	0	0	0	0	0	0	0	0	27	17	0	32	0	0	17	0	15	27	D_0__Bacteria; D_1__Proteobacteria; D_2__Alphaproteobacteria; D_3__Sphingomonadales; D_4__Sphingomonadaceae; D_5__Sphingobium; Ambiguous_taxa; D_7__; D_8__; D_9__; D_10__; D_11__; D_12__; D_13__; D_14__
d788119e0f61e1fbc008809e29ba0087	0	0	0	0	0	0	0	0	0	0	0	0	0	0	0	0	0	0	0	0	0	0	0	0	14	0	0	0	D_0__Bacteria; D_1__Chloroflexi; D_2__Ktedonobacteria; D_3__B12-WMSP1; D_4__uncultured bacterium; D_5__; D_6__; D_7__; D_8__; D_9__; D_10__; D_11__; D_12__; D_13__; D_14__
48c2a06e5c238de6154c38bace603717	0	0	0	0	0	0	0	0	0	2	0	0	0	0	0	0	0	0	0	0	0	0	0	0	0	0	0	0	D_0__Bacteria; D_1__Bacteroidetes; D_2__Bacteroidia; D_3__Bacteroidales; D_4__Bacteroidales S24-7 group; D_5__uncultured rumen bacterium; D_6__; D_7__; D_8__; D_9__; D_10__; D_11__; D_12__; D_13__; D_14__
d8ee2547d0bf01b4df450b6f7a282e1d	0	4	0	0	0	0	0	5	0	0	0	0	0	0	0	0	0	0	0	0	0	0	0	0	0	0	0	0	D_0__Bacteria; D_1__Bacteroidetes; D_2__Bacteroidetes vadinHA17; D_3__uncultured bacterium; D_4__; D_5__; D_6__; D_7__; D_8__; D_9__; D_10__; D_11__; D_12__; D_13__; D_14__
10399e62d2469b6bf3fe01c80e1bfd70	0	0	0	0	0	0	0	0	0	0	0	0	0	0	0	0	0	0	0	0	0	0	0	0	0	0	12	0	D_0__Bacteria; D_1__Verrucomicrobia; D_2__Spartobacteria; D_3__Chthoniobacterales; D_4__01D2Z36; D_5__uncultured cyanobacterium; D_6__; D_7__; D_8__; D_9__; D_10__; D_11__; D_12__; D_13__; D_14__
d650ac44da9cb9b0eef891814375fb9d	0	0	0	0	0	0	0	0	0	0	0	0	0	0	0	0	0	0	14	12	0	24	0	12	44	61	0	17	D_0__Bacteria; D_1__Proteobacteria; D_2__Alphaproteobacteria; D_3__Rhodospirillales; D_4__DA111; D_5__uncultured bacterium; D_6__; D_7__; D_8__; D_9__; D_10__; D_11__; D_12__; D_13__; D_14__
e8cfde2fc099448241702a43ca425f6a	0	0	0	0	0	0	0	0	0	0	0	0	0	0	0	0	0	0	0	0	0	0	0	0	7	0	0	0	D_0__Bacteria; D_1__Proteobacteria; D_2__Gammaproteobacteria; D_3__Legionellales; D_4__Legionellaceae; D_5__Legionella; D_6__uncultured bacterium; D_7__; D_8__; D_9__; D_10__; D_11__; D_12__; D_13__; D_14__
9680bf88a52ae93972f08aefa4273248	0	0	0	0	0	0	0	0	0	0	0	0	0	0	0	0	0	0	735	451	175	922	225	265	31	0	0	0	D_0__Bacteria; D_1__Proteobacteria; D_2__Alphaproteobacteria; D_3__Sphingomonadales; D_4__Sphingomonadaceae; D_5__Sphingomonas
3379f04599c76818e75b121d1344293e	0	0	0	0	0	0	0	0	0	0	0	0	0	0	0	0	0	0	0	23	0	0	0	0	101	61	0	0	D_0__Bacteria; D_1__Proteobacteria; D_2__Betaproteobacteria; D_3__Burkholderiales; D_4__Oxalobacteraceae
9a14be29c53c41fe776a8f852456d626	0	0	0	0	0	0	0	0	0	0	0	0	0	0	0	0	0	0	0	0	0	0	0	0	0	0	55	16	D_0__Bacteria; D_1__Planctomycetes; D_2__Phycisphaerae; D_3__Tepidisphaerales; D_4__Tepidisphaeraceae; D_5__uncultured bacterium; D_6__; D_7__; D_8__; D_9__; D_10__; D_11__; D_12__; D_13__; D_14__
9a56d338601eed478baefaf441a46811	0	0	0	0	0	0	0	0	0	0	0	0	0	0	0	0	0	0	26	0	0	0	0	0	47	0	28	0	D_0__Bacteria; D_1__Proteobacteria; D_2__Deltaproteobacteria; D_3__Myxococcales; D_4__Polyangiaceae; D_5__uncultured; D_6__uncultured bacterium; D_7__; D_8__; D_9__; D_10__; D_11__; D_12__; D_13__; D_14__
99114900b26268dacf4176b995e54b3a	0	0	0	0	0	0	0	0	0	0	0	0	0	0	0	0	0	0	0	0	0	0	0	0	12	12	0	0	D_0__Bacteria; D_1__Chlamydiae; D_2__Chlamydiae; D_3__Chlamydiales; D_4__Simkaniaceae; D_5__uncultured; D_6__uncultured bacterium; D_7__; D_8__; D_9__; D_10__; D_11__; D_12__; D_13__; D_14__
82892eccaf5665573578a3806a037e28	0	0	0	0	0	0	0	0	0	0	0	0	0	0	0	0	0	0	0	10	0	0	0	0	0	6	0	0	D_0__Bacteria; D_1__Proteobacteria; D_2__Gammaproteobacteria
56bac9ba223700489af4457585c9186e	0	0	0	0	0	0	0	0	0	0	0	0	0	0	0	0	0	0	14	0	0	0	0	0	0	22	0	0	D_0__Bacteria; D_1__Bacteroidetes; D_2__Cytophagia; D_3__Cytophagales; D_4__Cytophagaceae; D_5__Sporocytophaga; D_6__uncultured bacterium; D_7__; D_8__; D_9__; D_10__; D_11__; D_12__; D_13__; D_14__
9205a6d11521b2d194d923a620cc78d0	0	0	0	0	0	0	0	0	0	0	0	0	0	0	0	0	0	0	15	15	18	19	5	11	18	18	78	33	D_0__Bacteria; D_1__Proteobacteria; D_2__Deltaproteobacteria; D_3__Myxococcales; D_4__Blfdi19; D_5__uncultured bacterium; D_6__; D_7__; D_8__; D_9__; D_10__; D_11__; D_12__; D_13__; D_14__
d6e5c1fe77c7c84a048e37022e40e8ee	0	0	0	0	0	0	0	0	0	0	0	0	0	0	0	0	0	0	0	0	0	0	0	0	82	77	0	45	D_0__Bacteria; D_1__Bacteroidetes; D_2__Sphingobacteriia; D_3__Sphingobacteriales; D_4__Chitinophagaceae
cbd698c4d35603c624d991a0e7b662c6	0	0	0	0	0	0	0	0	0	0	0	0	0	0	0	0	0	0	0	0	0	0	0	0	100	67	0	10	D_0__Bacteria; D_1__Planctomycetes; D_2__Planctomycetacia; D_3__Planctomycetales; D_4__Planctomycetaceae; D_5__uncultured; D_6__uncultured Gemmata sp.; D_7__; D_8__; D_9__; D_10__; D_11__; D_12__; D_13__; D_14__
0f7ab009a372bda8ef8be1908cbc9dea	0	0	0	0	0	0	0	0	0	0	0	0	0	0	0	0	0	0	0	0	0	0	0	0	0	0	55	71	D_0__Bacteria; D_1__Planctomycetes; D_2__Phycisphaerae; D_3__Tepidisphaerales; D_4__Tepidisphaeraceae; D_5__uncultured bacterium; D_6__; D_7__; D_8__; D_9__; D_10__; D_11__; D_12__; D_13__; D_14__
99d7af670c2cc7345cacadd6216c2a40	0	0	0	0	0	0	0	0	0	0	0	0	0	0	0	0	0	0	0	0	0	0	0	0	0	0	23	63	D_0__Bacteria; D_1__Firmicutes; D_2__Bacilli; D_3__Bacillales; D_4__Bacillaceae; D_5__Bacillus; D_6__Bacillus firmus; D_7__; D_8__; D_9__; D_10__; D_11__; D_12__; D_13__; D_14__
8adadd953ff6f3831d8492aaecdbe713	0	0	0	0	0	0	0	0	0	0	3	0	0	0	0	13	0	0	0	0	0	0	0	0	4	0	0	0	D_0__Bacteria; D_1__Proteobacteria; D_2__Gammaproteobacteria; D_3__Aeromonadales; D_4__Succinivibrionaceae; D_5__Succinivibrio; D_6__uncultured bacterium; D_7__; D_8__; D_9__; D_10__; D_11__; D_12__; D_13__; D_14__
46d00ec594076c72e4a5d9ff6bb512be	0	0	0	0	0	0	0	0	0	0	0	0	0	0	0	0	0	0	0	10	0	0	0	0	0	0	0	0	D_0__Bacteria; D_1__Armatimonadetes; D_2__Armatimonadia; D_3__Armatimonadales
c53a591418a1bf3df324b77b17c3d548	0	0	0	0	0	0	0	0	0	0	0	0	0	0	0	0	0	0	19	36	17	45	8	26	226	162	28	27	D_0__Bacteria; D_1__Chloroflexi; D_2__Anaerolineae; D_3__Anaerolineales; D_4__Anaerolineaceae; D_5__uncultured
8329cbd1a77f048af81ab215dcd99ff1	0	0	0	0	0	0	0	0	0	0	0	0	0	0	0	0	0	0	0	0	0	0	0	0	1595	1095	0	0	D_0__Archaea; D_1__Thaumarchaeota; D_2__South African Gold Mine Gp 1(SAGMCG-1); D_3__uncultured archaeon; D_4__; D_5__; D_6__; D_7__; D_8__; D_9__; D_10__; D_11__; D_12__; D_13__; D_14__
2782224882645633fceb10eb28d93ebf	0	0	0	0	0	0	0	0	0	0	0	0	0	0	0	0	0	0	0	0	0	40	0	0	0	8	0	0	D_0__Bacteria; D_1__Actinobacteria; D_2__Actinobacteria; D_3__Frankiales; D_4__uncultured; D_5__uncultured bacterium; D_6__; D_7__; D_8__; D_9__; D_10__; D_11__; D_12__; D_13__; D_14__
965262ac6958f858ecd36c349c276af4	0	0	0	0	0	0	0	0	0	0	0	0	0	0	0	0	0	0	0	0	0	0	0	0	12	0	36	0	D_0__Bacteria; D_1__Proteobacteria; D_2__Alphaproteobacteria; D_3__Caulobacterales; D_4__Caulobacteraceae; D_5__Asticcacaulis; Ambiguous_taxa; D_7__; D_8__; D_9__; D_10__; D_11__; D_12__; D_13__; D_14__
3f95aa1b372a657401dcde0038bfb884	0	0	0	0	0	0	0	0	0	0	0	0	0	0	0	0	0	0	60	70	13	108	0	92	80	56	54	53	D_0__Bacteria; D_1__Proteobacteria; D_2__Alphaproteobacteria; D_3__Rhizobiales; D_4__Hyphomicrobiaceae; D_5__Hyphomicrobium; D_6__uncultured bacterium; D_7__; D_8__; D_9__; D_10__; D_11__; D_12__; D_13__; D_14__
252630061d2561e322e7c17858ab90c6	0	0	0	0	0	0	0	0	0	0	0	0	0	0	0	0	0	0	14	17	0	29	0	40	25	18	36	24	D_0__Bacteria; D_1__Acidobacteria; D_2__Solibacteres; D_3__Solibacterales; D_4__Solibacteraceae (Subgroup 3); D_5__Bryobacter
55fe8d099e823d63dcfd604ecd68bbde	0	0	0	0	0	0	0	0	0	14	0	0	0	0	0	0	0	0	0	0	0	0	0	0	0	0	0	0	D_0__Bacteria; D_1__Bacteroidetes; D_2__Sphingobacteriia; D_3__Sphingobacteriales; D_4__Chitinophagaceae; D_5__Terrimonas; D_6__uncultured bacterium; D_7__; D_8__; D_9__; D_10__; D_11__; D_12__; D_13__; D_14__
6446b74402cb82073c5915dc8eb200ad	0	0	0	0	0	0	0	0	0	0	0	0	0	0	0	0	0	0	0	0	0	0	0	6	0	0	0	14	D_0__Bacteria; D_1__Saccharibacteria
17878b43e6135b2b7d56488e30708853	0	0	0	0	0	0	0	0	0	0	0	0	0	0	0	0	0	0	0	0	0	0	0	0	15	0	0	0	D_0__Bacteria; D_1__Bacteroidetes; D_2__Sphingobacteriia; D_3__Sphingobacteriales; D_4__Chitinophagaceae; D_5__Segetibacter; D_6__uncultured bacterium; D_7__; D_8__; D_9__; D_10__; D_11__; D_12__; D_13__; D_14__
973f56d932e5671001e3f9b092cd1583	0	0	0	0	0	0	0	0	0	0	0	0	0	0	0	0	0	0	0	0	0	0	0	0	6	0	0	0	D_0__Bacteria; D_1__TM6 (Dependentiae); D_2__uncultured bacterium; D_3__; D_4__; D_5__; D_6__; D_7__; D_8__; D_9__; D_10__; D_11__; D_12__; D_13__; D_14__
88622cf299efe1413c7fb7f6e17202ce	0	0	0	0	0	0	0	0	0	0	0	0	0	0	0	0	0	0	0	0	0	0	0	0	0	15	0	0	D_0__Bacteria; D_1__Proteobacteria; D_2__Alphaproteobacteria; D_3__Rhizobiales; D_4__Rhizobiales Incertae Sedis; D_5__Rhizomicrobium; D_6__uncultured bacterium; D_7__; D_8__; D_9__; D_10__; D_11__; D_12__; D_13__; D_14__
151b3b94f14d97ec7add9ad78488952b	0	0	0	0	0	0	0	0	0	0	0	0	0	0	0	0	0	0	68	69	29	102	66	86	680	1943	1005	1792	D_0__Bacteria; D_1__Actinobacteria; D_2__Actinobacteria; D_3__Pseudonocardiales; D_4__Pseudonocardiaceae
dacddcfd242c84845de8972a5647d543	0	0	0	0	0	0	0	0	0	0	0	0	0	0	0	0	0	0	0	0	15	0	0	0	0	0	0	0	D_0__Bacteria; D_1__Proteobacteria; D_2__Deltaproteobacteria; D_3__Myxococcales; D_4__Polyangiaceae; D_5__Sorangium; D_6__uncultured bacterium; D_7__; D_8__; D_9__; D_10__; D_11__; D_12__; D_13__; D_14__
2300c15da4a94b621af39a518a4b5aa1	0	0	0	0	0	0	0	0	0	0	0	0	0	0	0	0	0	0	0	0	0	0	0	0	0	0	11	0	D_0__Bacteria; D_1__Planctomycetes; D_2__Phycisphaerae; D_3__Tepidisphaerales; D_4__Tepidisphaeraceae; D_5__uncultured bacterium; D_6__; D_7__; D_8__; D_9__; D_10__; D_11__; D_12__; D_13__; D_14__
8c066ba3e1c957b9c1997509bf2e9fbd	0	0	0	0	0	0	0	0	0	0	0	0	0	0	0	0	0	0	7	0	5	16	4	12	12	6	53	30	D_0__Bacteria; D_1__Saccharibacteria; D_2__uncultured bacterium; D_3__; D_4__; D_5__; D_6__; D_7__; D_8__; D_9__; D_10__; D_11__; D_12__; D_13__; D_14__
0e87f6912720bed8ac6620119679d574	0	0	0	0	0	0	0	0	0	0	0	0	0	0	0	0	0	0	0	0	0	0	66	0	0	0	0	0	D_0__Bacteria; D_1__Proteobacteria; D_2__Alphaproteobacteria; D_3__Rickettsiales; D_4__Rickettsiales Incertae Sedis; D_5__uncultured; D_6__uncultured bacterium; D_7__; D_8__; D_9__; D_10__; D_11__; D_12__; D_13__; D_14__
81218cb22fb97219f54dbe833443acd5	0	0	0	0	0	0	0	0	4	0	0	0	0	0	0	0	0	0	0	0	0	0	0	0	0	0	0	0	D_0__Bacteria; D_1__Actinobacteria; D_2__Acidimicrobiia; D_3__Acidimicrobiales; D_4__OM1 clade; D_5__Candidatus Actinomarina; D_6__uncultured bacterium; D_7__; D_8__; D_9__; D_10__; D_11__; D_12__; D_13__; D_14__
8ec276e5312507b12d5fe7cf6458eeab	0	0	0	0	0	0	0	0	0	0	0	0	0	0	0	0	0	0	0	0	0	0	11	23	0	0	10	0	D_0__Bacteria; D_1__Proteobacteria; D_2__Gammaproteobacteria; D_3__HTA4; D_4__uncultured bacterium; D_5__; D_6__; D_7__; D_8__; D_9__; D_10__; D_11__; D_12__; D_13__; D_14__
eba14f5485e756aa7e0e6ac9a00b740b	0	0	0	0	0	0	0	0	0	0	0	0	0	0	0	0	0	0	0	9	0	0	0	0	0	0	0	0	D_0__Bacteria; D_1__Bacteroidetes; D_2__Bacteroidia; D_3__Bacteroidales; D_4__Bacteroidales BS11 gut group
f115d1f2a8ce53396764f6ff870b66c5	0	0	0	0	0	0	0	0	0	0	0	0	0	0	0	0	0	0	24	0	0	0	18	77	19	21	16	22	D_0__Bacteria; D_1__Bacteroidetes; D_2__Sphingobacteriia; D_3__Sphingobacteriales; D_4__CWT CU03-E12; D_5__uncultured bacterium; D_6__; D_7__; D_8__; D_9__; D_10__; D_11__; D_12__; D_13__; D_14__
f2158e163f77e8ab6845e33b893455ba	0	0	0	0	0	0	0	0	0	0	0	0	0	0	0	0	0	0	0	0	0	32	0	14	0	0	0	0	D_0__Bacteria; D_1__Verrucomicrobia; D_2__S-BQ2-57 soil group; D_3__uncultured bacterium; D_4__; D_5__; D_6__; D_7__; D_8__; D_9__; D_10__; D_11__; D_12__; D_13__; D_14__
69a11f927915e2a3ba1f7b9c84486527	0	0	0	0	0	0	7	0	6	3	0	13	0	19	9	28	0	0	38	5	0	0	57	0	34	0	7	0	D_0__Bacteria; D_1__Proteobacteria; D_2__Betaproteobacteria; D_3__Burkholderiales; D_4__Alcaligenaceae; D_5__Parasutterella
2e7a7358d73e5216ab9dccf1313d0d3a	0	0	0	0	0	0	0	0	0	0	0	0	0	0	0	0	0	0	0	0	0	0	0	0	262	143	0	0	D_0__Archaea; D_1__Euryarchaeota; D_2__Thermoplasmata; D_3__Thermoplasmatales; D_4__Terrestrial Miscellaneous Gp(TMEG); D_5__uncultured archaeon; D_6__; D_7__; D_8__; D_9__; D_10__; D_11__; D_12__; D_13__; D_14__
1e181baaea6ea44783270cf5e6116420	0	0	0	0	0	0	0	0	0	0	0	0	0	0	0	0	0	0	0	21	0	0	0	0	0	0	0	8	D_0__Bacteria; D_1__Actinobacteria; D_2__Actinobacteria; D_3__Propionibacteriales; D_4__Nocardioidaceae; D_5__Kribbella; Ambiguous_taxa; D_7__; D_8__; D_9__; D_10__; D_11__; D_12__; D_13__; D_14__
2c3dfd54b7a1473233e8265c8aa572fd	0	0	0	0	0	0	0	0	0	0	0	0	0	0	0	0	29	0	0	0	0	0	0	0	0	0	0	0	D_0__Bacteria; D_1__Firmicutes; D_2__Clostridia; D_3__Clostridiales; D_4__Ruminococcaceae; D_5__Ruminococcaceae UCG-014
d4919c78dda1dda76d1310b55a7eb936	0	0	0	0	0	0	0	0	0	0	0	0	0	0	0	0	0	0	0	0	0	0	0	0	0	10	0	0	D_0__Bacteria; D_1__Chlamydiae; D_2__Chlamydiae; D_3__Chlamydiales; D_4__Simkaniaceae; D_5__uncultured; D_6__uncultured bacterium; D_7__; D_8__; D_9__; D_10__; D_11__; D_12__; D_13__; D_14__
a7368f1daaf69de96eaf427e36dc1370	0	0	0	0	0	0	0	0	0	0	0	0	0	0	0	0	0	0	0	0	11	0	0	0	0	0	0	0	D_0__Bacteria; D_1__Proteobacteria; D_2__Betaproteobacteria; D_3__SC-I-84
df60b334bb2a50ccd78c0bb438efb815	0	0	0	0	0	0	0	0	0	0	0	0	0	0	0	0	0	0	41	33	10	48	17	50	220	278	60	42	D_0__Bacteria; D_1__Proteobacteria; D_2__Deltaproteobacteria; D_3__Desulfurellales; D_4__Desulfurellaceae; D_5__H16; D_6__uncultured bacterium; D_7__; D_8__; D_9__; D_10__; D_11__; D_12__; D_13__; D_14__
ce72168fbf5e3e014ce3bb524e664041	0	0	0	0	0	0	0	0	0	0	0	0	0	0	0	0	0	0	0	93	0	0	0	0	0	0	0	0	D_0__Bacteria; D_1__Proteobacteria; D_2__Alphaproteobacteria; D_3__Rhizobiales; D_4__Aurantimonadaceae; D_5__Aureimonas
7d4adaa509e20493bbc4bb3942d80ff4	0	0	0	0	0	0	0	0	0	0	0	0	0	0	0	0	0	0	0	0	0	0	0	0	24	0	0	0	D_0__Bacteria; D_1__Actinobacteria; D_2__Acidimicrobiia; D_3__Acidimicrobiales; D_4__Iamiaceae; D_5__Iamia; D_6__uncultured bacterium; D_7__; D_8__; D_9__; D_10__; D_11__; D_12__; D_13__; D_14__
7ab6d6c44ea184a26e08f089137f84cf	0	0	0	0	0	0	0	0	0	0	0	0	0	0	0	0	0	0	22	32	114	39	74	33	53	40	121	180	D_0__Bacteria; D_1__Bacteroidetes; D_2__Cytophagia; D_3__Cytophagales; D_4__Cytophagaceae; D_5__Chryseolinea; D_6__uncultured bacterium; D_7__; D_8__; D_9__; D_10__; D_11__; D_12__; D_13__; D_14__
8d4e56bf67eeeaac8ff24561cb2f9808	0	0	0	0	0	0	0	0	0	0	0	4	0	0	0	0	0	0	0	0	0	0	0	0	0	0	0	0	D_0__Bacteria; D_1__Chloroflexi; D_2__Anaerolineae; D_3__Anaerolineales; D_4__Anaerolineaceae; D_5__uncultured
6ec00cde7295a39f93466d0be20f962e	0	0	0	0	0	0	0	0	0	0	0	0	0	0	0	0	0	0	0	0	0	0	0	0	0	0	13	0	D_0__Bacteria; D_1__Proteobacteria; D_2__Deltaproteobacteria; D_3__Myxococcales; D_4__Archangiaceae; D_5__Anaeromyxobacter; D_6__uncultured bacterium; D_7__; D_8__; D_9__; D_10__; D_11__; D_12__; D_13__; D_14__
dd5d6ed771dadfa88dfc1d00e17888df	0	0	0	0	0	0	0	0	0	0	0	0	0	0	0	0	0	0	45	67	27	51	15	85	102	91	89	80	D_0__Bacteria; D_1__Armatimonadetes; D_2__Chthonomonadetes; D_3__Chthonomonadales; D_4__Chthonomonadaceae; D_5__Chthonomonas; D_6__uncultured bacterium; D_7__; D_8__; D_9__; D_10__; D_11__; D_12__; D_13__; D_14__
4230953853892dee80399b8e903c2f29	0	0	0	0	0	0	0	0	0	0	0	0	0	0	0	0	0	0	0	0	0	0	0	0	0	0	22	19	D_0__Bacteria; D_1__Planctomycetes; D_2__Planctomycetacia; D_3__Planctomycetales; D_4__Planctomycetaceae; D_5__Pirellula; D_6__uncultured bacterium; D_7__; D_8__; D_9__; D_10__; D_11__; D_12__; D_13__; D_14__
3715428636032e0e71f8f766bd207496	0	0	0	0	0	0	0	0	0	0	0	0	0	0	0	0	0	0	0	0	0	0	0	12	0	0	0	0	D_0__Bacteria; D_1__Elusimicrobia; D_2__Elusimicrobia; D_3__Lineage IV; D_4__uncultured bacterium; D_5__; D_6__; D_7__; D_8__; D_9__; D_10__; D_11__; D_12__; D_13__; D_14__
61834d1ac7715568021755e31646a733	0	0	0	0	0	0	0	0	0	0	0	0	0	0	0	0	0	0	12	0	0	0	0	0	0	0	0	18	D_0__Bacteria; D_1__Actinobacteria; D_2__Actinobacteria; D_3__Pseudonocardiales; D_4__Pseudonocardiaceae
4eb33a8cbfd1680632a72fa2e04ea764	0	0	0	0	0	0	0	0	0	0	0	0	0	0	0	0	0	0	0	0	0	0	0	0	0	0	23	0	D_0__Bacteria; D_1__Proteobacteria; D_2__Gammaproteobacteria; D_3__Legionellales; D_4__Legionellaceae; D_5__Legionella; D_6__uncultured bacterium; D_7__; D_8__; D_9__; D_10__; D_11__; D_12__; D_13__; D_14__
02af247ceb6f05ced29b3c0606a2d8f5	0	0	0	0	0	0	0	0	0	0	0	0	0	0	0	0	0	0	0	0	0	0	0	17	0	0	0	11	D_0__Bacteria; D_1__Proteobacteria; D_2__Deltaproteobacteria; D_3__Oligoflexales; D_4__0319-6G20; D_5__uncultured bacterium; D_6__; D_7__; D_8__; D_9__; D_10__; D_11__; D_12__; D_13__; D_14__
d16e0623fee21162e2dc334cc7092492	0	0	0	0	0	0	0	0	0	0	0	0	0	0	0	0	0	0	0	0	0	0	0	0	14	10	0	0	D_0__Bacteria; D_1__Parcubacteria; D_2__uncultured bacterium; D_3__; D_4__; D_5__; D_6__; D_7__; D_8__; D_9__; D_10__; D_11__; D_12__; D_13__; D_14__
c3f14cbb80e853b7e2e2d1d1bf905714	0	0	0	0	0	0	0	0	0	0	0	0	0	0	0	0	0	0	0	0	0	3	0	0	3	0	0	0	D_0__Bacteria
e21868ac46aa7054ebec437d6289a1ff	0	0	7	0	0	0	0	0	0	0	0	0	0	0	0	0	0	0	0	0	0	0	0	0	0	0	0	0	D_0__Bacteria; D_1__Planctomycetes; D_2__Planctomycetacia; D_3__Planctomycetales; D_4__Planctomycetaceae; D_5__uncultured; D_6__uncultured bacterium; D_7__; D_8__; D_9__; D_10__; D_11__; D_12__; D_13__; D_14__
b4d57b1b47e87e3f8d38cf2236265366	0	0	0	0	0	0	0	0	0	0	0	0	0	0	0	0	0	0	0	0	0	28	0	0	0	0	70	42	D_0__Bacteria; D_1__Acidobacteria; D_2__Solibacteres; D_3__Solibacterales; D_4__Solibacteraceae (Subgroup 3); D_5__Candidatus Solibacter
d46a23ee16e436a4207f9ade41348411	0	0	0	0	0	0	0	0	0	0	0	0	0	0	0	0	0	0	0	0	22	0	0	0	0	0	0	0	D_0__Bacteria; D_1__Proteobacteria; D_2__Betaproteobacteria; D_3__Nitrosomonadales; D_4__Nitrosomonadaceae; D_5__uncultured
d823ed19654f78ebefe938a223f132bc	0	0	0	0	0	0	0	0	0	0	0	0	0	0	0	0	0	0	0	0	50	0	40	33	185	115	39	44	D_0__Bacteria; D_1__Bacteroidetes; D_2__Cytophagia; D_3__Cytophagales; D_4__Cytophagaceae; D_5__uncultured
3567cfb1970ff61d6c7f2732027236e3	0	0	0	0	0	0	0	0	0	0	0	0	0	0	0	0	0	0	0	0	0	59	0	0	0	0	62	49	D_0__Bacteria; D_1__Proteobacteria; D_2__Alphaproteobacteria; D_3__Rhodospirillales; D_4__Acetobacteraceae; D_5__uncultured
805c0959b90cd47bb52d9f6571c5fb6a	0	0	0	0	0	0	0	0	0	0	8	0	0	0	0	0	0	0	0	0	0	0	0	0	0	0	0	0	D_0__Bacteria; D_1__Firmicutes; D_2__Clostridia; D_3__Clostridiales; D_4__Ruminococcaceae; D_5__Ruminiclostridium 9; D_6__uncultured bacterium; D_7__; D_8__; D_9__; D_10__; D_11__; D_12__; D_13__; D_14__
b96f9b2d3c36466d846dcbd09f7812d8	0	0	0	0	0	0	0	0	0	0	0	0	0	0	0	0	0	0	0	0	0	0	0	0	0	18	0	0	D_0__Bacteria; D_1__Bacteroidetes; D_2__Cytophagia; D_3__Cytophagales; D_4__Cytophagaceae; D_5__Leadbetterella; D_6__uncultured bacterium; D_7__; D_8__; D_9__; D_10__; D_11__; D_12__; D_13__; D_14__
d383df49a453e796cba745386f996389	0	0	0	0	0	0	0	0	0	0	0	0	0	0	0	0	0	0	18	0	0	0	0	0	0	0	0	0	D_0__Bacteria; D_1__Bacteroidetes; D_2__Flavobacteriia; D_3__Flavobacteriales; D_4__Flavobacteriaceae; D_5__Maribacter; Ambiguous_taxa; D_7__; D_8__; D_9__; D_10__; D_11__; D_12__; D_13__; D_14__
1af47a4bc5d413f7b27ee70c9e4c66fc	0	0	0	0	0	0	0	0	0	0	0	0	0	0	0	0	0	0	0	20	0	0	0	0	0	0	0	0	D_0__Bacteria; D_1__Proteobacteria; D_2__Deltaproteobacteria; D_3__Bdellovibrionales; D_4__Bdellovibrionaceae; D_5__Bdellovibrio; D_6__uncultured bacterium; D_7__; D_8__; D_9__; D_10__; D_11__; D_12__; D_13__; D_14__
b0a0dd5168fcd1b94630260ba67a70b5	0	0	0	0	0	0	0	0	0	0	0	0	0	0	0	0	0	0	0	35	0	0	0	0	0	12	0	0	D_0__Bacteria; D_1__Bacteroidetes; D_2__Cytophagia; D_3__Cytophagales; D_4__Cytophagaceae; D_5__uncultured; D_6__uncultured bacterium; D_7__; D_8__; D_9__; D_10__; D_11__; D_12__; D_13__; D_14__
009321e96e6433d38af66652ccd6dccc	0	0	0	0	0	0	0	0	0	0	0	0	0	0	0	0	0	0	79	81	56	128	0	71	389	251	92	69	D_0__Bacteria; D_1__Verrucomicrobia; D_2__Spartobacteria; D_3__Chthoniobacterales; D_4__Xiphinematobacteraceae; D_5__Candidatus Xiphinematobacter; D_6__uncultured bacterium; D_7__; D_8__; D_9__; D_10__; D_11__; D_12__; D_13__; D_14__
3a558abd56ba37ebd23a80368364fb9b	0	0	0	0	0	0	0	0	0	0	0	0	0	0	0	0	0	0	45	44	0	86	0	34	381	409	41	0	D_0__Bacteria; D_1__Acidobacteria; D_2__Subgroup 2
c32114c0fd3f93c201493670e4ebd047	0	0	0	0	0	0	0	0	0	0	0	0	0	0	0	0	0	0	0	0	0	0	0	0	31	0	0	0	D_0__Bacteria; D_1__Acidobacteria; D_2__Subgroup 6
239fb3d74aa726310984b07bbe13e962	0	0	0	0	0	0	0	0	0	0	0	0	0	0	0	0	0	0	0	0	0	0	0	0	25	5	0	0	D_0__Bacteria; D_1__Bacteroidetes; D_2__Sphingobacteriia; D_3__Sphingobacteriales; D_4__Sphingobacteriaceae; D_5__Sphingobacterium; D_6__uncultured bacterium; D_7__; D_8__; D_9__; D_10__; D_11__; D_12__; D_13__; D_14__
6228b91d41617399f8ea37203a79ca27	0	0	0	0	0	0	0	0	0	0	0	0	0	0	0	0	0	0	0	0	0	0	0	0	42	0	0	0	D_0__Bacteria; D_1__Gemmatimonadetes; D_2__Gemmatimonadetes; D_3__Gemmatimonadales; D_4__Gemmatimonadaceae; D_5__uncultured; Ambiguous_taxa; D_7__; D_8__; D_9__; D_10__; D_11__; D_12__; D_13__; D_14__
cfb6d65b11c4f7845cbca25d65bf634c	0	0	0	0	0	0	0	0	0	0	0	0	0	0	0	0	0	0	0	19	0	0	0	0	0	0	0	0	D_0__Bacteria; D_1__Firmicutes; D_2__Clostridia; D_3__Clostridiales; D_4__Syntrophomonadaceae; D_5__Dethiobacter; D_6__uncultured bacterium; D_7__; D_8__; D_9__; D_10__; D_11__; D_12__; D_13__; D_14__
23b7966cf681c8685cfac5a5201a34ee	0	0	0	0	0	0	0	0	0	0	0	0	0	0	0	0	0	0	61	57	32	164	19	68	211	281	159	116	D_0__Bacteria; D_1__Acidobacteria; D_2__Subgroup 2; D_3__uncultured Acidobacteria bacterium; D_4__; D_5__; D_6__; D_7__; D_8__; D_9__; D_10__; D_11__; D_12__; D_13__; D_14__
50c7370773881f0caf6c9fe81e7a7977	0	0	0	0	0	0	0	0	0	0	0	0	0	0	0	0	0	0	0	0	0	0	0	0	0	9	0	0	D_0__Bacteria; D_1__Chloroflexi; D_2__Ktedonobacteria; D_3__Ktedonobacterales; D_4__Ktedonobacteraceae; D_5__uncultured; D_6__uncultured bacterium; D_7__; D_8__; D_9__; D_10__; D_11__; D_12__; D_13__; D_14__
6fa683ac1a98a2b03957b06574000695	0	0	0	0	0	0	0	0	0	0	0	0	0	0	0	0	0	0	0	44	0	0	0	0	0	0	0	0	D_0__Bacteria; D_1__Proteobacteria; D_2__Alphaproteobacteria; D_3__Rhizobiales; D_4__Rhizobiaceae; D_5__Rhizobium; Ambiguous_taxa; D_7__; D_8__; D_9__; D_10__; D_11__; D_12__; D_13__; D_14__
b20b18583de0822c9bd92f6f9f6c1b8d	0	0	0	0	0	0	0	0	0	0	0	0	0	0	0	0	0	0	0	0	0	0	0	0	8	0	0	0	D_0__Bacteria; D_1__Proteobacteria; D_2__Deltaproteobacteria; D_3__Myxococcales; D_4__Archangiaceae; D_5__Anaeromyxobacter; D_6__uncultured bacterium; D_7__; D_8__; D_9__; D_10__; D_11__; D_12__; D_13__; D_14__
e472cd3a16dbde3c5dc95dc111ac8842	0	0	0	0	0	0	0	0	0	0	0	0	0	0	0	0	0	0	0	0	0	6	0	0	0	0	3	0	D_0__Bacteria; D_1__Proteobacteria; D_2__Alphaproteobacteria; D_3__Rickettsiales; D_4__SM2D12; D_5__uncultured bacterium; D_6__; D_7__; D_8__; D_9__; D_10__; D_11__; D_12__; D_13__; D_14__
1771404107ce254b48912d83b4904ce5	0	0	0	0	0	0	0	0	0	0	0	0	0	0	0	0	0	0	0	0	0	0	0	0	0	0	50	0	D_0__Bacteria; D_1__Bacteroidetes; D_2__Sphingobacteriia; D_3__Sphingobacteriales; D_4__Chitinophagaceae; D_5__uncultured; D_6__uncultured bacterium; D_7__; D_8__; D_9__; D_10__; D_11__; D_12__; D_13__; D_14__
8f83b75bc2f3107388acd9923ea7a447	0	0	0	0	0	0	0	0	0	0	0	0	0	0	0	0	0	0	0	0	56	0	0	0	0	0	0	0	D_0__Bacteria; D_1__Bacteroidetes; D_2__Cytophagia; D_3__Cytophagales; D_4__Cytophagaceae; D_5__Chryseolinea; D_6__uncultured bacterium; D_7__; D_8__; D_9__; D_10__; D_11__; D_12__; D_13__; D_14__
a504c6c5f65737c8f974ff2543861bae	0	0	0	0	0	0	0	0	0	0	0	0	0	0	0	0	0	0	0	0	0	0	0	4	0	0	8	18	D_0__Bacteria; D_1__Proteobacteria; D_2__Alphaproteobacteria; D_3__Rhodospirillales; D_4__Rhodospirillaceae; D_5__uncultured; D_6__uncultured soil bacterium; D_7__; D_8__; D_9__; D_10__; D_11__; D_12__; D_13__; D_14__
0316bf8796259fe4c00efc009d792916	0	0	0	0	0	0	0	0	0	0	0	0	0	0	0	0	0	0	4	4	0	7	0	0	11	16	0	0	D_0__Bacteria; D_1__Chlamydiae; D_2__Chlamydiae; D_3__Chlamydiales; D_4__Simkaniaceae; D_5__uncultured; D_6__uncultured Chlamydia sp.; D_7__; D_8__; D_9__; D_10__; D_11__; D_12__; D_13__; D_14__
fff06545d9062bf857e4ce4ebf59d76f	0	0	0	0	0	0	0	0	0	0	0	0	0	0	0	0	0	0	0	0	0	6	0	0	32	24	0	0	D_0__Bacteria; D_1__Chloroflexi; D_2__Ktedonobacteria; D_3__Ktedonobacterales; D_4__Ktedonobacteraceae
a330baa3f09a87c45b4d45d7f55c3b07	0	0	0	0	0	0	0	0	0	0	0	0	0	0	0	0	0	0	0	0	0	0	0	0	0	0	14	0	D_0__Bacteria; D_1__Saccharibacteria
c61e03122c9c03017e5f2ffbe7eb7d5d	0	0	0	0	0	0	0	0	0	0	0	0	0	0	0	0	0	0	41	31	22	47	19	38	197	235	34	33	D_0__Bacteria; D_1__Acidobacteria; D_2__Subgroup 2
552f1ee54aefce572dab8b7336fb13ae	0	0	0	0	0	0	0	0	0	0	0	0	0	0	0	0	0	0	0	0	0	0	0	0	2	0	0	0	D_0__Bacteria; D_1__Firmicutes; D_2__Erysipelotrichia; D_3__Erysipelotrichales; D_4__Erysipelotrichaceae
d6eb8afb671415361eb713eeb84c8733	0	0	0	0	0	0	0	0	0	0	0	0	0	0	0	0	0	0	0	0	0	40	0	19	0	15	1	17	D_0__Bacteria; D_1__Planctomycetes; D_2__Planctomycetacia; D_3__Planctomycetales; D_4__Planctomycetaceae; D_5__Isosphaera; D_6__uncultured bacterium; D_7__; D_8__; D_9__; D_10__; D_11__; D_12__; D_13__; D_14__
0a5da57951f93329b8fc3f9a24f301fa	0	0	0	0	0	0	0	0	0	0	0	0	0	0	0	0	0	0	0	0	0	0	0	0	28	41	0	0	D_0__Bacteria; D_1__Acidobacteria; D_2__Subgroup 17; D_3__uncultured bacterium; D_4__; D_5__; D_6__; D_7__; D_8__; D_9__; D_10__; D_11__; D_12__; D_13__; D_14__
28ba23d1d5935f31a9733596e3e1210a	0	0	0	0	0	0	0	0	0	0	0	0	0	0	0	0	0	0	0	0	0	0	0	15	21	32	43	34	D_0__Bacteria; D_1__Acidobacteria; D_2__Subgroup 5
a83fe8a941f584e539491960a0953c1f	0	0	0	0	0	0	0	0	0	0	0	0	0	0	0	0	0	0	0	0	0	19	0	0	26	0	14	0	D_0__Bacteria; D_1__Chloroflexi; D_2__Ktedonobacteria; D_3__Ktedonobacterales; D_4__HSB OF53-F07
d874d6557e1cd61d1712cbdf7f93d35e	0	0	0	0	0	0	0	0	0	0	0	0	0	0	0	0	0	0	0	0	0	0	0	0	0	0	13	0	D_0__Bacteria; D_1__Proteobacteria; D_2__Deltaproteobacteria; D_3__Oligoflexales; D_4__0319-6G20; D_5__uncultured bacterium; D_6__; D_7__; D_8__; D_9__; D_10__; D_11__; D_12__; D_13__; D_14__
655273c1c38e976754fa517fa9a40f4a	0	0	0	0	0	0	14	0	0	0	0	0	0	0	0	0	0	0	0	0	0	0	0	0	0	0	0	0	D_0__Bacteria; D_1__Proteobacteria; D_2__Betaproteobacteria; D_3__Burkholderiales; D_4__Comamonadaceae
7587e978f2de33228e155e3e12324dfd	0	0	0	0	0	0	0	0	0	0	0	0	0	0	0	0	0	0	0	0	0	0	0	0	19	19	0	0	D_0__Bacteria; D_1__Actinobacteria; D_2__Actinobacteria; D_3__Frankiales; D_4__Acidothermaceae; D_5__Acidothermus; D_6__uncultured bacterium; D_7__; D_8__; D_9__; D_10__; D_11__; D_12__; D_13__; D_14__
c02870b97f0debce1305e0985e503d36	0	0	0	0	0	0	0	0	0	0	0	0	0	0	0	0	0	0	0	0	0	22	0	0	32	21	35	12	D_0__Bacteria; D_1__Planctomycetes; D_2__Planctomycetacia; D_3__Planctomycetales; D_4__Planctomycetaceae; D_5__uncultured
524136b85a33bfc87b8ad74864de3712	0	0	0	0	0	0	0	0	0	0	0	0	0	0	0	0	0	0	0	0	0	0	0	0	0	0	11	0	D_0__Bacteria; D_1__TM6 (Dependentiae); D_2__uncultured bacterium; D_3__; D_4__; D_5__; D_6__; D_7__; D_8__; D_9__; D_10__; D_11__; D_12__; D_13__; D_14__
5defa738fa1e30079a0004de9f8b069d	0	0	0	0	0	0	0	0	0	0	0	0	0	0	0	0	0	0	0	0	0	10	0	0	4	0	0	0	D_0__Bacteria; D_1__Saccharibacteria; D_2__uncultured soil bacterium; D_3__; D_4__; D_5__; D_6__; D_7__; D_8__; D_9__; D_10__; D_11__; D_12__; D_13__; D_14__
0e69f0e95ad754dcb9b10975926bc848	0	0	0	0	0	0	0	0	0	0	0	0	0	0	0	0	0	0	0	0	18	0	0	0	0	0	0	0	D_0__Bacteria; D_1__Verrucomicrobia; D_2__Verrucomicrobia Incertae Sedis; D_3__Unknown Order; D_4__Unknown Family; D_5__Candidatus Methylacidiphilum; D_6__uncultured bacterium; D_7__; D_8__; D_9__; D_10__; D_11__; D_12__; D_13__; D_14__
636556dead5aef660e11c15429c69f45	0	0	4	0	0	0	0	0	0	0	0	0	0	0	0	0	0	0	0	0	0	0	0	0	0	0	0	0	D_0__Bacteria; D_1__Bacteroidetes; D_2__Bacteroidia; D_3__Bacteroidales; D_4__Rikenellaceae; D_5__Rikenellaceae RC9 gut group; D_6__uncultured Bacteroidales bacterium; D_7__; D_8__; D_9__; D_10__; D_11__; D_12__; D_13__; D_14__
9729bde4251d30b1db70e4c01aa749d6	0	0	0	0	0	0	0	0	0	0	0	0	0	0	0	0	0	0	0	0	0	23	0	0	23	0	0	0	D_0__Bacteria; D_1__Actinobacteria; D_2__Thermoleophilia; D_3__Solirubrobacterales; D_4__TM146; D_5__uncultured bacterium; D_6__; D_7__; D_8__; D_9__; D_10__; D_11__; D_12__; D_13__; D_14__
bebc7144094e19657921c1da2a14fcfe	0	0	0	0	0	0	0	0	0	0	0	0	0	0	0	0	0	0	0	0	0	0	0	0	0	0	0	5	D_0__Bacteria; D_1__Proteobacteria; D_2__Deltaproteobacteria; D_3__Oligoflexales; D_4__Oligoflexaceae; D_5__uncultured bacterium; D_6__; D_7__; D_8__; D_9__; D_10__; D_11__; D_12__; D_13__; D_14__
b0275b6fc924a5998458edd9c6f69742	0	0	0	0	0	0	0	0	0	0	0	0	0	0	0	0	0	0	0	0	22	0	22	0	0	0	78	27	D_0__Bacteria; D_1__Bacteroidetes; D_2__Cytophagia; D_3__Cytophagales; D_4__Cytophagaceae; D_5__uncultured; D_6__uncultured bacterium; D_7__; D_8__; D_9__; D_10__; D_11__; D_12__; D_13__; D_14__
eeb19b5e0cadba5fda49d7730ad9be0e	0	0	0	0	0	0	0	0	0	0	0	0	0	0	0	0	0	0	0	7	0	0	0	0	0	0	0	0	D_0__Bacteria; D_1__FBP; D_2__uncultured bacterium; D_3__; D_4__; D_5__; D_6__; D_7__; D_8__; D_9__; D_10__; D_11__; D_12__; D_13__; D_14__
c977582f50133bf8268f83e3f486376d	0	0	0	0	0	0	0	0	0	0	0	0	0	0	0	0	0	0	0	0	0	0	0	0	0	0	1	0	D_0__Bacteria; D_1__Bacteroidetes; D_2__Sphingobacteriia; D_3__Sphingobacteriales; D_4__Chitinophagaceae
f89b400cdd57c91ca13acbfe509d9ebc	0	0	0	0	0	0	0	4	0	0	0	0	0	0	0	0	0	0	0	0	0	0	0	0	0	0	0	0	D_0__Bacteria; D_1__Firmicutes; D_2__Erysipelotrichia; D_3__Erysipelotrichales; D_4__Erysipelotrichaceae; D_5__Erysipelotrichaceae UCG-004
2914380aa883f75d6bbca4c07c44746b	0	0	0	0	0	0	0	0	0	0	0	0	0	0	0	0	0	0	12	15	0	0	9	9	89	16	12	0	D_0__Bacteria; D_1__Chlamydiae; D_2__Chlamydiae; D_3__Chlamydiales
b3c0f096b2bf8e430b77da36fbef4ae2	0	0	0	2	0	0	0	0	0	0	0	0	0	0	0	0	0	0	0	0	0	0	0	0	0	0	11	7	D_0__Bacteria; D_1__Parcubacteria; D_2__uncultured bacterium; D_3__; D_4__; D_5__; D_6__; D_7__; D_8__; D_9__; D_10__; D_11__; D_12__; D_13__; D_14__
3393d5763d324ebb765d55c9609ad8f4	0	0	0	0	0	0	32	0	0	0	0	23	0	0	0	0	48	0	0	0	0	0	0	0	0	0	0	0	D_0__Bacteria; D_1__Proteobacteria; D_2__Epsilonproteobacteria; D_3__Campylobacterales; D_4__Campylobacteraceae; D_5__Arcobacter
0ec7b87b9d5a3fac552cab1d4d1e6c64	0	0	0	0	0	0	0	0	0	0	0	0	0	0	0	0	0	0	22	20	0	31	25	20	208	133	25	29	D_0__Bacteria
c1e797514996826d527a59e6b05ff5b7	0	0	0	0	0	0	0	0	0	0	0	0	0	0	0	0	0	0	0	0	0	0	0	0	0	8	0	0	D_0__Bacteria; D_1__Firmicutes; D_2__Clostridia; D_3__Clostridiales; D_4__Clostridiaceae 1; D_5__Clostridium sensu stricto 3; D_6__uncultured bacterium; D_7__; D_8__; D_9__; D_10__; D_11__; D_12__; D_13__; D_14__
df69480b570421674819d9bf0acd2634	0	0	28	0	0	0	0	0	0	0	0	0	0	0	0	0	0	0	0	0	0	0	0	28	35	0	33	41	D_0__Bacteria; D_1__Actinobacteria; D_2__Actinobacteria; D_3__Corynebacteriales; D_4__Mycobacteriaceae; D_5__Mycobacterium
3e61ded039abc056a47f2f22050e5fd6	0	0	0	0	0	0	0	0	0	0	0	0	0	0	0	0	0	0	0	0	0	0	0	0	10	0	0	0	D_0__Bacteria; D_1__TM6 (Dependentiae)
5b06e44bf59830f56386faf93fed92ac	0	0	0	0	0	0	0	0	0	0	0	0	0	0	0	0	0	0	26	210	34	39	0	154	61	50	38	43	D_0__Bacteria; D_1__Proteobacteria; D_2__Betaproteobacteria; D_3__Burkholderiales; D_4__Comamonadaceae
aaee72db82e53b7fb23ab936df1b21eb	0	0	0	0	0	0	0	0	0	0	0	0	0	0	0	0	0	0	0	0	0	0	0	99	0	0	30	0	D_0__Bacteria; D_1__Bacteroidetes; D_2__Sphingobacteriia; D_3__Sphingobacteriales; D_4__Sphingobacteriaceae; D_5__Mucilaginibacter; D_6__uncultured bacterium; D_7__; D_8__; D_9__; D_10__; D_11__; D_12__; D_13__; D_14__
c756ba2497fe2f3b87b6ccb07a7a1b6d	0	0	0	0	0	0	0	0	0	0	0	0	0	0	0	0	0	0	0	0	0	0	0	0	0	0	14	0	D_0__Bacteria; D_1__Planctomycetes; D_2__Planctomycetacia; D_3__Planctomycetales; D_4__Planctomycetaceae; D_5__Singulisphaera; D_6__uncultured bacterium; D_7__; D_8__; D_9__; D_10__; D_11__; D_12__; D_13__; D_14__
115853ae362603c1dff568d7b527326f	0	8	51	0	0	0	0	0	0	0	0	0	0	0	0	0	0	0	0	0	0	36	0	32	46	47	44	36	D_0__Bacteria; D_1__Firmicutes; D_2__Clostridia; D_3__Clostridiales; D_4__Ruminococcaceae; D_5__Ruminiclostridium 1; D_6__uncultured bacterium; D_7__; D_8__; D_9__; D_10__; D_11__; D_12__; D_13__; D_14__
2743823e7602e70cfa467627e69d2774	0	0	0	0	0	0	0	0	0	0	0	0	0	0	0	0	0	0	0	64	0	0	0	0	0	0	0	0	D_0__Bacteria; D_1__Proteobacteria; D_2__Alphaproteobacteria; D_3__Rhizobiales; D_4__Rhizobiaceae; D_5__Rhizobium
dd061d1d93d9be8a2ca251b3c7c30c83	0	0	0	0	0	0	0	0	0	0	0	0	0	0	0	0	0	0	0	0	0	0	0	0	5	0	0	0	D_0__Bacteria; D_1__Proteobacteria; D_2__Gammaproteobacteria; D_3__Legionellales; D_4__Coxiellaceae; D_5__uncultured; D_6__uncultured bacterium; D_7__; D_8__; D_9__; D_10__; D_11__; D_12__; D_13__; D_14__
97d378de1c42c1e255b5507e3ab9a55c	0	0	0	0	0	0	0	0	0	0	0	0	0	0	0	0	0	0	0	0	0	17	0	0	0	0	23	18	D_0__Bacteria; D_1__Planctomycetes; D_2__Planctomycetacia; D_3__Planctomycetales; D_4__Planctomycetaceae; D_5__Pir4 lineage; D_6__uncultured planctomycete; D_7__; D_8__; D_9__; D_10__; D_11__; D_12__; D_13__; D_14__
749a69893b01b308b473d9fda7bd6504	0	0	0	0	0	0	4	0	0	0	0	0	0	0	0	0	0	0	0	0	0	0	0	0	0	0	0	0	D_0__Bacteria; D_1__Firmicutes; D_2__Clostridia; D_3__Clostridiales; D_4__Lachnospiraceae; D_5__Lachnoclostridium; Ambiguous_taxa; D_7__; D_8__; D_9__; D_10__; D_11__; D_12__; D_13__; D_14__
7ab5e4500b7509113be02ab7e1feb90a	0	0	0	0	0	0	0	0	0	0	0	0	0	0	0	0	0	0	0	20	0	22	0	0	0	0	46	0	D_0__Bacteria; D_1__Planctomycetes; D_2__vadinHA49; D_3__uncultured bacterium; D_4__; D_5__; D_6__; D_7__; D_8__; D_9__; D_10__; D_11__; D_12__; D_13__; D_14__
df2fd9e4a543a6a8fdd3909d40f062e2	0	0	0	0	0	0	0	0	0	0	0	0	0	0	0	0	0	0	32	0	0	0	0	60	0	0	30	18	D_0__Bacteria; D_1__Proteobacteria; D_2__Alphaproteobacteria; D_3__Rhodospirillales; D_4__Rhodospirillales Incertae Sedis; D_5__Reyranella; Ambiguous_taxa; D_7__; D_8__; D_9__; D_10__; D_11__; D_12__; D_13__; D_14__
91d52a3f254e2f5a4fdf3168fb7988f3	0	0	0	0	0	0	0	0	0	0	0	0	0	0	0	0	0	0	0	0	0	0	0	0	0	9	0	0	D_0__Bacteria; D_1__Proteobacteria; D_2__Deltaproteobacteria; D_3__Myxococcales; D_4__BIrii41; D_5__uncultured bacterium; D_6__; D_7__; D_8__; D_9__; D_10__; D_11__; D_12__; D_13__; D_14__
e81c64d03d61deb2e4a89db9ca462ed9	0	0	0	0	0	0	0	0	0	0	0	0	0	0	0	0	0	0	38	59	0	293	0	86	72	71	0	37	D_0__Bacteria; D_1__Acidobacteria; D_2__Solibacteres; D_3__Solibacterales; D_4__Solibacteraceae (Subgroup 3); D_5__Bryobacter
36dac32dd650c327c9c6d0eda3aaaf92	3	0	0	0	0	0	0	0	0	0	0	0	0	0	0	0	0	0	20	33	0	24	5	38	11	0	16	0	D_0__Bacteria; D_1__Proteobacteria; D_2__Alphaproteobacteria; D_3__Rhodospirillales; D_4__Rhodospirillaceae; D_5__Magnetospirillum; D_6__uncultured bacterium; D_7__; D_8__; D_9__; D_10__; D_11__; D_12__; D_13__; D_14__
691eddaa5293d1256273e40797ae21f1	0	0	0	0	0	0	0	0	0	0	0	0	0	0	0	0	0	0	0	0	0	0	0	0	74	28	0	74	D_0__Bacteria; D_1__Actinobacteria; D_2__Actinobacteria; D_3__Streptomycetales; D_4__Streptomycetaceae; D_5__Streptomyces
eb1482b58365115b65430dc04b0c03d0	0	0	0	0	0	0	0	0	0	0	0	0	0	0	0	0	0	0	0	0	0	0	0	0	21	26	7	0	D_0__Bacteria; D_1__Actinobacteria; D_2__Actinobacteria; D_3__Frankiales; D_4__Acidothermaceae; D_5__Acidothermus; D_6__uncultured bacterium; D_7__; D_8__; D_9__; D_10__; D_11__; D_12__; D_13__; D_14__
9a8b9b84807d74b5526d143d1dfc2c8d	0	0	0	0	0	0	0	0	0	0	0	0	0	0	0	0	0	0	0	0	0	0	0	0	45	44	0	0	D_0__Bacteria; D_1__Verrucomicrobia; D_2__Spartobacteria; D_3__Chthoniobacterales; D_4__DA101 soil group
17a38575ad468cdd888db769579973be	0	0	0	0	0	0	0	0	0	0	0	0	0	0	0	0	0	0	0	0	0	0	0	0	11	0	0	12	D_0__Bacteria; D_1__Planctomycetes; D_2__Planctomycetacia; D_3__Planctomycetales; D_4__Planctomycetaceae; D_5__Gemmata
c66de64eb58be9bff9371e1e4042bf0a	0	0	5	0	0	0	0	0	0	0	0	0	0	0	0	0	0	0	0	0	0	0	0	0	0	0	0	0	D_0__Bacteria; D_1__Saccharibacteria; D_2__uncultured bacterium; D_3__; D_4__; D_5__; D_6__; D_7__; D_8__; D_9__; D_10__; D_11__; D_12__; D_13__; D_14__
d6dd2fbf74806c043033c6db9c60c626	0	0	0	0	0	0	0	0	0	0	0	0	0	0	0	0	0	0	0	0	0	7	0	6	14	0	10	0	D_0__Bacteria; D_1__Parcubacteria; D_2__Candidatus Azambacteria; D_3__uncultured bacterium; D_4__; D_5__; D_6__; D_7__; D_8__; D_9__; D_10__; D_11__; D_12__; D_13__; D_14__
e1e7923a771f9cf521df10f522ec89cf	0	0	0	0	0	0	0	0	0	0	0	0	0	0	0	0	0	0	0	0	0	0	0	0	4	0	0	0	D_0__Bacteria; D_1__Firmicutes; D_2__Clostridia; D_3__Clostridiales; D_4__Ruminococcaceae; D_5__Ruminococcaceae UCG-010; D_6__uncultured rumen bacterium; D_7__; D_8__; D_9__; D_10__; D_11__; D_12__; D_13__; D_14__
c7981a0696e5ba36e284c486c7a5fbad	0	0	0	0	0	0	0	0	0	0	0	0	0	0	0	0	0	0	0	0	0	0	0	0	0	0	9	0	D_0__Bacteria; D_1__Verrucomicrobia; D_2__Spartobacteria; D_3__Chthoniobacterales; D_4__Chthoniobacteraceae; D_5__Chthoniobacter
b02ba0b97a80f4a8a996a09c066934c4	0	0	0	0	0	0	0	0	0	0	0	0	0	0	0	0	0	0	199	181	74	450	85	252	2410	2396	244	221	D_0__Bacteria; D_1__Acidobacteria; D_2__Subgroup 2
9702ccac32c7c8814e7c3193315cbcfa	0	0	0	0	0	0	0	0	0	0	0	0	0	0	0	0	0	0	9	0	3	48	0	20	0	0	0	0	D_0__Bacteria; D_1__Deinococcus-Thermus; D_2__Deinococci; D_3__Deinococcales; D_4__Deinococcaceae; D_5__Deinococcus; Ambiguous_taxa; D_7__; D_8__; D_9__; D_10__; D_11__; D_12__; D_13__; D_14__
c6f5c4d8343f60687af5d72396766263	0	0	0	0	0	0	0	0	0	0	0	0	0	20	0	0	0	0	0	0	0	0	0	0	0	0	0	0	D_0__Bacteria; D_1__Firmicutes; D_2__Clostridia; D_3__Clostridiales; D_4__Ruminococcaceae; D_5__Ruminococcaceae UCG-014
fe40a4fde8b4e3b1549da4fe6070c1ec	0	0	0	0	0	0	0	0	0	0	0	0	0	0	0	0	0	0	0	0	0	0	0	29	0	9	27	12	D_0__Bacteria; D_1__Planctomycetes; D_2__Phycisphaerae; D_3__Tepidisphaerales; D_4__Tepidisphaeraceae
466e9fd150bea87149547ebd345fa0e1	0	0	0	0	0	0	0	0	0	0	0	0	0	0	0	0	0	0	0	0	0	0	0	0	76	30	0	0	D_0__Bacteria; D_1__Chloroflexi; D_2__Anaerolineae; D_3__Anaerolineales; D_4__Anaerolineaceae; D_5__uncultured; D_6__uncultured Gemmatimonadetes bacterium; D_7__; D_8__; D_9__; D_10__; D_11__; D_12__; D_13__; D_14__
50c77a7d7927650d7b1a093e9d2c62de	0	0	0	0	0	0	0	0	0	0	0	0	0	3	0	0	0	0	0	0	0	0	0	0	0	0	0	0	D_0__Bacteria; D_1__Firmicutes; D_2__Clostridia; D_3__Clostridiales; D_4__Lachnospiraceae; D_5__uncultured
b909a92ff7714e3dcc0db59c280a7ac9	0	0	0	0	0	0	0	0	0	0	0	0	0	0	0	0	0	0	98	0	0	0	0	0	0	0	0	0	D_0__Bacteria; D_1__Proteobacteria; D_2__Betaproteobacteria; D_3__Burkholderiales; D_4__Comamonadaceae
4dd34e4125b551930609ceb31594002f	0	0	0	0	0	0	0	0	0	0	0	0	0	0	0	0	0	0	0	0	0	0	0	0	47	50	0	0	D_0__Bacteria; D_1__Proteobacteria; D_2__Deltaproteobacteria; D_3__Myxococcales; D_4__uncultured; D_5__uncultured bacterium; D_6__; D_7__; D_8__; D_9__; D_10__; D_11__; D_12__; D_13__; D_14__
b4289ab0a9a00034c1fbce477b2c4ded	0	0	0	0	48	0	195	155	109	273	3624	123	9	238	122	158	46	424	122	104	49	97	81	84	344	185	113	85	D_0__Bacteria; D_1__Proteobacteria; D_2__Gammaproteobacteria; D_3__Pseudomonadales; D_4__Pseudomonadaceae; D_5__Pseudomonas
6dbe712d3541c8ec546b6a502955a35b	0	0	0	13	0	0	0	0	0	0	0	0	0	0	0	0	0	0	0	0	0	0	0	0	0	0	0	0	D_0__Bacteria; D_1__Proteobacteria; D_2__Alphaproteobacteria; D_3__Rhodobacterales; D_4__Rhodobacteraceae; D_5__Rhodobacter
d72e85e5575ebbbcb91aa86ae7dcf95d	0	0	0	0	0	0	0	0	0	0	0	0	0	0	0	0	0	0	0	0	0	0	0	0	0	0	0	36	D_0__Bacteria; D_1__Proteobacteria; D_2__Deltaproteobacteria; D_3__Myxococcales; D_4__mle1-27
58f734903a72991b0a456199c515ac82	0	0	0	0	0	0	0	0	0	0	0	0	0	5	0	0	0	0	0	0	0	0	0	0	0	0	0	0	D_0__Bacteria; D_1__Fusobacteria; D_2__Fusobacteriia; D_3__Fusobacteriales; D_4__Leptotrichiaceae; D_5__Oceanivirga; D_6__uncultured bacterium; D_7__; D_8__; D_9__; D_10__; D_11__; D_12__; D_13__; D_14__
43e32c2872e9eb01b379510b8c1bbb03	0	0	0	0	0	0	0	0	0	0	0	0	0	0	0	0	0	0	0	0	0	0	0	0	43	0	0	0	D_0__Bacteria; D_1__Proteobacteria; D_2__Deltaproteobacteria; D_3__Myxococcales; D_4__Polyangiaceae; D_5__Sorangium; D_6__uncultured bacterium; D_7__; D_8__; D_9__; D_10__; D_11__; D_12__; D_13__; D_14__
ef5c15da7632abb7bfffba81c7841593	0	0	0	0	0	0	0	0	0	0	0	0	0	0	0	0	0	0	0	0	0	0	0	0	50	56	29	32	D_0__Bacteria; D_1__Firmicutes; D_2__Bacilli; D_3__Bacillales; D_4__Paenibacillaceae; D_5__Paenibacillus
5088c83764f3494d2e730b7f62bf5507	0	0	0	0	0	0	0	0	0	0	0	0	0	0	0	0	0	0	0	0	0	0	0	0	21	15	0	0	D_0__Bacteria; D_1__Planctomycetes; D_2__Planctomycetacia; D_3__Planctomycetales; D_4__Planctomycetaceae; D_5__Planctomyces
9b9351b9e0a9f312d9b008d141e823a6	0	0	0	0	0	0	0	0	0	0	0	0	0	0	0	0	0	0	0	0	0	0	0	0	115	122	0	0	D_0__Bacteria; D_1__Proteobacteria; D_2__Betaproteobacteria; D_3__Burkholderiales; D_4__Oxalobacteraceae; D_5__Undibacterium; D_6__uncultured bacterium; D_7__; D_8__; D_9__; D_10__; D_11__; D_12__; D_13__; D_14__
d0a55c12d33d23c529b219d904bc0340	0	0	0	0	0	0	0	0	0	0	0	0	0	0	0	0	0	0	0	0	0	0	0	0	42	46	0	0	D_0__Bacteria; D_1__Gemmatimonadetes; D_2__Gemmatimonadetes; D_3__Gemmatimonadales; D_4__Gemmatimonadaceae
bbe1e2b37ec3f5ec8b5aa27d4698e0df	0	0	0	6	0	0	0	0	0	7	8	0	0	0	0	0	0	0	0	0	0	0	0	0	0	0	0	0	D_0__Bacteria; D_1__Bacteroidetes; D_2__Sphingobacteriia; D_3__Sphingobacteriales; D_4__Sphingobacteriaceae; D_5__Pedobacter
ac1c04db6209c214dc5300536ab58a5c	0	0	0	0	0	0	0	0	0	0	0	0	0	0	0	0	0	0	0	0	0	4	0	0	0	0	0	0	D_0__Bacteria; D_1__Proteobacteria; D_2__Alphaproteobacteria; D_3__Rhodospirillales; D_4__Rhodospirillaceae; D_5__uncultured; D_6__uncultured rumen bacterium; D_7__; D_8__; D_9__; D_10__; D_11__; D_12__; D_13__; D_14__
fe830af6ebc5e9f862b943b41cfbab22	0	0	0	0	0	0	0	0	0	0	0	0	0	0	0	0	0	0	55	0	84	0	0	0	0	0	0	0	D_0__Bacteria; D_1__Proteobacteria; D_2__Alphaproteobacteria; D_3__Sphingomonadales; D_4__Sphingomonadaceae; D_5__Sphingomonas
45381ddfe450515c7c16aa0cae69e61d	0	5	13	24	14	0	0	0	19	33	15	0	0	5	20	10	0	20	0	0	0	0	0	0	0	0	0	0	D_0__Bacteria; D_1__Verrucomicrobia; D_2__Verrucomicrobiae; D_3__Verrucomicrobiales; D_4__Verrucomicrobiaceae; D_5__uncultured; D_6__uncultured bacterium; D_7__; D_8__; D_9__; D_10__; D_11__; D_12__; D_13__; D_14__
3ecc79dd924f8a55e4d8ff37d5a7942c	0	0	0	0	0	0	0	0	0	0	0	0	0	0	0	0	0	0	0	27	0	0	0	0	0	0	0	0	D_0__Bacteria; D_1__Proteobacteria; D_2__Deltaproteobacteria; D_3__Myxococcales; D_4__BIrii41; D_5__uncultured bacterium; D_6__; D_7__; D_8__; D_9__; D_10__; D_11__; D_12__; D_13__; D_14__
03d37db5f5b4f699e23c1496274da225	0	0	0	0	0	0	0	0	0	0	0	0	0	0	0	0	0	0	0	0	0	13	0	0	0	0	0	0	D_0__Bacteria; D_1__Proteobacteria; D_2__Deltaproteobacteria; D_3__Myxococcales; D_4__Haliangiaceae; D_5__Haliangium; D_6__uncultured bacterium; D_7__; D_8__; D_9__; D_10__; D_11__; D_12__; D_13__; D_14__
47059f5cb243ddfdbe1f38a2795b9cfa	0	0	0	0	0	0	8	0	0	0	0	0	0	0	0	0	0	0	0	0	0	0	0	0	0	0	0	0	D_0__Bacteria; D_1__Firmicutes; D_2__Erysipelotrichia; D_3__Erysipelotrichales; D_4__Erysipelotrichaceae; D_5__Erysipelothrix; Ambiguous_taxa; D_7__; D_8__; D_9__; D_10__; D_11__; D_12__; D_13__; D_14__
e8af6a11ee9f23c23f09d3a7fa2b2d1c	0	0	0	0	0	0	0	0	0	0	0	0	0	0	0	0	0	0	106	17	15	103	113	24	0	0	0	0	D_0__Bacteria; D_1__Proteobacteria; D_2__Betaproteobacteria; D_3__Burkholderiales; D_4__Comamonadaceae
aa5859780a90bb8704db1d0b1cfd3351	0	0	0	0	0	0	0	0	0	0	0	0	0	0	0	0	0	0	0	0	0	0	0	31	43	0	42	0	D_0__Bacteria; D_1__Actinobacteria; D_2__Actinobacteria; D_3__Frankiales; D_4__Acidothermaceae; D_5__Acidothermus; D_6__uncultured bacterium; D_7__; D_8__; D_9__; D_10__; D_11__; D_12__; D_13__; D_14__
301e5f3cfd3a401080cb8c43d6ae097c	0	0	0	0	0	0	0	0	0	0	0	0	0	0	0	0	0	0	0	0	0	0	0	0	0	0	19	0	D_0__Bacteria; D_1__Planctomycetes; D_2__Planctomycetacia; D_3__Planctomycetales; D_4__Planctomycetaceae; D_5__uncultured
8e80ec2ce7273253b1e98358d64aef04	0	0	0	0	4	0	0	0	0	0	0	0	0	0	91	0	0	14	0	0	0	0	0	0	0	0	0	0	D_0__Bacteria; D_1__Proteobacteria; D_2__Gammaproteobacteria; D_3__Pseudomonadales; D_4__Moraxellaceae; D_5__Moraxella; D_6__uncultured bacterium; D_7__; D_8__; D_9__; D_10__; D_11__; D_12__; D_13__; D_14__
a609517a921fbfa1b939310cfc1c335e	0	0	0	0	0	0	0	0	0	0	0	0	0	0	0	0	0	0	0	0	0	0	0	0	0	0	20	7	D_0__Bacteria; D_1__Planctomycetes; D_2__Phycisphaerae; D_3__Tepidisphaerales; D_4__Tepidisphaeraceae; D_5__uncultured bacterium; D_6__; D_7__; D_8__; D_9__; D_10__; D_11__; D_12__; D_13__; D_14__
ad5736dfa1be7926a93efc544266df30	0	0	0	0	0	0	0	0	0	0	0	0	0	0	0	0	0	0	0	0	0	0	0	0	12	9	0	0	D_0__Bacteria; D_1__Planctomycetes; D_2__Planctomycetacia; D_3__Planctomycetales; D_4__Planctomycetaceae; D_5__uncultured; D_6__uncultured Planctomycetia bacterium; D_7__; D_8__; D_9__; D_10__; D_11__; D_12__; D_13__; D_14__
80b6d9a73e0de8727a45fa7debaf126a	0	0	0	0	0	0	0	0	0	0	0	0	0	0	0	0	0	0	0	23	0	0	0	0	0	0	0	0	D_0__Bacteria; D_1__Bacteroidetes; D_2__Bacteroidia; D_3__Bacteroidia Incertae Sedis; D_4__Draconibacteriaceae; D_5__uncultured; D_6__uncultured bacterium; D_7__; D_8__; D_9__; D_10__; D_11__; D_12__; D_13__; D_14__
221bea57178fabf4d15aed4b812465dc	0	0	0	0	0	0	0	0	0	0	0	0	0	0	0	0	0	0	0	0	0	0	0	0	13	0	0	0	D_0__Bacteria; D_1__Bacteroidetes; D_2__Bacteroidia; D_3__Bacteroidales; D_4__Bacteroidales S24-7 group
c5c37330640f54d18bb34f2e179eb47f	0	0	0	0	0	0	0	0	0	0	0	0	0	0	0	0	0	0	0	0	0	25	0	0	26	0	20	0	D_0__Bacteria; D_1__Planctomycetes; D_2__Planctomycetacia; D_3__Planctomycetales; D_4__Planctomycetaceae; D_5__Singulisphaera; D_6__uncultured planctomycete; D_7__; D_8__; D_9__; D_10__; D_11__; D_12__; D_13__; D_14__
e290a97b7c62a5158e7cdd1eb2c6c8c6	0	0	0	0	0	0	0	0	0	0	0	0	0	0	0	0	0	0	0	0	0	0	0	0	9	0	0	0	D_0__Bacteria; D_1__Parcubacteria
07d89fb6fc3746664f5bb570446bb695	0	0	0	0	0	0	0	0	0	0	0	0	0	0	0	0	0	0	0	0	0	0	0	0	14	0	0	0	D_0__Bacteria; D_1__Planctomycetes; D_2__Planctomycetacia; D_3__Planctomycetales; D_4__Planctomycetaceae; D_5__uncultured
c8c1d09342a00475dc3db363a2cd202a	0	0	0	0	0	0	0	44	0	0	525	0	0	0	16	0	0	34	0	0	0	0	0	0	19	0	0	23	D_0__Bacteria; D_1__Bacteroidetes; D_2__Cytophagia; D_3__Cytophagales; D_4__Cytophagaceae; D_5__Hymenobacter; D_6__uncultured bacterium; D_7__; D_8__; D_9__; D_10__; D_11__; D_12__; D_13__; D_14__
a2f92542f639dfa7a6ae7266dcc5c16e	0	0	0	0	0	0	0	0	0	0	0	0	0	0	0	0	0	0	30	35	0	44	0	0	35	35	0	0	D_0__Bacteria; D_1__Bacteroidetes; D_2__Sphingobacteriia; D_3__Sphingobacteriales; D_4__Sphingobacteriaceae; D_5__Mucilaginibacter; D_6__uncultured bacterium; D_7__; D_8__; D_9__; D_10__; D_11__; D_12__; D_13__; D_14__
ef6674dbee0dc21c032ba1c82818c934	0	0	0	0	0	0	0	0	0	0	0	0	0	0	0	0	0	0	0	12	0	0	0	0	0	0	0	0	D_0__Bacteria; D_1__Deinococcus-Thermus; D_2__Deinococci; D_3__Deinococcales; D_4__Deinococcaceae; D_5__Deinococcus; Ambiguous_taxa; D_7__; D_8__; D_9__; D_10__; D_11__; D_12__; D_13__; D_14__
8717b345742136b963fe6201466e959d	0	0	0	0	0	0	0	0	0	0	0	0	0	0	0	0	0	0	3	0	0	0	0	0	0	0	0	0	D_0__Bacteria; D_1__Acidobacteria; D_2__Subgroup 2; D_3__uncultured Acidobacteria bacterium; D_4__; D_5__; D_6__; D_7__; D_8__; D_9__; D_10__; D_11__; D_12__; D_13__; D_14__
e63e925039dbdd5b7d6c8dc712b91d99	0	0	0	0	0	0	0	0	0	0	0	0	0	0	0	0	0	0	0	0	25	0	0	0	0	0	0	0	D_0__Bacteria; D_1__Actinobacteria; D_2__Actinobacteria; D_3__Propionibacteriales; D_4__Nocardioidaceae; D_5__Nocardioides; D_6__uncultured bacterium; D_7__; D_8__; D_9__; D_10__; D_11__; D_12__; D_13__; D_14__
1b55e3915bae2057a5e5ffdf5d4a1817	0	0	0	0	0	0	0	0	0	0	0	0	0	0	0	0	0	0	0	0	0	0	0	0	38	0	0	0	D_0__Bacteria; D_1__Verrucomicrobia; D_2__Spartobacteria; D_3__Chthoniobacterales; D_4__Chthoniobacterales Incertae Sedis; D_5__Terrimicrobium; D_6__uncultured bacterium; D_7__; D_8__; D_9__; D_10__; D_11__; D_12__; D_13__; D_14__
b3540c0af25833630dbb3a1d2971ede1	0	0	0	0	0	0	0	0	0	0	0	0	0	0	0	0	0	0	22	26	0	51	0	0	65	32	30	0	D_0__Bacteria; D_1__Acidobacteria; D_2__Solibacteres; D_3__Solibacterales; D_4__Solibacteraceae (Subgroup 3); D_5__Bryobacter
709ba06159e75dc4b3d7e95b28125c98	0	0	0	0	0	0	0	0	0	0	0	0	0	0	0	0	0	0	0	0	0	0	0	0	0	0	7	0	D_0__Bacteria
93b9916ce42d1d79109ea40f95242376	0	0	0	0	0	0	0	0	0	0	0	0	0	0	0	0	0	0	0	0	0	0	17	0	0	0	0	0	D_0__Bacteria; D_1__Firmicutes; D_2__Clostridia; D_3__Clostridiales; D_4__Ruminococcaceae; D_5__Ruminococcaceae UCG-014
615d4db50bc0d414cb1b721364f166c3	0	0	0	0	0	0	0	0	0	0	0	0	0	0	0	0	0	0	10	26	12	51	26	10	0	0	0	0	D_0__Bacteria; D_1__Proteobacteria; D_2__Alphaproteobacteria; D_3__Rhodospirillales; D_4__Acetobacteraceae; D_5__Roseomonas; D_6__uncultured bacterium; D_7__; D_8__; D_9__; D_10__; D_11__; D_12__; D_13__; D_14__
001c951c5a89a5a7f7fb71f6826f73aa	0	0	0	0	0	0	0	0	0	0	0	0	0	0	0	0	0	0	0	0	0	0	0	0	0	0	0	35	D_0__Bacteria; D_1__Proteobacteria; D_2__Deltaproteobacteria; D_3__Myxococcales; D_4__Polyangiaceae; D_5__uncultured; D_6__uncultured bacterium; D_7__; D_8__; D_9__; D_10__; D_11__; D_12__; D_13__; D_14__
a2920e356af59282aac70ec1f224edbe	0	0	0	0	0	0	0	0	0	0	0	0	0	0	0	0	0	0	12	0	0	0	0	0	0	0	0	0	D_0__Bacteria; D_1__Proteobacteria; D_2__Alphaproteobacteria; D_3__Rhizobiales; D_4__Phyllobacteriaceae; D_5__Pseudahrensia; D_6__uncultured bacterium; D_7__; D_8__; D_9__; D_10__; D_11__; D_12__; D_13__; D_14__
8b5884acc8c736df09c4260b50dc9297	0	0	0	0	0	0	46	0	0	0	0	0	0	0	0	0	0	0	0	34	0	0	0	0	0	0	0	0	D_0__Bacteria; D_1__Proteobacteria; D_2__Gammaproteobacteria; D_3__Pseudomonadales; D_4__Pseudomonadaceae; D_5__Pseudomonas
a9f0badb110dc8e3a71baf38f020b2a0	0	0	0	0	0	0	0	0	0	0	0	0	0	0	0	0	0	14	0	0	0	0	0	0	0	0	0	0	D_0__Bacteria
6616dc3bd6aeb3e26b9b2218290ea574	0	0	0	12	0	0	0	0	0	0	0	0	0	0	0	12	0	0	0	0	0	0	0	0	0	0	0	0	D_0__Bacteria; D_1__Bacteroidetes; D_2__Bacteroidia; D_3__Bacteroidales; D_4__Bacteroidaceae; D_5__Bacteroides
bb5cf3e37e4a38da2b3e57502602d153	0	0	0	0	0	0	0	0	0	0	0	0	0	0	0	0	0	0	0	0	0	0	0	0	12	0	0	0	D_0__Bacteria; D_1__Chloroflexi; D_2__Ktedonobacteria; D_3__Thermogemmatisporales; D_4__1921-2; D_5__uncultured bacterium; D_6__; D_7__; D_8__; D_9__; D_10__; D_11__; D_12__; D_13__; D_14__
48735dc05c89d72b255c5a44b5db99a8	11	9	756	18	31	95	0	0	113	0	0	2	0	0	0	0	3	0	121	27	12	190	16	171	126	151	93	398	D_0__Bacteria; D_1__Proteobacteria
884048e8b8dc101b634e5c980a39009e	0	0	0	0	0	0	0	0	0	0	0	0	0	0	0	0	0	0	0	0	0	13	0	0	0	0	0	0	D_0__Bacteria; D_1__Proteobacteria; D_2__Alphaproteobacteria; D_3__Rhizobiales; D_4__Methylobacteriaceae; D_5__Methylobacterium
d5235ecfefc86aef7da84368a2bec7ba	0	0	0	0	0	0	0	0	0	0	0	0	0	0	0	0	0	0	0	0	0	0	0	0	0	0	0	7	D_0__Bacteria; D_1__Proteobacteria; D_2__Deltaproteobacteria; D_3__Oligoflexales; D_4__0319-6G20; D_5__uncultured bacterium; D_6__; D_7__; D_8__; D_9__; D_10__; D_11__; D_12__; D_13__; D_14__
67c608c8a5adf635ffa1e39e09d75551	0	0	0	0	0	0	0	0	0	0	0	0	0	0	0	0	0	0	0	0	0	0	6	0	0	0	0	0	D_0__Bacteria; D_1__Proteobacteria; D_2__Epsilonproteobacteria; D_3__Campylobacterales; D_4__Helicobacteraceae; D_5__Helicobacter
d597787d92c523bdaaf528c0730506be	0	0	0	0	0	0	0	0	0	0	0	0	0	0	0	0	0	0	0	0	0	0	0	0	0	13	0	0	D_0__Bacteria; D_1__Planctomycetes; D_2__Planctomycetacia; D_3__Planctomycetales; D_4__Planctomycetaceae; D_5__Gemmata
4c09b7e3b0c081e19a166eb9cf37422b	0	0	0	0	0	0	0	0	0	0	0	0	0	0	0	0	0	0	0	0	0	21	0	0	0	0	0	0	D_0__Bacteria; D_1__Planctomycetes; D_2__Planctomycetacia; D_3__Planctomycetales; D_4__Planctomycetaceae; D_5__uncultured; D_6__uncultured bacterium; D_7__; D_8__; D_9__; D_10__; D_11__; D_12__; D_13__; D_14__
ca4ecc0b4940243d064d7045c6ad175e	0	0	0	0	0	0	0	0	0	0	0	0	0	0	0	0	0	0	0	19	0	0	0	0	74	94	38	0	D_0__Bacteria; D_1__Bacteroidetes; D_2__Cytophagia; D_3__Cytophagales; D_4__Cytophagaceae; D_5__uncultured
2cdca3124006ef06fe402951f387e769	0	0	0	0	0	0	0	0	0	0	0	0	0	0	0	0	0	0	0	0	24	23	0	12	0	0	21	15	D_0__Bacteria; D_1__Planctomycetes; D_2__Phycisphaerae; D_3__Tepidisphaerales; D_4__Tepidisphaeraceae; D_5__uncultured planctomycete; D_6__; D_7__; D_8__; D_9__; D_10__; D_11__; D_12__; D_13__; D_14__
48ad740694466ef8a29c4ad4acbe560b	0	0	0	0	0	0	0	0	0	0	0	0	0	0	0	0	0	0	0	0	0	0	0	0	0	19	0	0	D_0__Bacteria; D_1__Verrucomicrobia; D_2__OPB35 soil group; D_3__uncultured bacterium; D_4__; D_5__; D_6__; D_7__; D_8__; D_9__; D_10__; D_11__; D_12__; D_13__; D_14__
6fc0ba014086ac4ccfe62869a1ba8348	0	4	0	0	0	0	0	0	0	0	0	0	0	0	0	0	0	0	0	0	0	0	0	0	0	0	0	0	D_0__Bacteria
e74f74042dcaa6a91039c691c0fb3819	3	0	0	0	0	0	5	0	0	0	0	0	0	0	0	0	0	0	0	0	0	0	0	0	0	0	0	0	D_0__Bacteria; D_1__Gemmatimonadetes; D_2__AKAU4049; D_3__uncultured bacterium; D_4__; D_5__; D_6__; D_7__; D_8__; D_9__; D_10__; D_11__; D_12__; D_13__; D_14__
850a859b06c78dd2887ca2269792af44	0	0	0	0	0	0	0	0	0	0	0	0	0	0	0	0	0	0	0	0	0	0	0	0	0	3	0	0	D_0__Bacteria; D_1__Chloroflexi; D_2__Chloroflexia; D_3__Chloroflexales; D_4__Roseiflexaceae; D_5__Roseiflexus; D_6__uncultured bacterium; D_7__; D_8__; D_9__; D_10__; D_11__; D_12__; D_13__; D_14__
4f93583e114acf3ec40682a15c52b502	0	0	0	0	0	0	0	0	0	0	0	0	0	0	0	0	0	0	0	0	0	0	0	24	7	0	13	11	D_0__Bacteria; D_1__Planctomycetes; D_2__Phycisphaerae; D_3__Tepidisphaerales; D_4__Tepidisphaeraceae; D_5__uncultured bacterium; D_6__; D_7__; D_8__; D_9__; D_10__; D_11__; D_12__; D_13__; D_14__
6c291e98f746008a612a0874a8d2fe1b	0	0	0	0	0	0	0	0	0	0	0	0	0	0	0	0	0	0	0	0	11	0	0	8	0	0	0	0	D_0__Bacteria; D_1__Saccharibacteria
3b5bf5b3d697e55b1586f9493538cc86	0	0	0	0	0	0	0	0	0	0	0	0	0	0	0	0	0	0	0	10	0	0	0	0	0	0	0	0	D_0__Bacteria; D_1__Actinobacteria; D_2__Actinobacteria; D_3__Propionibacteriales; D_4__Nocardioidaceae; D_5__Nocardioides
1e6c421ee1a264a1c0aa4b5b8720ccb8	0	0	0	0	0	0	0	0	0	0	0	0	0	0	0	0	0	0	0	0	0	0	0	0	9	0	0	0	D_0__Bacteria; D_1__Proteobacteria; D_2__Deltaproteobacteria; D_3__Myxococcales; D_4__Haliangiaceae; D_5__Haliangium; D_6__uncultured Myxococcales bacterium; D_7__; D_8__; D_9__; D_10__; D_11__; D_12__; D_13__; D_14__
7bacf637b0a935317e9de08fd1bcb72c	0	0	0	0	0	0	0	0	0	0	0	0	0	0	0	0	0	0	7	0	0	0	1128	0	39	0	4	0	D_0__Bacteria; D_1__Bacteroidetes; D_2__Bacteroidia; D_3__Bacteroidales; D_4__Prevotellaceae; D_5__Alloprevotella
5a36a3300e418aeafa965a69175f9d08	0	0	0	0	0	0	0	0	0	0	0	0	0	0	0	0	0	0	0	0	0	7	0	0	0	0	10	0	D_0__Bacteria; D_1__Proteobacteria; D_2__Deltaproteobacteria; D_3__Oligoflexales; D_4__0319-6G20; D_5__uncultured bacterium; D_6__; D_7__; D_8__; D_9__; D_10__; D_11__; D_12__; D_13__; D_14__
b80187b16f2fd815ce9cb6312157c40d	0	0	0	0	0	0	0	0	0	0	0	0	0	0	0	0	0	0	0	0	0	17	0	0	0	0	0	0	D_0__Bacteria; D_1__Planctomycetes; D_2__Planctomycetacia; D_3__Planctomycetales; D_4__Planctomycetaceae; D_5__Isosphaera; D_6__uncultured bacterium; D_7__; D_8__; D_9__; D_10__; D_11__; D_12__; D_13__; D_14__
b4025655cade76ea6a71478e32aa42c5	0	0	0	0	0	0	0	0	0	0	0	0	0	0	0	0	0	0	0	11	0	0	0	0	0	0	0	0	D_0__Bacteria; D_1__Chloroflexi; D_2__Anaerolineae; D_3__Anaerolineales; D_4__Anaerolineaceae; D_5__uncultured
48f39ca567b8e96a7f4175f464bd8672	0	0	0	0	0	0	0	0	0	0	0	0	0	0	0	0	0	0	0	3	0	0	0	0	0	0	0	5	D_0__Bacteria; D_1__Saccharibacteria
822d65411b3788173c6504d8fd1a15af	0	0	0	0	0	0	0	0	0	0	0	0	0	0	0	0	0	0	18	23	0	52	0	69	30	22	83	53	D_0__Bacteria; D_1__Acidobacteria; D_2__Acidobacteria; D_3__Acidobacteriales; D_4__Acidobacteriaceae (Subgroup 1); D_5__Granulicella; D_6__uncultured bacterium; D_7__; D_8__; D_9__; D_10__; D_11__; D_12__; D_13__; D_14__
3c20531af3fd4d9ab1c5b16e581c7753	0	0	0	0	0	0	0	0	0	0	0	0	0	0	0	0	0	0	0	0	0	0	0	24	0	0	26	0	D_0__Bacteria; D_1__Verrucomicrobia; D_2__Spartobacteria; D_3__Chthoniobacterales; D_4__Chthoniobacteraceae; D_5__Chthoniobacter; D_6__uncultured bacterium; D_7__; D_8__; D_9__; D_10__; D_11__; D_12__; D_13__; D_14__
121f256d22df5b89fcbbc5ff8685338a	0	0	0	0	0	0	0	0	0	0	0	0	0	0	0	0	0	0	22	35	0	16	19	25	132	105	0	0	D_0__Bacteria; D_1__Chlorobi; D_2__Chlorobia; D_3__Chlorobiales; D_4__OPB56; D_5__uncultured bacterium; D_6__; D_7__; D_8__; D_9__; D_10__; D_11__; D_12__; D_13__; D_14__
59c66bc0fc7e64a5284d4ebbefbd231b	0	0	0	0	0	0	0	0	0	0	0	0	0	0	0	0	0	0	0	0	0	9	0	5	0	0	0	0	D_0__Bacteria; D_1__Chlamydiae; D_2__Chlamydiae; D_3__Chlamydiales; D_4__cvE6; D_5__uncultured bacterium; D_6__; D_7__; D_8__; D_9__; D_10__; D_11__; D_12__; D_13__; D_14__
04236e0c796cab543f08cf902d7fd539	0	0	0	0	0	0	0	0	0	0	0	0	0	0	0	0	0	0	0	0	0	0	0	0	0	0	14	0	D_0__Bacteria; D_1__Proteobacteria; D_2__Gammaproteobacteria; D_3__HTA4; D_4__uncultured bacterium; D_5__; D_6__; D_7__; D_8__; D_9__; D_10__; D_11__; D_12__; D_13__; D_14__
8c06b58bd0c9daa8c2f20e77714cb65b	0	0	0	0	0	0	0	0	0	0	0	0	0	0	0	0	0	0	0	0	0	0	0	0	8	5	0	0	D_0__Bacteria; D_1__Acidobacteria; D_2__Subgroup 15; D_3__uncultured bacterium; D_4__; D_5__; D_6__; D_7__; D_8__; D_9__; D_10__; D_11__; D_12__; D_13__; D_14__
16f962712c87e9abe058dad717bb53e2	0	0	0	0	0	0	0	0	0	0	0	0	0	0	0	0	0	0	0	41	0	9	0	11	0	0	0	0	D_0__Bacteria; D_1__Proteobacteria; D_2__Deltaproteobacteria; D_3__Myxococcales; D_4__Polyangiaceae; D_5__Sorangium; D_6__uncultured bacterium; D_7__; D_8__; D_9__; D_10__; D_11__; D_12__; D_13__; D_14__
1308ebc5be956cfbda6663e3f013d21d	0	0	0	0	0	0	0	0	0	0	0	0	0	0	0	0	0	0	0	0	0	0	0	0	6	5	0	0	D_0__Bacteria
c61b7a8586ed7a3f37032f66000a669e	0	0	0	2	0	0	0	0	0	0	0	0	0	0	0	0	0	0	0	0	0	0	0	0	0	0	0	0	D_0__Bacteria; D_1__Actinobacteria; D_2__Actinobacteria; D_3__Bifidobacteriales; D_4__Bifidobacteriaceae; D_5__Bifidobacterium
933f935c26999b55f278293129500ebc	3	2	16	0	6	0	4	0	17	2	7	0	0	0	2	0	19	5	0	0	0	0	0	0	0	0	0	0	D_0__Bacteria
a72cb207044b26e12885c47c474ee058	0	0	0	0	6	0	0	0	0	0	0	0	0	0	0	0	0	0	0	0	0	0	0	0	0	0	0	0	D_0__Bacteria; D_1__Firmicutes; D_2__Clostridia; D_3__Clostridiales; D_4__Ruminococcaceae; D_5__Ruminococcaceae UCG-014
42a23a81733e1a3c26b58d16f9bf64e3	0	0	0	0	0	0	0	0	0	0	0	0	0	0	0	0	0	0	0	64	34	67	0	0	140	141	43	37	D_0__Bacteria; D_1__Planctomycetes; D_2__Planctomycetacia; D_3__Planctomycetales; D_4__Planctomycetaceae; D_5__uncultured
42cfc394227e34728c7e19d2042682b8	0	0	0	0	0	0	0	0	0	0	0	0	0	0	0	0	0	0	49	95	17	115	41	284	61	53	63	64	D_0__Bacteria; D_1__Bacteroidetes; D_2__Sphingobacteriia; D_3__Sphingobacteriales; D_4__Chitinophagaceae; D_5__uncultured
7eb2194841b86f4c1ebe8558d4721cc0	0	0	0	0	0	0	0	0	0	0	0	0	0	0	0	0	0	0	46	0	0	0	0	165	29	26	23	32	D_0__Bacteria; D_1__Bacteroidetes; D_2__Sphingobacteriia; D_3__Sphingobacteriales; D_4__Chitinophagaceae; D_5__uncultured
33d0661525fc1215109af213e4ce1f4e	0	0	0	0	0	0	0	0	0	0	0	0	0	0	0	0	0	0	71	24	13	0	0	0	0	0	0	0	D_0__Bacteria; D_1__Bacteroidetes; D_2__Sphingobacteriia; D_3__Sphingobacteriales; D_4__Saprospiraceae; D_5__uncultured
c88e89e7848f21ceae0fd67f7e79cc61	0	0	0	0	0	0	0	0	0	0	0	0	0	0	0	0	0	0	9	0	0	0	0	0	0	0	0	0	D_0__Bacteria; D_1__Firmicutes; D_2__Clostridia; D_3__Clostridiales; D_4__Ruminococcaceae; D_5__Ruminiclostridium 6; D_6__uncultured bacterium; D_7__; D_8__; D_9__; D_10__; D_11__; D_12__; D_13__; D_14__
e7df4b77538de6d2fda846c45f1a02ef	0	0	0	0	0	0	0	0	0	0	0	0	0	0	0	0	0	0	24	0	17	36	64	45	61	52	85	125	D_0__Bacteria; D_1__Bacteroidetes; D_2__Sphingobacteriia; D_3__Sphingobacteriales; D_4__Chitinophagaceae
9ad988a828d434c59f4001cdae485ba7	0	0	0	0	0	0	0	0	0	0	0	0	0	0	0	0	0	0	0	0	0	0	45	0	0	0	0	0	D_0__Bacteria; D_1__Proteobacteria; D_2__Deltaproteobacteria; D_3__Desulfovibrionales; D_4__Desulfovibrionaceae; D_5__Desulfovibrio; D_6__uncultured bacterium; D_7__; D_8__; D_9__; D_10__; D_11__; D_12__; D_13__; D_14__
b340867716e978cc3b363d204139e801	0	0	0	0	0	0	0	0	0	0	0	0	0	0	0	0	0	0	0	0	0	0	0	0	0	0	14	0	D_0__Bacteria
92363f3d3ffb01381262e819e59db31a	0	0	0	0	0	0	0	0	0	0	0	0	0	0	0	0	0	0	0	0	0	0	0	0	0	9	0	0	D_0__Bacteria; D_1__Proteobacteria; D_2__Alphaproteobacteria; D_3__Rhodospirillales; D_4__Acetobacteraceae; D_5__Acidiphilium; D_6__uncultured bacterium; D_7__; D_8__; D_9__; D_10__; D_11__; D_12__; D_13__; D_14__
32e785580e9b112b93e54119e1c73df8	0	0	0	0	0	0	0	0	0	0	0	0	0	0	0	0	2	0	0	0	0	0	0	0	0	0	0	0	D_0__Bacteria; D_1__Proteobacteria; D_2__Deltaproteobacteria; D_3__Desulfovibrionales; D_4__Desulfovibrionaceae; D_5__Desulfovibrio
0f9c71e74028307564e49dde187a8f5d	0	0	0	0	0	0	0	0	0	0	0	0	0	0	0	0	0	0	0	0	0	0	0	0	0	0	4	0	D_0__Bacteria; D_1__Chloroflexi; D_2__Ktedonobacteria; D_3__JG30-KF-AS9; D_4__uncultured bacterium; D_5__; D_6__; D_7__; D_8__; D_9__; D_10__; D_11__; D_12__; D_13__; D_14__
66a0a5bed94c0f8baa2016970c2f8725	0	0	0	0	0	0	0	0	0	0	0	0	0	0	0	0	0	0	0	0	0	59	0	0	0	0	47	0	D_0__Bacteria; D_1__Planctomycetes; D_2__Planctomycetacia; D_3__Planctomycetales; D_4__Planctomycetaceae
56c5c190e897f53539787c40eeac8d21	0	0	0	0	0	0	0	0	0	0	0	0	0	0	0	0	0	0	24	16	0	88	21	90	43	31	0	41	D_0__Bacteria; D_1__Bacteroidetes; D_2__Sphingobacteriia; D_3__Sphingobacteriales; D_4__Chitinophagaceae
f284102cf141c98cf9b599fd24373f90	0	0	0	0	0	0	0	0	0	0	0	0	0	0	0	0	0	0	0	0	0	0	0	0	4	0	5	0	D_0__Bacteria; D_1__Chloroflexi; D_2__SAR202 clade
bfaf80926e7a7abf9a95208819bc5aa3	0	0	0	0	0	0	0	0	0	0	0	0	0	0	0	0	0	0	0	0	0	0	0	0	13	0	15	0	D_0__Bacteria; D_1__Verrucomicrobia; D_2__Spartobacteria; D_3__Chthoniobacterales; D_4__Chthoniobacteraceae; D_5__Chthoniobacter; D_6__uncultured bacterium; D_7__; D_8__; D_9__; D_10__; D_11__; D_12__; D_13__; D_14__
9f8a9f3f896869445ccb71a9484575cf	0	0	0	0	0	0	0	0	0	0	0	0	0	0	0	0	0	0	0	0	22	0	0	0	0	0	0	0	D_0__Bacteria; D_1__Bacteroidetes; D_2__Cytophagia; D_3__Cytophagales; D_4__Cytophagaceae; D_5__uncultured
6e16b1bc6179e072db8b02a556c77dc2	0	0	0	0	0	0	0	0	0	0	0	0	0	0	0	0	0	0	0	0	0	0	0	19	0	0	0	0	D_0__Bacteria; D_1__Verrucomicrobia; D_2__Verrucomicrobiae; D_3__Verrucomicrobiales; D_4__Verrucomicrobiaceae; D_5__Verrucomicrobium
c60562c1ff350ac09aafe515c2d4fa32	0	0	0	0	0	0	0	0	0	0	0	0	0	0	0	0	0	0	7	0	0	7	8	19	13	11	41	45	D_0__Bacteria; D_1__Proteobacteria; D_2__Gammaproteobacteria; D_3__HTA4; D_4__uncultured bacterium; D_5__; D_6__; D_7__; D_8__; D_9__; D_10__; D_11__; D_12__; D_13__; D_14__
37ad6165d7dadfec71c1ec81a9478494	0	0	0	0	0	0	0	0	0	0	0	0	0	0	0	0	0	0	0	0	0	0	17	0	0	0	0	44	D_0__Bacteria; D_1__Chloroflexi; D_2__Ktedonobacteria; D_3__Ktedonobacterales
951a4e554de857362cd5774d8ce28b40	0	0	0	0	0	0	0	0	0	0	0	0	0	0	0	0	0	0	0	40	44	70	0	0	45	0	81	43	D_0__Bacteria; D_1__Planctomycetes; D_2__Planctomycetacia; D_3__Planctomycetales; D_4__Planctomycetaceae; D_5__Pir4 lineage; D_6__uncultured planctomycete; D_7__; D_8__; D_9__; D_10__; D_11__; D_12__; D_13__; D_14__
d6eda88bd8370a52076b0dafde12249a	0	0	0	0	0	0	0	0	0	0	0	0	0	0	0	0	0	0	0	0	0	0	21	0	6	0	0	0	D_0__Bacteria; D_1__Firmicutes; D_2__Clostridia; D_3__Clostridiales; D_4__Lachnospiraceae; D_5__Lachnoclostridium
7d35112bcf8da2feb71a822675fa8ff8	0	0	0	0	0	0	0	0	0	0	0	0	0	0	0	0	0	0	50	50	0	33	0	0	104	111	0	0	D_0__Bacteria; D_1__Acidobacteria; D_2__Acidobacteria; D_3__Acidobacteriales; D_4__Acidobacteriaceae (Subgroup 1); D_5__uncultured
e5211b36991d61187b7a8303e28fa5e6	0	0	0	0	0	0	0	0	0	0	0	0	0	0	0	0	0	0	30	0	0	0	0	0	0	0	0	0	D_0__Bacteria; D_1__Proteobacteria; D_2__Gammaproteobacteria; D_3__Alteromonadales; D_4__Alteromonadaceae; D_5__Alteromonas
f6fccb9d1d2d4b517f6b2cde47daf9e4	0	0	0	0	0	0	0	0	0	0	0	0	0	0	0	0	0	0	142	0	0	0	0	0	0	0	0	0	D_0__Bacteria; D_1__Proteobacteria; D_2__Alphaproteobacteria; D_3__Sphingomonadales; D_4__Sphingomonadaceae; D_5__Sphingomonas
eb528566c97611728bd22d8b4be8e0ee	0	0	0	0	0	0	0	0	0	0	0	0	0	0	0	0	0	0	0	0	0	0	31	0	0	0	0	0	D_0__Bacteria; D_1__Firmicutes; D_2__Bacilli; D_3__Lactobacillales; D_4__Lactobacillaceae; D_5__Lactobacillus
928ac13074b43c3a15d43544009e3a2d	0	0	0	0	0	0	0	0	0	0	0	0	0	0	0	0	0	0	0	0	0	0	0	0	0	0	16	0	D_0__Bacteria; D_1__Proteobacteria; D_2__Alphaproteobacteria; D_3__Rickettsiales; D_4__SM2D12; D_5__uncultured bacterium; D_6__; D_7__; D_8__; D_9__; D_10__; D_11__; D_12__; D_13__; D_14__
e865f29a716e8d51f83931befa951240	0	0	0	0	0	0	19	8	9	10	11	6	0	129	25	13	16	20	8	15	11	0	0	0	10	32	0	4	D_0__Bacteria; D_1__Firmicutes; D_2__Erysipelotrichia; D_3__Erysipelotrichales; D_4__Erysipelotrichaceae; D_5__Erysipelotrichaceae UCG-003; D_6__uncultured bacterium; D_7__; D_8__; D_9__; D_10__; D_11__; D_12__; D_13__; D_14__
7a47c2461f971b42bacbc9da5bbed444	0	0	0	0	0	0	0	0	0	0	0	0	0	0	0	0	0	0	0	0	0	4	0	0	0	0	0	0	D_0__Bacteria; D_1__Proteobacteria; D_2__Alphaproteobacteria; D_3__Rhodospirillales; D_4__Rhodospirillales Incertae Sedis; D_5__Candidatus Alysiosphaera; D_6__uncultured alpha proteobacterium; D_7__; D_8__; D_9__; D_10__; D_11__; D_12__; D_13__; D_14__
4debdaad7d5bccc2394893bb3030db5f	0	0	0	0	0	0	7	0	0	0	0	0	0	0	0	0	0	0	0	0	0	0	0	0	0	0	0	0	D_0__Bacteria
562e5f9b34ec82d26dec390509e2475f	0	0	0	0	0	0	0	0	0	0	0	0	0	0	0	0	0	0	10	0	0	0	0	33	0	0	15	11	D_0__Bacteria; D_1__Planctomycetes; D_2__Planctomycetacia; D_3__Planctomycetales; D_4__Planctomycetaceae; D_5__Gemmata; D_6__uncultured bacterium; D_7__; D_8__; D_9__; D_10__; D_11__; D_12__; D_13__; D_14__
428e4a80a1e14a59d72810a32f62f434	0	0	0	0	0	0	0	0	0	0	0	0	0	0	0	0	0	0	0	24	6	45	45	10	0	0	0	0	D_0__Bacteria; D_1__Proteobacteria; D_2__Gammaproteobacteria; D_3__Pseudomonadales; D_4__Pseudomonadaceae; D_5__Pseudomonas; D_6__Pseudomonas oryzihabitans; D_7__; D_8__; D_9__; D_10__; D_11__; D_12__; D_13__; D_14__
791779c5ace7317fca1f2753ac0e14da	0	0	0	0	0	0	0	0	0	0	0	0	0	0	0	0	0	0	0	0	0	0	0	0	0	0	62	25	D_0__Bacteria; D_1__Proteobacteria; D_2__Alphaproteobacteria; D_3__Rhizobiales; D_4__Rhizobiales Incertae Sedis; D_5__Rhizomicrobium; D_6__uncultured bacterium; D_7__; D_8__; D_9__; D_10__; D_11__; D_12__; D_13__; D_14__
612b65b15d2a64e55bef0a6f28a0f7d0	0	0	0	0	0	0	0	0	0	0	0	0	0	0	0	0	0	0	44	65	23	70	21	54	248	215	54	54	D_0__Bacteria; D_1__Proteobacteria; D_2__Deltaproteobacteria; D_3__Desulfurellales; D_4__Desulfurellaceae; D_5__H16
b129377a08e54e8c192eef1b68e29f9d	0	0	0	0	0	0	0	0	0	0	0	0	0	0	0	0	0	0	0	14	0	13	0	0	0	0	0	0	D_0__Bacteria; D_1__Actinobacteria; D_2__Acidimicrobiia; D_3__Acidimicrobiales; D_4__uncultured; D_5__uncultured bacterium; D_6__; D_7__; D_8__; D_9__; D_10__; D_11__; D_12__; D_13__; D_14__
f3fe4a160b37da8b9d78b74ee0f08a3a	0	0	7	0	0	0	0	0	0	0	4	0	0	0	3	0	0	0	0	0	0	0	0	0	0	0	0	0	D_0__Bacteria
65bf97078585fcd54b8be5daa1c40fc9	0	0	0	0	0	0	0	0	0	0	0	0	0	0	0	0	0	0	0	0	0	0	0	0	1	0	0	0	D_0__Bacteria; D_1__Acidobacteria; D_2__Solibacteres; D_3__Solibacterales; D_4__Solibacteraceae (Subgroup 3); D_5__Candidatus Solibacter
e06708a67c080ba422c90c8644e9e7c2	0	0	0	0	0	0	0	0	0	0	0	0	0	0	0	0	0	0	0	0	0	0	0	0	52	44	0	0	D_0__Bacteria; D_1__Chloroflexi; D_2__Ktedonobacteria; D_3__Ktedonobacterales; D_4__HSB OF53-F07; D_5__uncultured bacterium; D_6__; D_7__; D_8__; D_9__; D_10__; D_11__; D_12__; D_13__; D_14__
0ef0153b9d432399933dfba507929d4f	0	0	0	0	0	0	0	0	0	0	0	0	0	0	0	0	0	0	0	19	0	23	13	15	42	32	22	24	D_0__Bacteria; D_1__Chloroflexi; D_2__Ktedonobacteria; D_3__Ktedonobacterales; D_4__Ktedonobacteraceae; D_5__Ktedonobacter; D_6__uncultured bacterium; D_7__; D_8__; D_9__; D_10__; D_11__; D_12__; D_13__; D_14__
47816cdf565d96727f21f9bd3b4bf63b	0	0	0	0	0	0	0	0	0	0	0	0	0	0	0	0	0	0	0	0	0	0	0	24	0	0	0	0	D_0__Bacteria; D_1__Proteobacteria; D_2__Deltaproteobacteria; D_3__Myxococcales; D_4__Phaselicystidaceae; D_5__Phaselicystis
0be32ac5dc64ecce827fd51c49699b65	99	23	126	41	34	0	116	14	107	49	67	0	23	11	62	24	77	11	0	0	0	0	0	0	0	0	0	0	D_0__Bacteria
d6f872d278464b8cb9a0f25c7b627a4a	0	0	0	0	0	0	0	0	0	0	0	0	0	0	0	0	0	0	0	0	0	0	0	0	0	0	21	0	D_0__Bacteria; D_1__Proteobacteria; D_2__Betaproteobacteria; D_3__Nitrosomonadales; D_4__Nitrosomonadaceae; D_5__uncultured
1fa19a198819b145e52bb266e4e7840b	0	0	0	0	0	0	17	0	0	0	0	0	0	0	0	0	0	0	0	0	0	0	0	0	0	0	0	0	D_0__Bacteria; D_1__Proteobacteria; D_2__Alphaproteobacteria; D_3__Sphingomonadales; D_4__Sphingomonadaceae; D_5__Sphingomonas; Ambiguous_taxa; D_7__; D_8__; D_9__; D_10__; D_11__; D_12__; D_13__; D_14__
5a0a55432c523ea333572787a94ea026	0	0	0	0	0	0	0	0	0	0	0	0	0	0	0	0	0	0	0	17	0	0	0	0	0	0	0	0	D_0__Bacteria; D_1__Proteobacteria; D_2__Alphaproteobacteria; D_3__Rhizobiales
82fa71ee11591c9c4404394251f2ffdf	0	0	0	0	0	0	0	0	0	0	0	0	0	0	0	0	0	0	0	5	0	0	0	0	0	0	0	0	D_0__Bacteria; D_1__Firmicutes
1538d5cdd8434ce7a720daca584f4210	0	0	0	0	0	0	0	0	0	0	0	0	0	0	0	0	0	0	0	20	0	0	0	27	0	19	0	0	D_0__Bacteria; D_1__Chloroflexi; D_2__JG37-AG-4; D_3__uncultured bacterium; D_4__; D_5__; D_6__; D_7__; D_8__; D_9__; D_10__; D_11__; D_12__; D_13__; D_14__
a4e5ee0de3048d236790152448fbad31	0	0	0	0	0	0	0	0	0	0	0	0	0	0	0	0	0	0	0	61	0	0	0	0	0	0	0	0	D_0__Bacteria; D_1__Proteobacteria; D_2__Betaproteobacteria; D_3__Rhodocyclales; D_4__Rhodocyclaceae
12322f15c5dcca422f121c2e90eb3566	0	0	0	0	0	0	0	0	0	0	0	0	0	0	0	0	0	0	0	0	15	11	0	0	7	5	0	0	D_0__Bacteria; D_1__Proteobacteria; D_2__Alphaproteobacteria; D_3__Caulobacterales; D_4__Caulobacteraceae; D_5__Brevundimonas; D_6__Brevundimonas diminuta; D_7__; D_8__; D_9__; D_10__; D_11__; D_12__; D_13__; D_14__
b63da2f837a5e85174ed5e64fa935c4b	0	0	0	0	0	0	0	0	0	0	0	0	0	0	0	0	0	0	0	0	0	0	0	0	0	0	0	38	D_0__Bacteria; D_1__Proteobacteria; D_2__Deltaproteobacteria; D_3__Myxococcales; D_4__mle1-27; D_5__uncultured delta proteobacterium; D_6__; D_7__; D_8__; D_9__; D_10__; D_11__; D_12__; D_13__; D_14__
7852ce8f2fd0dd48fe9eb68af46b3fdb	0	0	0	0	0	0	0	0	0	0	0	0	0	0	0	0	0	0	0	0	0	0	0	0	0	0	0	21	D_0__Bacteria; D_1__Proteobacteria; D_2__Gammaproteobacteria; D_3__Legionellales; D_4__Legionellaceae; D_5__Legionella
0c5d2114ee9993714e590b3f7cb4e9ef	0	0	0	0	0	0	0	0	0	0	0	0	0	0	0	0	0	0	102	0	0	33	0	0	0	0	0	0	D_0__Bacteria; D_1__Proteobacteria; D_2__Betaproteobacteria; D_3__Burkholderiales; D_4__Oxalobacteraceae; D_5__Massilia
8cb0097ac3eb9600412283d959293088	0	0	0	0	0	0	0	0	0	0	0	0	0	0	0	0	0	0	0	0	0	0	0	0	0	0	7	5	D_0__Bacteria; D_1__Parcubacteria; D_2__Candidatus Azambacteria; D_3__uncultured bacterium; D_4__; D_5__; D_6__; D_7__; D_8__; D_9__; D_10__; D_11__; D_12__; D_13__; D_14__
4afdf8453e1874af363bcd6ad4bb6a92	0	0	0	0	0	0	0	0	0	0	0	0	0	0	0	0	0	0	0	0	0	0	0	0	0	0	4	7	D_0__Bacteria; D_1__Proteobacteria; D_2__Deltaproteobacteria; D_3__Oligoflexales; D_4__Oligoflexaceae; D_5__uncultured bacterium; D_6__; D_7__; D_8__; D_9__; D_10__; D_11__; D_12__; D_13__; D_14__
e8460d9cc0a656edbb0ee69b60596313	0	0	0	0	0	0	0	0	0	0	0	0	0	0	0	0	0	0	0	0	0	27	0	31	32	22	47	38	D_0__Bacteria; D_1__Actinobacteria; D_2__Actinobacteria; D_3__Frankiales; D_4__Acidothermaceae; D_5__Acidothermus
9477d14f8c109bae38f32af89c4c42ee	0	0	0	0	0	0	0	0	0	0	0	0	0	0	0	0	0	44	0	0	0	0	0	0	0	0	0	0	D_0__Bacteria; D_1__Actinobacteria; D_2__Actinobacteria; D_3__Corynebacteriales; D_4__Corynebacteriaceae; D_5__Corynebacterium 1; Ambiguous_taxa; D_7__; D_8__; D_9__; D_10__; D_11__; D_12__; D_13__; D_14__
715feaf4d719e27dc0cce033a90acf3a	0	0	0	0	0	0	0	0	0	0	0	0	0	0	0	0	0	0	0	0	0	0	0	0	9	0	0	0	D_0__Bacteria; D_1__Chloroflexi; D_2__Ktedonobacteria; D_3__Ktedonobacterales; D_4__FCPS473
29200f59d931c07250e9440157214543	0	0	0	0	0	0	0	0	0	0	0	0	0	0	0	0	0	0	29	0	0	56	0	0	0	0	0	0	D_0__Bacteria; D_1__Bacteroidetes; D_2__Cytophagia; D_3__Cytophagales; D_4__Cytophagaceae; D_5__Spirosoma; D_6__uncultured bacterium; D_7__; D_8__; D_9__; D_10__; D_11__; D_12__; D_13__; D_14__
e6f3609c5cc6e7a422629332d057a0c7	0	0	0	0	0	0	0	0	0	0	0	0	0	0	0	0	0	12	0	0	0	0	0	0	0	0	0	0	D_0__Bacteria; D_1__Proteobacteria; D_2__Deltaproteobacteria; D_3__Desulfovibrionales; D_4__Desulfovibrionaceae; D_5__Desulfovibrio
6fae3898099365c2d3961bbb29991c4d	0	17	0	0	0	0	0	22	0	0	0	0	0	0	0	0	0	0	0	0	0	0	0	0	0	0	0	0	D_0__Bacteria; D_1__Proteobacteria; D_2__Alphaproteobacteria; D_3__Rhodobacterales; D_4__Rhodobacteraceae
0aa2741679a30ef66654bbf55e28005d	0	0	0	0	0	0	0	0	0	0	5	0	0	0	0	0	0	0	4000	10340	1964	9560	1439	3695	82	27	30	26	D_0__Bacteria; D_1__Proteobacteria; D_2__Alphaproteobacteria; D_3__Sphingomonadales; D_4__Sphingomonadaceae; D_5__Zymomonas; D_6__uncultured bacterium; D_7__; D_8__; D_9__; D_10__; D_11__; D_12__; D_13__; D_14__
6aae9a17fbd9c7a4f55a65ef18d63320	0	0	0	0	0	0	0	0	0	0	0	0	0	0	0	0	0	0	0	0	0	24	0	0	0	0	0	0	D_0__Bacteria; D_1__Proteobacteria; D_2__Alphaproteobacteria; D_3__Rhizobiales; D_4__Methylobacteriaceae; D_5__Methylobacterium; D_6__uncultured bacterium; D_7__; D_8__; D_9__; D_10__; D_11__; D_12__; D_13__; D_14__
aba9f34ede668a774bb517e08a7cd167	0	0	7	0	0	0	0	0	0	0	0	0	0	0	0	0	0	0	0	0	0	0	0	0	0	0	0	0	D_0__Bacteria; D_1__Firmicutes; D_2__Bacilli; D_3__Bacillales; D_4__Paenibacillaceae; D_5__Paenibacillus
54e1b35b9bd03cb5c4dbbf63b5f98df4	0	0	0	0	0	0	0	0	0	0	0	0	0	0	0	0	0	0	0	0	0	0	0	0	0	0	0	3	D_0__Bacteria; D_1__Chloroflexi; D_2__Thermomicrobia; D_3__JG30-KF-CM45; D_4__uncultured soil bacterium; D_5__; D_6__; D_7__; D_8__; D_9__; D_10__; D_11__; D_12__; D_13__; D_14__
af22a0e9f3d0e33040333069b41755ce	0	0	0	0	0	0	0	0	0	0	0	0	0	0	0	0	0	0	26	32	0	76	0	37	84	81	62	30	D_0__Bacteria; D_1__Planctomycetes; D_2__Planctomycetacia; D_3__Planctomycetales; D_4__Planctomycetaceae; D_5__uncultured; D_6__uncultured bacterium; D_7__; D_8__; D_9__; D_10__; D_11__; D_12__; D_13__; D_14__
d4193c3b677ffb4e122df8d04199e2b9	0	0	0	0	0	0	0	0	0	0	0	0	0	0	0	0	0	0	0	16	0	0	0	0	0	0	0	0	D_0__Bacteria; D_1__Acidobacteria; D_2__Holophagae; D_3__Subgroup 10; D_4__ABS-19; D_5__uncultured bacterium; D_6__; D_7__; D_8__; D_9__; D_10__; D_11__; D_12__; D_13__; D_14__
5f1846ddcde30b4010f64b6178b15f3d	0	0	0	0	0	0	0	0	0	0	0	0	0	0	0	0	0	0	0	0	0	0	0	0	6	6	0	0	D_0__Bacteria; D_1__Proteobacteria; D_2__Deltaproteobacteria; D_3__Desulfuromonadales; D_4__Geobacteraceae; D_5__Geobacter; D_6__uncultured bacterium; D_7__; D_8__; D_9__; D_10__; D_11__; D_12__; D_13__; D_14__
1897504927f9991168864cc62d283043	0	0	0	0	0	0	0	0	0	0	0	0	0	0	0	0	0	0	0	0	0	5	0	0	0	0	0	0	D_0__Bacteria; D_1__Actinobacteria; D_2__Actinobacteria; D_3__Micromonosporales; D_4__Micromonosporaceae
776e6d47301064f512b86bb0b3ea9126	0	0	0	0	0	0	0	0	0	0	0	0	0	0	0	0	0	0	0	0	0	0	0	0	17	0	0	0	D_0__Bacteria; D_1__Proteobacteria; D_2__Gammaproteobacteria; D_3__Xanthomonadales; D_4__uncultured
f56566b9edcbf96da43ee473d274c861	0	0	0	0	0	0	0	0	0	4	2	0	0	0	0	0	0	0	0	0	0	0	0	0	0	0	0	0	D_0__Bacteria; D_1__Parcubacteria; D_2__Candidatus Nomurabacteria; D_3__uncultured bacterium; D_4__; D_5__; D_6__; D_7__; D_8__; D_9__; D_10__; D_11__; D_12__; D_13__; D_14__
d6a1fbea0950c46a68d7b5068f34de8c	0	0	0	0	0	0	0	0	0	0	0	0	0	0	0	0	0	0	0	0	0	0	0	0	49	25	8	0	D_0__Bacteria; D_1__Proteobacteria; D_2__Alphaproteobacteria; D_3__Rhizobiales; D_4__Beijerinckiaceae; D_5__Camelimonas; D_6__uncultured bacterium; D_7__; D_8__; D_9__; D_10__; D_11__; D_12__; D_13__; D_14__
f7946ffbff56bec6c4f053705815439c	0	0	0	0	0	0	0	0	0	0	0	0	0	0	0	0	0	0	0	0	0	0	0	0	60	153	0	0	D_0__Bacteria; D_1__Bacteroidetes; D_2__Sphingobacteriia; D_3__Sphingobacteriales; D_4__Chitinophagaceae
851270bba90709dfe205de947f9c630f	0	0	0	0	0	0	0	0	0	0	0	0	0	0	0	0	0	0	0	0	0	20	0	0	0	0	0	0	D_0__Bacteria; D_1__Proteobacteria; D_2__Alphaproteobacteria; D_3__Sphingomonadales
097cd502d86fcc6e5bf2ee33228c1701	0	0	0	0	0	0	0	0	0	0	0	0	0	0	0	0	0	0	5	0	0	13	0	25	3	6	28	10	D_0__Bacteria
acf59b27a384b675e8f5f24ee43a88d0	0	0	0	0	0	0	0	0	0	0	0	0	0	0	0	0	0	0	0	0	0	0	0	0	9	14	0	0	D_0__Bacteria; D_1__Chloroflexi; D_2__Ktedonobacteria; D_3__Ktedonobacterales; D_4__Thermosporotrichaceae; D_5__Thermosporothrix; D_6__uncultured bacterium; D_7__; D_8__; D_9__; D_10__; D_11__; D_12__; D_13__; D_14__
2509e378f737f34c0c0327f669905021	0	0	0	0	0	0	0	0	0	0	0	0	0	0	0	0	0	0	0	0	0	17	0	0	0	0	48	49	D_0__Bacteria; D_1__Proteobacteria; D_2__Deltaproteobacteria; D_3__Bdellovibrionales; D_4__Bdellovibrionaceae; D_5__Bdellovibrio; Ambiguous_taxa; D_7__; D_8__; D_9__; D_10__; D_11__; D_12__; D_13__; D_14__
d6b307f0e2930137c0458227bdcf0a97	0	0	0	0	0	0	0	0	0	0	0	0	0	0	0	0	0	0	12	0	0	0	0	0	0	0	0	0	D_0__Bacteria; D_1__Saccharibacteria; D_2__uncultured soil bacterium; D_3__; D_4__; D_5__; D_6__; D_7__; D_8__; D_9__; D_10__; D_11__; D_12__; D_13__; D_14__
e3f892fa1b0fde986ef910d9999bbb64	0	0	0	0	0	0	0	0	0	0	0	0	0	0	0	0	0	0	0	0	0	0	0	0	0	0	0	21	D_0__Bacteria; D_1__Proteobacteria; D_2__Alphaproteobacteria; D_3__Rhodospirillales; D_4__Rhodospirillaceae; D_5__uncultured; D_6__uncultured bacterium; D_7__; D_8__; D_9__; D_10__; D_11__; D_12__; D_13__; D_14__
1d032d37bc64b8603b9f00baa98071e7	0	0	0	0	0	0	0	0	0	0	0	0	0	0	0	0	0	0	0	0	0	0	0	102	0	0	0	0	D_0__Bacteria; D_1__Proteobacteria; D_2__Alphaproteobacteria; D_3__Rhizobiales; D_4__Xanthobacteraceae
780226be88aaf5cf0d7f32e83b5b7347	0	0	0	0	0	0	0	0	0	0	0	0	0	0	0	0	0	0	0	0	0	0	0	0	51	27	0	0	D_0__Bacteria; D_1__Proteobacteria; D_2__Alphaproteobacteria; D_3__Rhizobiales; D_4__Phyllobacteriaceae
d539c20d0b3e6d4c7d611ef79804682f	0	0	3	0	2	0	0	0	4	0	0	3	0	0	2	0	0	0	0	0	0	0	0	0	0	0	0	0	D_0__Bacteria
1358f3f02ef24afcc1671e7366dac19b	0	0	0	0	0	0	0	0	0	0	0	0	0	0	0	0	0	0	0	0	0	0	0	0	0	0	23	0	D_0__Bacteria; D_1__Bacteroidetes; D_2__Cytophagia; D_3__Cytophagales; D_4__Cytophagaceae; D_5__Ohtaekwangia; D_6__uncultured bacterium; D_7__; D_8__; D_9__; D_10__; D_11__; D_12__; D_13__; D_14__
7fe08b3207f6a397d7160aaea62bd571	0	0	0	0	0	0	0	0	0	0	0	0	0	0	0	0	0	0	0	0	0	0	0	33	0	0	0	0	D_0__Bacteria; D_1__Proteobacteria; D_2__Gammaproteobacteria; D_3__Xanthomonadales; D_4__Xanthomonadales Incertae Sedis; D_5__Acidibacter; D_6__uncultured bacterium; D_7__; D_8__; D_9__; D_10__; D_11__; D_12__; D_13__; D_14__
be33cc1860791452441076ce1c0dc971	0	0	0	0	0	0	0	0	0	0	0	0	0	0	0	0	0	0	0	0	0	0	0	0	37	0	0	0	D_0__Bacteria; D_1__Proteobacteria; D_2__Deltaproteobacteria; D_3__Myxococcales; D_4__uncultured; D_5__uncultured bacterium; D_6__; D_7__; D_8__; D_9__; D_10__; D_11__; D_12__; D_13__; D_14__
8630e9e15b655ce4ebf83323317493c3	0	0	0	0	0	0	0	0	0	0	0	0	0	0	0	0	0	0	0	35	0	0	0	0	0	0	0	0	D_0__Bacteria; D_1__Bacteroidetes; D_2__Sphingobacteriia; D_3__Sphingobacteriales; D_4__Chitinophagaceae; D_5__uncultured; D_6__uncultured bacterium; D_7__; D_8__; D_9__; D_10__; D_11__; D_12__; D_13__; D_14__
c56bf5152975952b6a10fb0730f6a019	0	0	0	0	0	0	0	0	0	0	0	0	0	0	0	0	0	0	17	7	25	20	0	25	25	29	69	90	D_0__Bacteria; D_1__Acidobacteria; D_2__Solibacteres; D_3__Solibacterales; D_4__Solibacteraceae (Subgroup 3); D_5__Candidatus Solibacter
ef377364e2b8249a0c10ec805608a86c	0	0	0	0	0	0	0	0	0	0	0	0	0	0	0	0	0	0	0	0	0	0	0	0	0	0	0	48	D_0__Bacteria; D_1__Verrucomicrobia; D_2__Spartobacteria; D_3__Chthoniobacterales; D_4__Chthoniobacteraceae; D_5__Chthoniobacter; D_6__uncultured bacterium; D_7__; D_8__; D_9__; D_10__; D_11__; D_12__; D_13__; D_14__
0b15d77849bc95c1e187fb637bcfacad	0	0	0	0	0	0	0	0	0	0	0	0	0	0	0	0	0	0	0	0	0	0	14	52	26	29	23	21	D_0__Bacteria; D_1__Bacteroidetes; D_2__Sphingobacteriia; D_3__Sphingobacteriales; D_4__Sphingobacteriaceae; D_5__Mucilaginibacter; D_6__uncultured bacterium; D_7__; D_8__; D_9__; D_10__; D_11__; D_12__; D_13__; D_14__
c1922550ee2738b63df4b90990f20df4	0	0	0	0	0	0	0	0	0	0	0	0	0	0	0	0	0	0	0	0	38	0	0	0	0	0	0	0	D_0__Bacteria; D_1__Verrucomicrobia; D_2__Spartobacteria; D_3__Chthoniobacterales; D_4__Chthoniobacteraceae; D_5__Chthoniobacter; D_6__uncultured bacterium; D_7__; D_8__; D_9__; D_10__; D_11__; D_12__; D_13__; D_14__
c2d46fdcc4cb6ada3844cfcac4871b50	0	0	0	0	0	0	0	0	0	0	0	0	0	0	0	0	0	0	0	0	0	0	0	0	0	0	0	15	D_0__Bacteria; D_1__Planctomycetes; D_2__Planctomycetacia; D_3__Planctomycetales; D_4__Planctomycetaceae; D_5__Singulisphaera; D_6__uncultured bacterium; D_7__; D_8__; D_9__; D_10__; D_11__; D_12__; D_13__; D_14__
787c7e53503496792dbcfa585c388b9b	0	0	0	0	0	0	0	0	0	0	0	0	0	0	0	0	0	0	0	0	0	0	0	0	28	32	0	0	D_0__Bacteria; D_1__Acidobacteria; D_2__Blastocatellia; D_3__Blastocatellales; D_4__Blastocatellaceae (Subgroup 4); D_5__11-24
3c091287e12255b411a1a161facdcc52	0	0	0	0	0	0	0	0	0	0	0	0	0	0	0	0	0	0	5	0	0	0	0	21	8	0	0	7	D_0__Bacteria; D_1__Proteobacteria; D_2__Deltaproteobacteria; D_3__Myxococcales; D_4__P3OB-42; D_5__uncultured bacterium; D_6__; D_7__; D_8__; D_9__; D_10__; D_11__; D_12__; D_13__; D_14__
490f51c41bffc861721ee83b7098ae8e	0	0	0	0	0	0	0	0	0	0	0	0	0	0	0	0	0	0	65	65	119	226	0	65	252	188	348	113	D_0__Bacteria; D_1__Chloroflexi; D_2__Ktedonobacteria; D_3__Ktedonobacterales; D_4__HSB OF53-F07; D_5__uncultured bacterium; D_6__; D_7__; D_8__; D_9__; D_10__; D_11__; D_12__; D_13__; D_14__
4ebcf74b2783b601ceaf1ca7a994420a	0	0	0	0	0	0	0	0	0	0	0	0	0	0	0	0	0	0	0	0	0	0	15	0	0	0	0	0	D_0__Bacteria; D_1__Firmicutes; D_2__Clostridia; D_3__Clostridiales; D_4__Clostridiaceae 1; D_5__Clostridium sensu stricto 1; D_6__uncultured bacterium; D_7__; D_8__; D_9__; D_10__; D_11__; D_12__; D_13__; D_14__
5261dcbf92f7f88be1000a9da44d6e6f	0	0	0	0	0	0	0	0	0	0	0	0	0	0	0	0	0	0	8	0	13	17	32	17	18	15	94	105	D_0__Bacteria; D_1__Bacteroidetes; D_2__Sphingobacteriia; D_3__Sphingobacteriales; D_4__NS11-12 marine group
945f562bda86790338922e12f9854407	0	0	0	0	0	0	0	0	0	0	0	0	0	0	0	0	0	0	0	0	0	0	0	0	0	0	112	73	D_0__Bacteria; D_1__Bacteroidetes; D_2__Flavobacteriia; D_3__Flavobacteriales; D_4__Flavobacteriaceae; D_5__Flavobacterium; Ambiguous_taxa; D_7__; D_8__; D_9__; D_10__; D_11__; D_12__; D_13__; D_14__
3117a768650322731ed419fc43887c2d	0	0	0	0	0	0	0	0	0	0	0	0	0	0	0	0	0	0	0	0	0	0	0	0	43	24	0	0	D_0__Bacteria; D_1__Firmicutes; D_2__Bacilli; D_3__Bacillales; D_4__Paenibacillaceae; D_5__Paenibacillus; D_6__uncultured bacterium; D_7__; D_8__; D_9__; D_10__; D_11__; D_12__; D_13__; D_14__
72689ab91466295e15b940dfaa6e17a9	0	0	0	0	0	0	0	0	0	0	0	0	0	0	0	0	0	0	0	15	0	0	0	0	0	0	0	0	D_0__Bacteria; D_1__Chloroflexi; D_2__Ktedonobacteria; D_3__Ktedonobacterales
2ebe18acbc9c0ef2e4cc24e6557b78aa	0	0	0	0	0	0	0	0	0	0	0	0	0	0	0	0	0	0	0	0	0	11	0	0	0	0	0	0	D_0__Bacteria; D_1__Verrucomicrobia; D_2__Opitutae; D_3__Opitutales; D_4__Opitutaceae; D_5__Opitutus
20442f59b9097b0c924bbbaf871014cc	0	0	0	0	0	0	0	0	0	0	0	0	0	0	0	0	0	0	0	0	0	42	0	31	40	0	58	40	D_0__Bacteria; D_1__Actinobacteria; D_2__Actinobacteria; D_3__Propionibacteriales; D_4__Nocardioidaceae; D_5__Marmoricola; D_6__uncultured bacterium; D_7__; D_8__; D_9__; D_10__; D_11__; D_12__; D_13__; D_14__
031d92414476762297eab7e6aaf7b9e7	0	0	0	0	0	0	0	0	0	0	0	0	0	0	0	0	0	0	0	0	0	0	0	0	34	31	0	0	D_0__Bacteria; D_1__Chloroflexi; D_2__Ktedonobacteria; D_3__Ktedonobacterales; D_4__FCPS473; D_5__uncultured bacterium; D_6__; D_7__; D_8__; D_9__; D_10__; D_11__; D_12__; D_13__; D_14__
956db1516619bff702145764813b38cd	0	0	0	0	0	0	0	0	0	0	0	0	0	0	0	0	0	0	27	24	12	36	0	20	328	256	24	16	D_0__Bacteria; D_1__Chloroflexi; D_2__Ktedonobacteria; D_3__Ktedonobacterales; D_4__JG30a-KF-32; D_5__uncultured bacterium; D_6__; D_7__; D_8__; D_9__; D_10__; D_11__; D_12__; D_13__; D_14__
59c59505d0c3522c109135478d5fbff9	0	0	0	0	0	0	0	0	0	0	0	0	0	0	0	0	0	0	0	0	0	15	8	17	8	0	8	4	D_0__Bacteria; D_1__Bacteroidetes; D_2__Sphingobacteriia; D_3__Sphingobacteriales
eda3a16e8b57fb7346a34847857a67bf	0	0	0	0	0	0	0	0	0	0	0	0	0	0	0	0	0	0	0	0	0	0	0	0	0	0	5	0	D_0__Bacteria; D_1__Acidobacteria; D_2__Acidobacteria; D_3__Acidobacteriales; D_4__Acidobacteriaceae (Subgroup 1); D_5__Edaphobacter
fee81aea38c4b9e2050468e88e5cb374	0	0	0	0	0	0	0	0	0	0	0	0	0	0	0	0	0	0	45	40	15	58	12	194	45	41	44	37	D_0__Bacteria; D_1__Proteobacteria; D_2__Deltaproteobacteria; D_3__Myxococcales; D_4__Sandaracinaceae; D_5__uncultured; D_6__uncultured bacterium; D_7__; D_8__; D_9__; D_10__; D_11__; D_12__; D_13__; D_14__
9711b43b9974f7ab414612f9ad04338a	0	0	0	0	0	0	0	0	0	0	0	0	0	0	0	0	0	0	23	19	0	9	11	9	23	16	4	9	D_0__Bacteria; D_1__Bacteroidetes; D_2__Flavobacteriia; D_3__Flavobacteriales; D_4__Flavobacteriaceae; D_5__Flavobacterium
09c07c96b7370e3b1b7f6a6cd1636937	0	0	0	0	0	0	0	0	0	0	0	0	0	0	0	0	0	0	0	0	0	0	0	0	42	26	0	0	D_0__Bacteria; D_1__Proteobacteria; D_2__Deltaproteobacteria; D_3__Desulfurellales; D_4__Desulfurellaceae; D_5__H16; D_6__uncultured bacterium; D_7__; D_8__; D_9__; D_10__; D_11__; D_12__; D_13__; D_14__
894625bab04fd7499a32e8b1ff8d8171	0	0	0	0	0	0	0	0	0	0	0	0	0	0	0	0	0	0	0	0	0	0	0	0	0	0	15	0	D_0__Bacteria; D_1__Acidobacteria; D_2__Solibacteres; D_3__Solibacterales; D_4__Solibacteraceae (Subgroup 3); D_5__Candidatus Solibacter
4fccb44161ae53998fa9cbbd8d183bf6	0	0	0	0	0	0	0	0	0	0	0	0	0	0	0	0	0	0	6	0	0	0	0	0	0	0	0	0	D_0__Bacteria; D_1__Proteobacteria; D_2__Deltaproteobacteria; D_3__Desulfovibrionales; D_4__Desulfonatronaceae; D_5__Desulfonatronum; Ambiguous_taxa; D_7__; D_8__; D_9__; D_10__; D_11__; D_12__; D_13__; D_14__
3dc5f3315b7914ed6db9dcb733601406	0	0	0	0	0	0	0	0	0	0	0	0	0	0	0	0	0	0	0	0	0	0	0	0	0	0	0	40	D_0__Bacteria; D_1__Proteobacteria; D_2__Gammaproteobacteria; D_3__Legionellales; D_4__Legionellaceae; D_5__Legionella
e756f49c41bf91c237cedeb04f2af9c6	0	0	0	0	0	0	0	0	0	0	0	0	0	0	0	0	0	0	102	114	34	162	21	171	77	71	70	57	D_0__Bacteria; D_1__Proteobacteria; D_2__Gammaproteobacteria; D_3__Xanthomonadales; D_4__Xanthomonadales Incertae Sedis; D_5__Acidibacter; D_6__uncultured bacterium; D_7__; D_8__; D_9__; D_10__; D_11__; D_12__; D_13__; D_14__
b89cf44fe40e464e489612359ed2ba1e	0	0	0	0	0	0	0	0	0	0	0	0	0	0	0	0	0	0	0	0	0	0	0	0	3	0	0	0	D_0__Bacteria; D_1__Bacteroidetes; D_2__Bacteroidia; D_3__Bacteroidales; D_4__Rikenellaceae; D_5__vadinBC27 wastewater-sludge group; D_6__uncultured bacterium; D_7__; D_8__; D_9__; D_10__; D_11__; D_12__; D_13__; D_14__
83e5bd0c00ab0de149fa3be032767323	0	0	0	0	0	0	0	0	0	0	0	0	0	0	0	0	0	0	0	0	0	0	0	40	0	0	0	0	D_0__Bacteria; D_1__Gemmatimonadetes; D_2__Gemmatimonadetes; D_3__Gemmatimonadales; D_4__Gemmatimonadaceae; D_5__uncultured
858a49b898fdf1fd797c253c116ad06d	0	0	0	0	0	0	0	0	0	0	0	0	0	0	0	0	0	0	0	0	0	0	0	3	0	0	5	8	D_0__Bacteria; D_1__Proteobacteria; D_2__Deltaproteobacteria; D_3__Bdellovibrionales; D_4__Bacteriovoracaceae; D_5__Peredibacter
0d52df3ec2c06bcb997499ad7f1b00d7	0	0	0	0	0	0	0	0	0	0	0	0	0	0	0	0	0	0	0	0	0	7	0	0	21	17	0	0	D_0__Bacteria; D_1__Planctomycetes; D_2__Planctomycetacia; D_3__Planctomycetales; D_4__Planctomycetaceae; D_5__uncultured
4e5ff310075a50266f9d480989d68398	0	0	0	0	0	0	0	0	0	16	0	0	0	0	0	0	0	0	0	0	0	0	0	0	0	0	0	0	D_0__Bacteria; D_1__Proteobacteria; D_2__Betaproteobacteria; D_3__Burkholderiales; D_4__Burkholderiaceae; D_5__Polynucleobacter; D_6__uncultured bacterium; D_7__; D_8__; D_9__; D_10__; D_11__; D_12__; D_13__; D_14__
e708751e62639cc0951c413f92ea7620	0	0	0	0	0	0	0	0	0	0	0	0	0	0	0	0	0	0	0	4	0	0	0	0	0	0	0	0	D_0__Bacteria; D_1__Fusobacteria; D_2__Fusobacteriia; D_3__Fusobacteriales; D_4__Fusobacteriaceae; D_5__Fusobacterium; D_6__uncultured bacterium; D_7__; D_8__; D_9__; D_10__; D_11__; D_12__; D_13__; D_14__
de1f7b818a5e7af6fd27bac05b089957	0	0	0	0	0	0	0	0	0	0	0	0	0	0	0	0	0	0	0	0	0	0	0	19	0	0	0	0	D_0__Bacteria; D_1__Proteobacteria; D_2__Deltaproteobacteria; D_3__Oligoflexales; D_4__0319-6G20; D_5__uncultured bacterium; D_6__; D_7__; D_8__; D_9__; D_10__; D_11__; D_12__; D_13__; D_14__
6917ca5343e5defca0c086d65be60ee4	0	0	0	0	0	0	0	0	0	0	0	0	0	0	0	7	0	0	0	0	0	0	0	0	0	0	0	0	D_0__Bacteria; D_1__Verrucomicrobia; D_2__MSBL3; D_3__uncultured bacterium; D_4__; D_5__; D_6__; D_7__; D_8__; D_9__; D_10__; D_11__; D_12__; D_13__; D_14__
2129a3d78c1284293eca0722e0f5ac53	0	0	0	0	0	0	0	0	0	0	0	0	0	0	0	0	0	0	0	0	14	0	0	0	0	0	0	0	D_0__Bacteria; D_1__Gemmatimonadetes; D_2__Gemmatimonadetes; D_3__Gemmatimonadales; D_4__Gemmatimonadaceae; D_5__Gemmatimonas; D_6__uncultured bacterium; D_7__; D_8__; D_9__; D_10__; D_11__; D_12__; D_13__; D_14__
56aa01d51d50dc6e2c31971883d2b21d	0	0	0	0	0	0	0	0	0	0	0	0	0	0	0	0	0	0	0	0	0	0	0	0	13	7	0	0	D_0__Bacteria; D_1__Elusimicrobia; D_2__Elusimicrobia; D_3__Lineage IIb; D_4__uncultured bacterium; D_5__; D_6__; D_7__; D_8__; D_9__; D_10__; D_11__; D_12__; D_13__; D_14__
3f0e68b44ffe16c8ab2422a2d98560b2	0	0	0	0	0	0	0	0	0	0	0	0	0	0	0	0	0	0	0	0	0	0	0	0	0	7	0	0	D_0__Bacteria; D_1__Proteobacteria; D_2__Alphaproteobacteria; D_3__Rickettsiales; D_4__SM2D12; D_5__uncultured bacterium; D_6__; D_7__; D_8__; D_9__; D_10__; D_11__; D_12__; D_13__; D_14__
f2379bfdfb480f143d16274739f62231	0	0	0	0	0	0	0	0	0	0	0	0	0	0	0	0	0	0	18	42	27	33	0	33	144	101	50	45	D_0__Bacteria; D_1__Verrucomicrobia; D_2__Verrucomicrobiae; D_3__Verrucomicrobiales; D_4__Verrucomicrobiaceae; D_5__Prosthecobacter; D_6__uncultured bacterium; D_7__; D_8__; D_9__; D_10__; D_11__; D_12__; D_13__; D_14__
5d12d515b826254e13d1a553baaee891	0	0	0	0	0	0	0	0	0	0	0	0	0	0	0	0	0	0	0	0	10	0	0	0	0	0	0	4	D_0__Bacteria; D_1__Armatimonadetes; D_2__Armatimonadia; D_3__Armatimonadales; D_4__uncultured bacterium; D_5__; D_6__; D_7__; D_8__; D_9__; D_10__; D_11__; D_12__; D_13__; D_14__
44f90a57b1da634d94e3f0983d83fc24	0	0	0	0	0	0	0	0	0	0	0	0	0	0	0	0	0	0	0	0	0	0	0	0	0	0	0	29	D_0__Bacteria; D_1__Bacteroidetes; D_2__Cytophagia; D_3__Cytophagales; D_4__Cytophagaceae; D_5__Sporocytophaga; D_6__uncultured bacterium; D_7__; D_8__; D_9__; D_10__; D_11__; D_12__; D_13__; D_14__
88cbfc3346f9dc6b327a37cf5cbde9f1	0	0	0	0	0	0	0	0	0	0	0	0	0	0	0	0	0	0	0	0	0	3	4	0	0	0	0	0	D_0__Bacteria; D_1__Proteobacteria; D_2__Deltaproteobacteria; D_3__Oligoflexales; D_4__0319-6G20; D_5__uncultured bacterium; D_6__; D_7__; D_8__; D_9__; D_10__; D_11__; D_12__; D_13__; D_14__
bf65fd952e54e4bb0af9ffd4dff83378	0	0	0	0	0	0	0	0	0	0	0	0	0	0	0	0	0	0	61	37	0	18	9	0	0	0	0	0	D_0__Bacteria; D_1__Proteobacteria; D_2__Alphaproteobacteria; D_3__Alphaproteobacteria Incertae Sedis; D_4__uncultured; D_5__uncultured bacterium; D_6__; D_7__; D_8__; D_9__; D_10__; D_11__; D_12__; D_13__; D_14__
cc82a5a0b284dea47583c8afa5a99755	0	0	0	0	0	0	0	0	0	0	0	0	0	0	0	0	0	0	0	0	0	0	23	0	0	0	0	0	D_0__Bacteria; D_1__Firmicutes; D_2__Clostridia; D_3__Clostridiales; D_4__Ruminococcaceae; D_5__Intestinimonas; D_6__uncultured bacterium; D_7__; D_8__; D_9__; D_10__; D_11__; D_12__; D_13__; D_14__
5a55138d2a343f577bad3511b803d0b6	0	0	0	0	0	0	0	0	0	0	0	0	0	0	0	0	0	0	0	0	0	0	0	0	0	0	0	16	D_0__Bacteria; D_1__Proteobacteria; D_2__Alphaproteobacteria; D_3__Rhodospirillales; D_4__Rhodospirillaceae; D_5__uncultured
a4eaef84411b57c435abd0d69a7ff1dc	0	0	0	0	0	0	0	0	0	0	0	0	0	0	0	0	0	0	0	0	0	0	0	0	7	0	0	0	D_0__Bacteria; D_1__Proteobacteria; D_2__Deltaproteobacteria; D_3__Desulfovibrionales; D_4__Desulfovibrionaceae; D_5__Desulfovibrio; Ambiguous_taxa; D_7__; D_8__; D_9__; D_10__; D_11__; D_12__; D_13__; D_14__
b947090db46c1467fa40e42cc9344dd5	0	0	0	0	0	0	0	0	0	0	0	0	0	0	0	0	0	0	0	0	0	0	0	0	0	5	8	12	D_0__Bacteria; D_1__Planctomycetes; D_2__Planctomycetacia; D_3__Planctomycetales; D_4__Planctomycetaceae; D_5__Pirellula; D_6__uncultured bacterium; D_7__; D_8__; D_9__; D_10__; D_11__; D_12__; D_13__; D_14__
4915ffa10b83e5341a993b9aad27a6eb	0	0	0	25	24	0	0	0	0	29	25	0	6	0	41	13	0	19	0	0	0	0	0	0	0	0	0	0	D_0__Bacteria; D_1__Proteobacteria; D_2__Betaproteobacteria; D_3__Burkholderiales; D_4__Comamonadaceae
5f4babc7dd1280317439a2f6c0fd31ad	0	0	0	0	0	0	0	0	0	0	0	0	0	0	0	0	0	0	0	0	29	0	0	0	12	9	0	0	D_0__Bacteria; D_1__Planctomycetes; D_2__Planctomycetacia; D_3__Planctomycetales; D_4__Planctomycetaceae; D_5__Pir4 lineage; Ambiguous_taxa; D_7__; D_8__; D_9__; D_10__; D_11__; D_12__; D_13__; D_14__
65c3268f54fb5c5e0daac1bc159bb594	0	0	0	0	0	0	0	0	0	0	0	0	0	0	0	0	0	0	49	42	53	99	0	84	143	89	201	231	D_0__Bacteria; D_1__Verrucomicrobia; D_2__Spartobacteria; D_3__Chthoniobacterales; D_4__Chthoniobacteraceae; D_5__Chthoniobacter
8343cf4c26bb977e05e4d9c5125441ef	0	0	0	0	0	0	0	0	0	0	0	0	0	10	0	0	0	0	0	0	0	0	0	0	0	0	0	0	D_0__Bacteria; D_1__Bacteroidetes; D_2__Bacteroidia; D_3__Bacteroidales; D_4__Porphyromonadaceae; D_5__Parabacteroides
a3ac1d24815c3bd2023ed38de4502ecf	0	0	0	0	0	0	0	0	0	0	0	0	0	0	0	0	0	0	19	11	0	0	0	14	8	0	15	7	D_0__Bacteria; D_1__Proteobacteria; D_2__Alphaproteobacteria; D_3__Rhodospirillales; D_4__Acetobacteraceae
f3a5ae0536b2dbb121495fb4467de53a	0	0	0	0	0	0	0	0	0	0	0	0	0	0	0	0	0	0	25	21	14	35	14	44	47	58	66	109	D_0__Bacteria; D_1__Actinobacteria; D_2__Actinobacteria; D_3__Frankiales; D_4__uncultured
0cef97887200ba51c78caf7c36fcc20b	0	0	0	0	0	0	0	0	0	0	0	0	0	0	0	0	0	0	0	0	0	0	0	0	9	11	0	0	D_0__Bacteria; D_1__Proteobacteria; D_2__Alphaproteobacteria; D_3__Rhodospirillales; D_4__Acetobacteraceae; D_5__Rhodovastum; D_6__uncultured bacterium; D_7__; D_8__; D_9__; D_10__; D_11__; D_12__; D_13__; D_14__
c37424cd30ed98541cc20305838d5158	0	0	0	0	0	0	0	0	0	0	0	0	0	0	0	0	0	0	0	0	0	6	0	0	0	0	0	0	D_0__Bacteria; D_1__Proteobacteria; D_2__Deltaproteobacteria; D_3__Myxococcales; D_4__UASB-TL25; D_5__uncultured bacterium; D_6__; D_7__; D_8__; D_9__; D_10__; D_11__; D_12__; D_13__; D_14__
6e7e89419b07980c97a1e2b4bdf91a11	0	0	0	4	0	0	0	0	0	0	0	0	0	0	0	0	0	0	0	0	0	0	0	0	0	0	0	0	D_0__Bacteria; D_1__Planctomycetes; D_2__Planctomycetacia; D_3__Planctomycetales; D_4__Planctomycetaceae; D_5__Singulisphaera; D_6__uncultured bacterium; D_7__; D_8__; D_9__; D_10__; D_11__; D_12__; D_13__; D_14__
2653f9a6e90d957c951070035e6edeea	0	0	0	0	0	0	0	0	0	0	0	11	0	0	0	0	0	0	0	0	0	0	0	0	0	0	0	0	D_0__Bacteria; D_1__Proteobacteria; D_2__Alphaproteobacteria; D_3__Rhizobiales; D_4__Rhizobiaceae; D_5__Rhizobium; Ambiguous_taxa; D_7__; D_8__; D_9__; D_10__; D_11__; D_12__; D_13__; D_14__
54627a1faa31e4eeed989a57a29b8a71	0	0	0	0	0	0	0	0	0	0	0	0	0	0	0	0	0	0	0	0	0	0	0	0	12	0	0	0	D_0__Bacteria; D_1__TM6 (Dependentiae); D_2__uncultured bacterium; D_3__; D_4__; D_5__; D_6__; D_7__; D_8__; D_9__; D_10__; D_11__; D_12__; D_13__; D_14__
a4fc6643a93a116009c9e5cb5b68e7bc	0	0	0	0	0	0	0	0	0	0	0	0	0	0	0	0	0	0	0	0	0	0	0	0	136	84	0	0	D_0__Archaea; D_1__Thaumarchaeota; D_2__FHMa11 terrestrial group; D_3__uncultured archaeon; D_4__; D_5__; D_6__; D_7__; D_8__; D_9__; D_10__; D_11__; D_12__; D_13__; D_14__
b641697e061ccebf9d78a36790f037d3	0	0	0	0	0	0	0	0	0	0	0	0	0	0	0	0	0	0	0	0	0	0	0	0	3	0	4	0	D_0__Bacteria; D_1__Planctomycetes; D_2__Phycisphaerae; D_3__Tepidisphaerales; D_4__Tepidisphaeraceae
b13146787d90636739b8e85da09c7a5e	0	19	0	0	8	6	0	17	6	4	5	5	0	0	0	0	15	6	0	0	0	0	0	0	0	0	0	0	D_0__Bacteria
f0bfa5866305eda6cc42303ca2dfb649	0	0	0	0	0	0	0	0	0	0	0	0	0	0	0	0	0	0	0	0	0	7	0	0	0	0	0	0	D_0__Bacteria; D_1__Proteobacteria; D_2__Alphaproteobacteria; D_3__Rhodospirillales; D_4__KCM-B-60
b9b66a6072ffcbbf04b23804205211d2	0	0	0	0	0	0	0	0	0	0	0	0	0	0	0	0	0	0	0	0	0	0	0	0	0	0	0	7	D_0__Bacteria; D_1__Proteobacteria; D_2__Gammaproteobacteria; D_3__Legionellales; D_4__Coxiellaceae; D_5__Aquicella
f7db50bbee2e787c875c3b3c8e3851df	0	0	0	0	0	0	0	0	0	0	0	0	0	0	0	0	0	0	0	0	0	0	0	0	0	30	0	0	D_0__Bacteria; D_1__Proteobacteria; D_2__Gammaproteobacteria; D_3__Xanthomonadales
c76fa3953e1de42616e857eb12b88693	14	0	7	5	0	0	0	30	16	10	0	6	0	6	10	0	30	11	0	0	0	0	0	0	0	0	0	0	D_0__Bacteria
a90eb7f707557a85e4283d2ebf26228d	0	0	0	0	0	0	0	0	0	0	0	0	0	0	0	0	0	0	0	0	0	0	0	0	38	0	0	0	D_0__Bacteria; D_1__Proteobacteria; D_2__Gammaproteobacteria; D_3__Cellvibrionales; D_4__Cellvibrionaceae; D_5__Cellvibrio; D_6__uncultured bacterium; D_7__; D_8__; D_9__; D_10__; D_11__; D_12__; D_13__; D_14__
aa0df0b066bbe1038a844179c7e82e1a	0	0	0	0	0	0	4	0	0	0	0	0	0	0	0	0	0	3	0	0	0	0	0	0	0	0	0	0	D_0__Bacteria; D_1__Proteobacteria; D_2__Epsilonproteobacteria; D_3__Campylobacterales; D_4__Campylobacteraceae; D_5__Campylobacter; D_6__uncultured bacterium; D_7__; D_8__; D_9__; D_10__; D_11__; D_12__; D_13__; D_14__
6fcd37a9c832217d82424a2b6e67a02f	0	0	0	0	0	0	0	0	0	0	0	0	0	0	0	0	0	0	25	15	9	26	0	26	19	19	28	30	D_0__Bacteria; D_1__Proteobacteria; D_2__Alphaproteobacteria; D_3__Sphingomonadales; D_4__Sphingomonadaceae; D_5__Sphingomonas; D_6__uncultured bacterium; D_7__; D_8__; D_9__; D_10__; D_11__; D_12__; D_13__; D_14__
7f27c2d4de574e78c4c4c6d75ef38efc	0	0	0	0	0	0	0	0	0	0	0	0	0	0	0	0	0	0	0	0	0	0	0	15	0	0	0	0	D_0__Bacteria; D_1__Acidobacteria; D_2__Solibacteres; D_3__Solibacterales; D_4__Solibacteraceae (Subgroup 3); D_5__Bryobacter
fbd4339184f365d12b6c92451bbb2d7a	0	0	0	0	0	0	0	0	0	0	0	0	0	0	0	0	0	0	0	0	0	0	0	0	23	0	0	0	D_0__Bacteria; D_1__Bacteroidetes; D_2__Sphingobacteriia; D_3__Sphingobacteriales; D_4__Sphingobacteriaceae; D_5__Olivibacter; D_6__Olivibacter soli; D_7__; D_8__; D_9__; D_10__; D_11__; D_12__; D_13__; D_14__
8459387ef99b168275106c8464f897ae	0	0	0	0	0	0	0	0	0	0	0	0	0	0	0	0	0	0	0	0	0	0	0	0	0	10	11	0	D_0__Bacteria; D_1__Chlamydiae; D_2__Chlamydiae; D_3__Chlamydiales; D_4__Simkaniaceae; D_5__uncultured; D_6__uncultured bacterium; D_7__; D_8__; D_9__; D_10__; D_11__; D_12__; D_13__; D_14__
d7946d5cbf1090bcb9316d595aa0a358	0	0	0	0	0	0	0	0	0	0	0	0	0	13	0	0	0	0	0	0	0	0	0	0	0	0	0	0	D_0__Bacteria; D_1__Bacteroidetes; D_2__Flavobacteriia; D_3__Flavobacteriales; D_4__Flavobacteriaceae; D_5__Bergeyella; Ambiguous_taxa; D_7__; D_8__; D_9__; D_10__; D_11__; D_12__; D_13__; D_14__
841ed522c06fe96eacac2377dd459f49	0	0	0	0	0	0	0	0	0	0	0	0	0	0	0	0	0	0	0	0	0	0	0	13	0	0	0	0	D_0__Bacteria; D_1__Firmicutes; D_2__Bacilli; D_3__Bacillales; D_4__Paenibacillaceae; D_5__Paenibacillus; Ambiguous_taxa; D_7__; D_8__; D_9__; D_10__; D_11__; D_12__; D_13__; D_14__
7a8c83173f5e1977214d5e67ad354fe8	0	0	0	0	0	0	0	0	0	0	0	0	0	0	0	0	0	0	0	0	0	0	0	0	0	19	54	36	D_0__Bacteria; D_1__Verrucomicrobia; D_2__Opitutae; D_3__Opitutales; D_4__Opitutaceae; D_5__Opitutus; D_6__uncultured bacterium; D_7__; D_8__; D_9__; D_10__; D_11__; D_12__; D_13__; D_14__
eaa56771a6d0bd9bf86f88b477ee53e2	0	0	0	0	0	0	0	0	0	0	0	0	0	0	0	0	0	0	0	0	0	0	0	0	0	17	0	0	D_0__Bacteria; D_1__Elusimicrobia; D_2__Elusimicrobia; D_3__Lineage IIa; D_4__uncultured bacterium; D_5__; D_6__; D_7__; D_8__; D_9__; D_10__; D_11__; D_12__; D_13__; D_14__
2a00721a3e127aecd1793ac01d82b6ee	0	0	0	0	0	0	0	0	0	0	0	0	0	0	0	0	0	0	35	25	20	49	81	52	174	117	243	353	D_0__Bacteria; D_1__Bacteroidetes; D_2__Sphingobacteriia; D_3__Sphingobacteriales; D_4__Chitinophagaceae; D_5__uncultured; Ambiguous_taxa; D_7__; D_8__; D_9__; D_10__; D_11__; D_12__; D_13__; D_14__
060dc77a38f50266dab5daf0a2ff7ea5	0	0	0	0	0	0	0	0	0	0	0	0	0	0	0	0	0	0	14	0	0	0	0	0	0	0	0	0	D_0__Bacteria; D_1__Firmicutes; D_2__Erysipelotrichia; D_3__Erysipelotrichales; D_4__Erysipelotrichaceae; D_5__uncultured; D_6__uncultured bacterium; D_7__; D_8__; D_9__; D_10__; D_11__; D_12__; D_13__; D_14__
05d96aa382ce06d418437e8e44724aeb	0	0	0	0	0	0	0	0	0	0	0	0	0	0	0	0	0	0	0	0	0	0	0	64	0	0	0	0	D_0__Bacteria; D_1__Proteobacteria; D_2__Deltaproteobacteria; D_3__Myxococcales; D_4__Polyangiaceae; D_5__Sorangium; D_6__uncultured bacterium; D_7__; D_8__; D_9__; D_10__; D_11__; D_12__; D_13__; D_14__
2d6a9c91101aa8cc170eb033923d2dbc	0	0	0	0	0	0	0	0	0	0	0	0	0	0	0	0	0	0	0	0	0	0	0	12	0	0	13	0	D_0__Bacteria; D_1__Acidobacteria; D_2__Solibacteres; D_3__Solibacterales; D_4__Solibacteraceae (Subgroup 3); D_5__Bryobacter
7699fb6598eedab6867bdbccbedf65d6	0	0	0	0	0	0	0	0	0	0	0	0	0	0	0	0	23	0	0	0	0	0	0	0	0	0	0	0	D_0__Bacteria; D_1__Firmicutes; D_2__Clostridia; D_3__Clostridiales; D_4__Lachnospiraceae; D_5__[Eubacterium] hallii group; D_6__uncultured bacterium; D_7__; D_8__; D_9__; D_10__; D_11__; D_12__; D_13__; D_14__
ae78ebc96ab79e9ccb2ba580b7837fe0	0	0	0	0	0	0	0	0	0	0	0	0	0	0	0	0	0	0	0	0	0	0	0	0	0	18	0	0	D_0__Bacteria; D_1__Acidobacteria; D_2__Holophagae; D_3__Subgroup 7
9a99a546ab36d4e8e3e95806f7367880	0	0	0	0	0	0	0	0	0	0	0	0	0	0	0	0	0	0	0	0	0	0	0	0	16	0	0	0	D_0__Bacteria; D_1__Chlamydiae; D_2__Chlamydiae; D_3__Chlamydiales; D_4__cvE6; D_5__uncultured bacterium; D_6__; D_7__; D_8__; D_9__; D_10__; D_11__; D_12__; D_13__; D_14__
847df1f28d5d367e9433b237d943cb5e	0	0	0	0	0	0	0	0	0	0	0	0	0	0	0	0	0	0	0	0	0	0	0	0	0	10	0	0	D_0__Bacteria; D_1__Acidobacteria; D_2__Holophagae; D_3__Subgroup 7
3451e911af691be133e478e693fe2120	0	0	0	0	0	0	0	0	0	0	0	0	0	0	0	0	0	0	0	14	0	0	9	0	85	108	15	14	D_0__Bacteria; D_1__Acidobacteria; D_2__Solibacteres; D_3__Solibacterales; D_4__Solibacteraceae (Subgroup 3); D_5__Candidatus Solibacter; D_6__uncultured bacterium; D_7__; D_8__; D_9__; D_10__; D_11__; D_12__; D_13__; D_14__
c415334a3f2b6ae9b7be5f23cb2f44a2	0	0	0	0	0	0	0	0	0	0	0	0	0	0	0	0	0	0	0	0	0	0	0	0	16	0	0	0	D_0__Bacteria; D_1__Proteobacteria; D_2__Alphaproteobacteria; D_3__Alphaproteobacteria Incertae Sedis; D_4__uncultured; D_5__uncultured bacterium; D_6__; D_7__; D_8__; D_9__; D_10__; D_11__; D_12__; D_13__; D_14__
d8faee2d90d76278d29f994e3e9811d2	0	0	0	0	0	0	0	0	0	0	0	0	0	0	0	0	0	0	0	0	0	0	0	74	44	0	87	79	D_0__Bacteria; D_1__Proteobacteria; D_2__Betaproteobacteria; D_3__SC-I-84
81600298f1e98a28a03190fd98c75175	0	0	0	0	0	0	0	0	0	0	0	0	0	0	0	0	0	0	13	17	0	29	0	22	20	24	44	24	D_0__Bacteria; D_1__Planctomycetes; D_2__vadinHA49; D_3__uncultured bacterium; D_4__; D_5__; D_6__; D_7__; D_8__; D_9__; D_10__; D_11__; D_12__; D_13__; D_14__
fc5538d5c3b796f94972c57c5a9daeb0	0	0	0	0	0	0	0	0	0	0	0	0	0	0	0	0	0	0	0	0	0	0	0	0	0	0	22	0	D_0__Bacteria; D_1__Planctomycetes; D_2__Planctomycetacia; D_3__Planctomycetales; D_4__Planctomycetaceae; D_5__uncultured; D_6__uncultured bacterium; D_7__; D_8__; D_9__; D_10__; D_11__; D_12__; D_13__; D_14__
2116c679877aa97f3ea2aa9220bd8822	0	0	0	0	0	0	0	0	0	0	0	0	0	0	0	0	0	0	0	0	0	7	0	0	0	0	13	21	D_0__Bacteria; D_1__Planctomycetes; D_2__Phycisphaerae; D_3__Tepidisphaerales; D_4__Tepidisphaeraceae; D_5__uncultured bacterium; D_6__; D_7__; D_8__; D_9__; D_10__; D_11__; D_12__; D_13__; D_14__
0d1c0a7bd1c335fad3323b211d651126	0	0	0	0	0	0	0	0	0	0	0	0	0	0	0	0	0	0	0	0	0	0	0	0	0	0	43	39	D_0__Bacteria; D_1__Verrucomicrobia; D_2__Spartobacteria; D_3__Chthoniobacterales; D_4__Chthoniobacteraceae; D_5__Chthoniobacter; D_6__uncultured bacterium; D_7__; D_8__; D_9__; D_10__; D_11__; D_12__; D_13__; D_14__
5b6d3e9c062bf99165671792ef832283	0	0	0	0	0	0	0	0	0	0	0	0	0	0	0	0	0	0	0	0	0	0	0	0	46	102	49	38	D_0__Bacteria; D_1__Actinobacteria; D_2__Actinobacteria; D_3__Propionibacteriales; D_4__Propionibacteriaceae; D_5__Microlunatus; Ambiguous_taxa; D_7__; D_8__; D_9__; D_10__; D_11__; D_12__; D_13__; D_14__
9af3467db68cf6063627304cecd46a65	0	0	0	0	0	0	0	0	0	0	0	0	0	0	0	0	0	0	426	838	190	574	176	637	1237	1553	650	442	D_0__Bacteria; D_1__Proteobacteria; D_2__Gammaproteobacteria; D_3__Pseudomonadales; D_4__Pseudomonadaceae; D_5__Pseudomonas
caf8efa7f8bf5ace3943ea5bf5366aa6	0	0	0	0	0	0	0	0	0	0	0	0	0	0	0	0	0	2	0	0	0	0	0	0	0	0	0	0	D_0__Bacteria; D_1__FCPU426; D_2__uncultured bacterium; D_3__; D_4__; D_5__; D_6__; D_7__; D_8__; D_9__; D_10__; D_11__; D_12__; D_13__; D_14__
819e7b6e3a69952bf4173f7a95e79157	0	0	0	0	0	0	0	0	0	0	0	0	0	0	0	0	0	9	0	0	0	0	0	0	0	0	0	0	D_0__Bacteria; D_1__Firmicutes; D_2__Bacilli; D_3__Lactobacillales; D_4__Carnobacteriaceae
0d71e8f043d69da3526f0920d14fb393	0	0	0	0	0	0	0	0	0	0	0	0	0	0	0	0	0	0	0	0	0	0	0	0	27	18	0	0	D_0__Bacteria; D_1__Chloroflexi; D_2__JG30-KF-CM66; D_3__uncultured bacterium; D_4__; D_5__; D_6__; D_7__; D_8__; D_9__; D_10__; D_11__; D_12__; D_13__; D_14__
0530ab781e701be335250d45a2325486	0	0	0	0	0	0	0	0	0	0	0	0	0	0	0	0	0	0	0	0	0	0	0	0	0	0	9	0	D_0__Bacteria; D_1__Bacteroidetes; D_2__Cytophagia; D_3__Cytophagales; D_4__Cytophagaceae; D_5__Spirosoma; D_6__uncultured bacterium; D_7__; D_8__; D_9__; D_10__; D_11__; D_12__; D_13__; D_14__
d734bd21af66f988c44466f325bb08da	0	0	0	0	0	0	0	0	0	0	0	0	0	0	0	0	0	0	0	0	0	0	0	0	4	0	0	0	D_0__Archaea; D_1__Parvarchaeota; D_2__Parvarchaeota Incertae Sedis; D_3__Unknown Order; D_4__Unknown Family; D_5__Candidatus Micrarchaeum
7dcf961bdc971a6411322fa13bc806c5	0	0	0	0	0	0	0	0	0	0	0	0	0	0	0	0	0	2	0	0	0	0	0	0	0	0	0	0	D_0__Bacteria; D_1__Verrucomicrobia; D_2__OPB35 soil group; D_3__uncultured bacterium; D_4__; D_5__; D_6__; D_7__; D_8__; D_9__; D_10__; D_11__; D_12__; D_13__; D_14__
b038da10c6722f4c507a706ee6684307	0	0	0	0	0	0	0	0	0	0	0	0	0	0	0	0	0	0	0	9	0	0	0	0	26	0	7	6	D_0__Bacteria
484cd81bc9af24bc1339b2f08fe47d60	0	0	0	0	0	0	0	0	0	0	0	0	0	0	0	0	0	0	0	0	0	0	0	0	23	19	0	0	D_0__Bacteria; D_1__Armatimonadetes; D_2__Chthonomonadetes; D_3__Chthonomonadales; D_4__uncultured bacterium; D_5__; D_6__; D_7__; D_8__; D_9__; D_10__; D_11__; D_12__; D_13__; D_14__
0e9ae3d0137092a4fbf8d113097c38af	0	0	0	0	0	0	0	0	0	0	0	0	0	0	0	0	0	0	66	39	40	127	135	91	86	73	507	859	D_0__Bacteria; D_1__Bacteroidetes; D_2__Sphingobacteriia; D_3__Sphingobacteriales; D_4__Chitinophagaceae; D_5__Flavisolibacter; D_6__uncultured bacterium; D_7__; D_8__; D_9__; D_10__; D_11__; D_12__; D_13__; D_14__
ca8316436bfd3aa62fc76e2ed5b8fca8	0	0	0	0	0	0	0	0	0	0	0	0	0	0	0	0	0	0	0	0	0	0	32	0	0	0	0	0	D_0__Bacteria; D_1__Bacteroidetes; D_2__Bacteroidia; D_3__Bacteroidales; D_4__Bacteroidales S24-7 group
43f3321e6e87981dba02312a8bbbdb9e	0	0	0	0	0	0	0	0	0	0	0	0	0	0	0	0	0	0	0	0	0	0	0	0	10	0	0	0	D_0__Bacteria; D_1__Proteobacteria; D_2__Gammaproteobacteria; D_3__X35; D_4__uncultured bacterium; D_5__; D_6__; D_7__; D_8__; D_9__; D_10__; D_11__; D_12__; D_13__; D_14__
d3e8bf16f66b1dc541220b11856286bc	0	0	0	0	0	0	0	0	0	0	0	0	0	0	0	0	0	0	0	0	0	0	0	0	0	0	0	8	D_0__Bacteria; D_1__Verrucomicrobia; D_2__OPB35 soil group
3baa22553550959610455ab88ef778d1	0	0	0	0	0	0	0	0	0	0	0	0	0	0	0	0	0	0	0	0	0	0	4	0	0	0	0	0	D_0__Bacteria; D_1__Chloroflexi; D_2__Ktedonobacteria; D_3__JG30-KF-AS9; D_4__uncultured bacterium; D_5__; D_6__; D_7__; D_8__; D_9__; D_10__; D_11__; D_12__; D_13__; D_14__
3f68c26ccbe1b0e858822ddd81966ded	0	0	0	0	0	0	0	0	0	0	0	0	0	0	0	0	0	2	0	0	0	0	0	0	0	0	0	0	D_0__Bacteria; D_1__Acidobacteria; D_2__Blastocatellia; D_3__Blastocatellales; D_4__Blastocatellaceae (Subgroup 4); D_5__11-24
d9374dca5cde3bdf56ac82fa527976be	0	0	0	0	0	0	0	0	0	0	0	0	0	0	0	0	0	0	0	0	0	0	17	0	0	0	0	0	D_0__Bacteria; D_1__Firmicutes; D_2__Clostridia; D_3__Clostridiales; D_4__Lachnospiraceae
b7506b86b47f79bb3a95de84bfac9fbe	0	0	0	6	0	0	0	0	0	5	0	0	0	0	0	0	0	0	0	0	0	0	0	0	0	0	0	0	D_0__Bacteria; D_1__Proteobacteria; D_2__Gammaproteobacteria; D_3__Legionellales; D_4__Coxiellaceae; D_5__uncultured; D_6__uncultured bacterium; D_7__; D_8__; D_9__; D_10__; D_11__; D_12__; D_13__; D_14__
ff3e915db9dd9c47316960bdb5eb7a81	0	0	0	0	0	0	0	0	0	0	0	0	0	0	0	0	0	0	0	6	0	0	0	0	0	0	0	0	D_0__Bacteria; D_1__Proteobacteria; D_2__Alphaproteobacteria; D_3__Rhodobacterales; D_4__Rhodobacteraceae
c532e7ba1d0b952dda43e4cabad6785e	0	0	0	0	0	0	0	0	0	0	0	0	0	0	0	0	0	0	0	0	0	0	0	0	0	0	0	20	D_0__Bacteria; D_1__Proteobacteria; D_2__Deltaproteobacteria; D_3__Myxococcales; D_4__Archangiaceae; D_5__Anaeromyxobacter; D_6__uncultured delta proteobacterium; D_7__; D_8__; D_9__; D_10__; D_11__; D_12__; D_13__; D_14__
8c8f5b0608354b0bd92c8193dcd41db3	0	0	0	0	0	0	0	0	0	0	0	0	0	0	0	0	0	0	0	6	125	8	3	8	13	9	18	18	D_0__Bacteria; D_1__Parcubacteria
b3c2a822c930df65b77ba2906a95d561	0	0	0	0	0	0	0	0	0	0	0	0	0	0	0	0	0	0	0	0	0	0	85	0	0	0	0	0	D_0__Bacteria; D_1__Proteobacteria; D_2__Alphaproteobacteria; D_3__Rhodospirillales; D_4__Acetobacteraceae; D_5__Roseomonas; Ambiguous_taxa; D_7__; D_8__; D_9__; D_10__; D_11__; D_12__; D_13__; D_14__
75cd266db3a8be5552fa87bbceb903c3	0	0	0	0	0	0	0	0	0	0	0	0	0	0	0	0	0	0	0	0	0	0	0	0	0	30	0	0	D_0__Bacteria; D_1__Elusimicrobia; D_2__Elusimicrobia; D_3__Lineage IV; D_4__uncultured bacterium; D_5__; D_6__; D_7__; D_8__; D_9__; D_10__; D_11__; D_12__; D_13__; D_14__
8214782de024ebf9e9ebd10bacbd0ef1	0	0	0	0	0	0	0	0	0	0	0	0	0	0	0	0	0	0	0	0	0	0	0	0	16	13	0	0	D_0__Bacteria; D_1__Parcubacteria; D_2__Candidatus Azambacteria; D_3__uncultured bacterium; D_4__; D_5__; D_6__; D_7__; D_8__; D_9__; D_10__; D_11__; D_12__; D_13__; D_14__
b37ae106bf540d3b79ef5a43c8a20184	0	0	0	0	0	0	0	0	0	0	0	0	0	0	0	0	0	0	0	0	0	0	0	0	7	0	0	0	D_0__Bacteria; D_1__Proteobacteria; D_2__Betaproteobacteria; D_3__Burkholderiales; D_4__Alcaligenaceae; D_5__uncultured
797b98d261f0a92731d2979f6de52a5d	0	0	0	0	0	0	0	0	0	0	0	0	0	0	0	0	0	0	0	12	0	0	0	0	0	0	0	0	D_0__Bacteria; D_1__Bacteroidetes; D_2__Sphingobacteriia; D_3__Sphingobacteriales; D_4__Chitinophagaceae; D_5__uncultured
a06645db040ad12d2a68e4a0b6b8b70f	0	0	0	0	0	0	0	0	0	6	0	0	0	0	0	0	0	0	0	0	0	0	0	0	0	0	0	0	D_0__Bacteria; D_1__Proteobacteria; D_2__Alphaproteobacteria; D_3__Rhodospirillales; D_4__Rhodospirillaceae; D_5__uncultured; D_6__uncultured bacterium; D_7__; D_8__; D_9__; D_10__; D_11__; D_12__; D_13__; D_14__
4297fdb7e7fc0e426b761ea12cde3298	0	0	0	0	0	0	0	0	0	0	0	0	0	0	0	0	0	0	0	0	0	0	0	0	47	37	0	0	D_0__Bacteria; D_1__Chloroflexi; D_2__Ktedonobacteria; D_3__Ktedonobacterales; D_4__BacC-u-018
20a035561527ff160d31288ecb458de6	0	0	0	0	0	0	0	0	0	0	0	0	0	0	0	0	0	0	0	0	0	0	0	0	0	0	10	0	D_0__Bacteria; D_1__Acidobacteria; D_2__Subgroup 5; D_3__uncultured bacterium; D_4__; D_5__; D_6__; D_7__; D_8__; D_9__; D_10__; D_11__; D_12__; D_13__; D_14__
890398fbe74424db86bd0397df3e043e	0	0	0	0	0	0	0	0	0	0	0	0	0	0	0	0	0	0	42	27	0	59	0	33	61	57	20	44	D_0__Bacteria; D_1__Gemmatimonadetes; D_2__Gemmatimonadetes; D_3__Gemmatimonadales; D_4__Gemmatimonadaceae
9ad7ca5babc9aed8a0023dd6f1ddd5d8	0	0	0	0	0	0	0	0	0	0	0	0	0	0	0	0	0	0	0	0	0	0	0	35	0	0	0	0	D_0__Bacteria; D_1__Saccharibacteria; D_2__uncultured soil bacterium; D_3__; D_4__; D_5__; D_6__; D_7__; D_8__; D_9__; D_10__; D_11__; D_12__; D_13__; D_14__
e67dd362dd9b503809b48becaa47712d	0	0	0	0	0	0	0	0	0	0	0	0	0	0	0	0	0	0	4	0	0	0	0	0	0	0	0	0	D_0__Bacteria; D_1__Chloroflexi; D_2__C10-SB1A; D_3__uncultured bacterium; D_4__; D_5__; D_6__; D_7__; D_8__; D_9__; D_10__; D_11__; D_12__; D_13__; D_14__
bb4c70c8857b67e34f776cf19e6907a3	0	0	0	0	0	0	0	0	0	0	0	0	0	0	0	0	0	0	0	0	0	0	0	0	101	78	0	0	D_0__Archaea; D_1__Thaumarchaeota; D_2__FHMa11 terrestrial group
6f38ec029f75f646213a2978dd672a46	0	0	0	0	0	0	0	0	0	0	0	0	0	0	0	0	0	0	20	26	16	41	19	22	162	97	24	21	D_0__Bacteria; D_1__Proteobacteria; D_2__Deltaproteobacteria; D_3__Myxococcales; D_4__uncultured; D_5__uncultured bacterium; D_6__; D_7__; D_8__; D_9__; D_10__; D_11__; D_12__; D_13__; D_14__
b54f394ec25080b51b2812fff04a964e	0	0	0	0	0	0	0	0	0	0	0	0	0	0	0	0	0	0	24	19	0	20	0	0	0	0	38	21	D_0__Bacteria; D_1__Proteobacteria; D_2__Alphaproteobacteria; D_3__Rhizobiales; D_4__Rhizobiales Incertae Sedis; D_5__Bauldia; D_6__uncultured bacterium; D_7__; D_8__; D_9__; D_10__; D_11__; D_12__; D_13__; D_14__
ce200a71d437f69b77bd5f00af9e22e8	0	0	0	0	0	0	0	0	0	0	0	0	0	0	0	0	0	0	0	0	0	0	0	0	48	0	0	0	D_0__Bacteria; D_1__Proteobacteria; D_2__Betaproteobacteria; D_3__Burkholderiales; D_4__Oxalobacteraceae; D_5__Undibacterium; D_6__uncultured bacterium; D_7__; D_8__; D_9__; D_10__; D_11__; D_12__; D_13__; D_14__
e97c179505c967495aac209507823ac0	0	0	0	0	0	0	0	0	0	0	0	0	0	0	0	0	0	0	0	0	0	0	0	38	0	0	0	0	D_0__Bacteria; D_1__Saccharibacteria; D_2__uncultured Candidatus Saccharibacteria bacterium; D_3__; D_4__; D_5__; D_6__; D_7__; D_8__; D_9__; D_10__; D_11__; D_12__; D_13__; D_14__
b9f149ff1284caf8b45fd2a9e8455f60	0	0	0	3	0	0	0	0	0	0	0	0	0	0	0	0	0	0	50	64	114	236	0	83	228	188	173	80	D_0__Bacteria; D_1__Planctomycetes; D_2__Planctomycetacia; D_3__Planctomycetales; D_4__Planctomycetaceae
6e1e2adec350ab08b151cf9d1f4c186e	0	0	0	0	0	0	0	0	0	0	0	0	0	0	0	0	0	0	0	0	0	0	0	62	0	0	0	0	D_0__Bacteria; D_1__Bacteroidetes; D_2__Sphingobacteriia; D_3__Sphingobacteriales; D_4__Chitinophagaceae; D_5__uncultured
229ef28a58d626886fc60d28d644a82e	0	0	0	0	0	0	0	0	0	0	0	0	0	0	0	0	0	0	0	0	0	0	0	0	0	0	8	12	D_0__Bacteria; D_1__Saccharibacteria
a2703e12524a7781dac8036d5f078ca6	0	0	0	0	0	0	0	0	0	0	0	0	0	0	0	0	0	0	26	48	0	0	0	0	58	51	0	0	D_0__Bacteria; D_1__Proteobacteria; D_2__Deltaproteobacteria; D_3__Desulfurellales; D_4__Desulfurellaceae; D_5__H16; D_6__uncultured bacterium; D_7__; D_8__; D_9__; D_10__; D_11__; D_12__; D_13__; D_14__
09ef07e5c76220738ce799951224355c	0	0	0	0	0	0	0	0	0	0	0	0	0	0	0	0	0	0	13	7	0	32	0	0	45	31	0	0	D_0__Bacteria; D_1__Verrucomicrobia; D_2__OPB35 soil group
b31587f4b93c91cdad4a4ff443d8584b	0	0	0	0	0	0	0	0	0	0	0	0	0	0	0	0	0	0	0	0	0	0	0	0	0	0	16	0	D_0__Bacteria; D_1__Planctomycetes; D_2__Planctomycetacia; D_3__Planctomycetales; D_4__Planctomycetaceae; D_5__Gemmata; D_6__uncultured bacterium; D_7__; D_8__; D_9__; D_10__; D_11__; D_12__; D_13__; D_14__
8d16493f61b4859028a7a760a82751ce	0	0	0	0	0	0	23	0	31	0	0	0	0	0	0	0	27	0	0	0	0	0	69	0	0	0	0	0	D_0__Bacteria; D_1__Bacteroidetes; D_2__Bacteroidia; D_3__Bacteroidales; D_4__Bacteroidales S24-7 group; D_5__uncultured bacterium; D_6__; D_7__; D_8__; D_9__; D_10__; D_11__; D_12__; D_13__; D_14__
f9d0026224709d7b6213b899a8c1025d	0	0	0	0	0	0	0	0	0	0	0	0	0	0	0	0	0	0	0	0	0	35	0	0	0	0	0	0	D_0__Bacteria; D_1__Bacteroidetes; D_2__Sphingobacteriia; D_3__Sphingobacteriales; D_4__Chitinophagaceae; D_5__uncultured
1985b23ac6493b94e34e2645fd49a632	0	0	0	0	0	0	0	0	0	0	0	0	0	0	0	0	0	0	17	0	0	37	0	0	199	150	27	0	D_0__Bacteria; D_1__Verrucomicrobia; D_2__OPB35 soil group; D_3__uncultured Verrucomicrobia subdivision 3 bacterium; D_4__; D_5__; D_6__; D_7__; D_8__; D_9__; D_10__; D_11__; D_12__; D_13__; D_14__
3fdb30b9b5dd6a998867bd974c0a1732	0	0	0	0	0	0	0	0	0	0	0	0	0	0	0	0	0	0	0	0	0	448	0	0	0	0	0	0	D_0__Bacteria; D_1__Actinobacteria; D_2__Actinobacteria; D_3__Micrococcales; D_4__Micrococcaceae
690c18a6f1f7863ec692516fba882aa0	0	0	0	0	0	0	0	0	0	0	0	0	0	0	0	0	0	0	0	0	0	0	0	9	9	0	23	11	D_0__Bacteria; D_1__Proteobacteria; D_2__Gammaproteobacteria; D_3__HTA4; D_4__uncultured bacterium; D_5__; D_6__; D_7__; D_8__; D_9__; D_10__; D_11__; D_12__; D_13__; D_14__
7f9808e6862bcd66fdff3e353e80da4c	0	0	0	0	0	0	0	0	0	0	0	0	0	0	0	0	0	0	0	7	0	0	0	0	0	0	0	0	D_0__Bacteria; D_1__Chloroflexi; D_2__Anaerolineae; D_3__Anaerolineales; D_4__Anaerolineaceae; D_5__uncultured; D_6__uncultured bacterium; D_7__; D_8__; D_9__; D_10__; D_11__; D_12__; D_13__; D_14__
c2c5dabbfa9be7c1eed80f9fc862adb0	0	0	0	0	0	0	0	0	0	0	0	0	0	0	0	0	0	0	0	5	0	5	12	10	0	0	63	56	D_0__Bacteria; D_1__Bacteroidetes; D_2__Sphingobacteriia; D_3__Sphingobacteriales; D_4__env.OPS 17
4126ebced4a21ddcb553ad98910a8c6a	0	0	0	0	0	0	0	0	0	0	0	0	0	0	0	0	0	0	0	0	0	8	0	0	0	0	0	0	D_0__Bacteria; D_1__Actinobacteria; D_2__Thermoleophilia; D_3__Solirubrobacterales
4055ca5fa59e2416f74e205c070aa036	0	0	0	0	0	0	0	0	0	0	0	0	0	0	0	0	0	0	0	0	0	0	0	19	36	0	33	17	D_0__Bacteria; D_1__Planctomycetes; D_2__Planctomycetacia; D_3__Planctomycetales; D_4__Planctomycetaceae; D_5__uncultured
b7fd4aac2e11402f4fd31ce539b6946c	0	0	11	0	0	0	2	1	20	0	0	0	0	17	0	0	11	18	0	0	0	0	0	0	0	0	0	0	D_0__Bacteria
1a31696576c6640719b67d44ef6fc384	0	0	0	0	0	0	0	0	0	0	0	0	0	0	0	0	0	0	0	0	29	0	0	0	0	0	0	0	D_0__Bacteria; D_1__Proteobacteria; D_2__Deltaproteobacteria; D_3__Oligoflexales; D_4__0319-6G20; D_5__uncultured bacterium; D_6__; D_7__; D_8__; D_9__; D_10__; D_11__; D_12__; D_13__; D_14__
9f745c1784b080aacff9cc55e0304bf7	0	0	0	0	0	0	0	0	0	0	0	0	0	0	0	0	0	0	0	0	0	0	0	0	0	0	8	0	D_0__Bacteria; D_1__Chloroflexi; D_2__Ktedonobacteria; D_3__JG30-KF-AS9; D_4__uncultured bacterium; D_5__; D_6__; D_7__; D_8__; D_9__; D_10__; D_11__; D_12__; D_13__; D_14__
ce3028618a0f69609c0f8e6a03b660b4	0	0	0	0	0	0	0	0	0	0	0	0	0	0	0	0	0	0	0	0	11	0	0	0	0	0	0	0	D_0__Bacteria; D_1__TM6 (Dependentiae); D_2__uncultured bacterium; D_3__; D_4__; D_5__; D_6__; D_7__; D_8__; D_9__; D_10__; D_11__; D_12__; D_13__; D_14__
88213a81917cce1f899910856818e493	0	0	0	0	0	0	0	0	0	0	0	0	0	0	0	0	0	0	0	0	0	0	0	5	0	0	0	0	D_0__Bacteria; D_1__Chloroflexi; D_2__Elev-1554; D_3__uncultured bacterium; D_4__; D_5__; D_6__; D_7__; D_8__; D_9__; D_10__; D_11__; D_12__; D_13__; D_14__
df8b292eef010d83bcb65f0f29583083	0	0	0	0	0	0	0	0	0	0	0	0	0	5	0	0	0	0	0	0	0	0	0	0	0	0	11	15	D_0__Bacteria; D_1__Proteobacteria; D_2__Deltaproteobacteria; D_3__Myxococcales; D_4__Polyangiaceae; D_5__Sorangium; D_6__uncultured bacterium; D_7__; D_8__; D_9__; D_10__; D_11__; D_12__; D_13__; D_14__
6ce460b984e317282ff741b2456bea89	0	0	0	0	0	0	0	0	0	0	0	0	0	0	0	0	0	0	10	0	0	0	0	0	0	0	0	0	D_0__Bacteria; D_1__Firmicutes; D_2__Clostridia; D_3__Clostridiales; D_4__Lachnospiraceae
25646c718b46d68709718e7042e0c57c	0	0	0	0	0	0	0	0	0	0	0	0	0	0	0	0	0	0	0	0	0	0	0	27	0	0	0	0	D_0__Bacteria; D_1__Bacteroidetes; D_2__Sphingobacteriia; D_3__Sphingobacteriales; D_4__Chitinophagaceae
0bd618770f6850be83039292ebbb6f05	0	0	0	0	0	0	0	0	0	0	0	0	0	0	0	0	0	0	0	0	0	0	0	0	0	0	0	10	D_0__Bacteria; D_1__Planctomycetes; D_2__Phycisphaerae; D_3__CPla-3 termite group; D_4__uncultured bacterium; D_5__; D_6__; D_7__; D_8__; D_9__; D_10__; D_11__; D_12__; D_13__; D_14__
4e7ca516a41f988b901425b4b973904f	0	0	0	0	0	0	0	0	0	0	0	0	0	0	0	0	0	0	0	0	0	11	0	0	54	0	26	23	D_0__Bacteria; D_1__Bacteroidetes; D_2__Sphingobacteriia; D_3__Sphingobacteriales; D_4__Chitinophagaceae; D_5__uncultured
c4b1b34c7b5c5c94e9857ffa5679c733	0	0	0	0	0	0	0	0	0	0	0	0	0	0	0	0	0	0	0	0	0	0	0	0	51	42	0	0	D_0__Bacteria; D_1__Proteobacteria; D_2__Deltaproteobacteria; D_3__Oligoflexales; D_4__0319-6G20; D_5__uncultured bacterium; D_6__; D_7__; D_8__; D_9__; D_10__; D_11__; D_12__; D_13__; D_14__
c2176bfc4d128afe9353e1b02a9ded4f	0	0	0	0	0	0	0	0	0	0	0	0	0	0	0	0	0	0	0	0	0	0	0	17	0	0	36	113	D_0__Bacteria; D_1__Verrucomicrobia; D_2__OPB35 soil group
4204053f3538a3016c0b73e6cb18bdb0	0	0	0	0	0	0	0	0	0	0	0	0	0	0	0	0	0	0	0	0	0	0	0	121	0	0	0	0	D_0__Bacteria; D_1__Bacteroidetes; D_2__Sphingobacteriia; D_3__Sphingobacteriales; D_4__Chitinophagaceae; D_5__uncultured
811f358e4e89eecbd75298ffce878cba	0	0	0	0	0	0	0	0	0	0	0	0	0	0	0	0	0	0	0	0	0	0	39	0	0	0	0	0	D_0__Bacteria; D_1__Firmicutes; D_2__Clostridia; D_3__Clostridiales; D_4__Lachnospiraceae; D_5__Lachnospiraceae FCS020 group; D_6__uncultured bacterium; D_7__; D_8__; D_9__; D_10__; D_11__; D_12__; D_13__; D_14__
62baba809772295496fcffd85de00257	0	0	0	0	0	0	0	0	0	0	0	0	0	0	0	0	0	0	0	145	0	107	0	88	80	79	0	76	D_0__Bacteria; D_1__Proteobacteria; D_2__Gammaproteobacteria; D_3__Xanthomonadales; D_4__Xanthomonadales Incertae Sedis; D_5__Acidibacter; D_6__uncultured bacterium; D_7__; D_8__; D_9__; D_10__; D_11__; D_12__; D_13__; D_14__
ad574034e8d3f30125f04296c391c236	0	0	0	0	0	0	0	0	0	0	0	0	0	0	0	0	0	0	0	0	0	0	0	0	5	0	0	0	D_0__Bacteria; D_1__Bacteroidetes; D_2__Bacteroidia; D_3__Bacteroidales; D_4__Bacteroidales S24-7 group
fda61bf8d24e267e74c6c51f506ea5ca	0	0	0	0	0	0	0	0	0	0	0	0	0	0	5	0	0	0	0	0	0	0	0	0	0	0	0	0	D_0__Bacteria; D_1__Tenericutes; D_2__Mollicutes; D_3__Mollicutes RF9
f82e0dce8634d4a24f7670a8100f14a9	0	0	0	0	0	0	0	0	0	0	0	0	0	0	0	0	0	0	0	0	0	9	0	0	0	9	14	44	D_0__Bacteria; D_1__Bacteroidetes; D_2__Sphingobacteriia; D_3__Sphingobacteriales; D_4__Lentimicrobiaceae; D_5__uncultured Bacteroidetes bacterium; D_6__; D_7__; D_8__; D_9__; D_10__; D_11__; D_12__; D_13__; D_14__
b4cc0edb7286ce0a7b9e2274962f2bc3	0	0	0	0	0	0	0	0	0	0	0	0	0	0	0	0	0	0	0	0	0	0	0	0	35	0	41	60	D_0__Bacteria; D_1__Chlamydiae; D_2__Chlamydiae; D_3__Chlamydiales; D_4__Parachlamydiaceae; D_5__Candidatus Protochlamydia; Ambiguous_taxa; D_7__; D_8__; D_9__; D_10__; D_11__; D_12__; D_13__; D_14__
fe3dd70299108707805b59f77bd60c58	0	0	0	0	0	0	0	0	0	0	0	0	0	0	0	0	0	0	0	4	0	0	0	0	0	0	0	0	D_0__Bacteria; D_1__Planctomycetes; D_2__Planctomycetacia; D_3__Planctomycetales; D_4__Planctomycetaceae; D_5__Pirellula; D_6__uncultured planctomycete; D_7__; D_8__; D_9__; D_10__; D_11__; D_12__; D_13__; D_14__
0619d88e7c899c55f6ca1aaf0cd8af8a	0	0	7	0	0	0	0	0	0	0	0	0	0	0	0	0	0	0	0	0	0	0	0	0	0	0	0	0	D_0__Bacteria; D_1__Firmicutes; D_2__Clostridia; D_3__Clostridiales; D_4__Clostridiaceae 1; D_5__Fonticella; D_6__uncultured bacterium; D_7__; D_8__; D_9__; D_10__; D_11__; D_12__; D_13__; D_14__
2ffca0fcfda6908bdeb0b8b9e1291041	0	0	0	0	0	0	0	0	0	0	0	0	0	0	0	0	0	0	0	0	0	6	0	0	0	0	0	0	D_0__Bacteria; D_1__Proteobacteria; D_2__Gammaproteobacteria; D_3__Xanthomonadales; D_4__Xanthomonadaceae; D_5__uncultured; D_6__uncultured gamma proteobacterium; D_7__; D_8__; D_9__; D_10__; D_11__; D_12__; D_13__; D_14__
660cf9a7d0b62676b96ef9146d76ea0c	0	0	10	0	0	7	0	0	0	0	0	0	0	0	0	0	0	0	517	758	205	607	115	1201	387	341	313	281	D_0__Bacteria; D_1__Proteobacteria; D_2__Gammaproteobacteria; D_3__Xanthomonadales; D_4__Xanthomonadales Incertae Sedis; D_5__Acidibacter; D_6__uncultured bacterium; D_7__; D_8__; D_9__; D_10__; D_11__; D_12__; D_13__; D_14__
6c0017c458a78f754fe6d236cc61f0a1	0	0	0	0	0	0	0	0	0	0	0	0	0	0	0	0	0	0	0	0	0	0	0	0	19	17	0	0	D_0__Bacteria; D_1__Planctomycetes; D_2__Planctomycetacia; D_3__Planctomycetales; D_4__Planctomycetaceae; D_5__Gemmata; D_6__uncultured bacterium; D_7__; D_8__; D_9__; D_10__; D_11__; D_12__; D_13__; D_14__
2920b8842e901566632a9415bf833ccf	0	0	0	0	0	0	0	0	0	0	0	0	0	0	0	0	0	0	0	0	0	0	0	0	14	12	0	0	D_0__Bacteria; D_1__Planctomycetes; D_2__Planctomycetacia; D_3__Planctomycetales; D_4__Planctomycetaceae; D_5__uncultured
a784af96ba200686a106d0c43fb65d01	0	0	0	0	0	0	0	0	0	0	0	0	0	0	0	0	0	0	0	0	26	6	0	38	5	0	33	14	D_0__Bacteria; D_1__Planctomycetes; D_2__Phycisphaerae; D_3__Tepidisphaerales; D_4__Tepidisphaeraceae; D_5__uncultured bacterium; D_6__; D_7__; D_8__; D_9__; D_10__; D_11__; D_12__; D_13__; D_14__
168b0d43669656df207291eef0253630	0	0	0	6	0	0	0	0	0	7	0	0	0	0	0	0	0	0	0	0	0	0	0	0	0	0	0	0	D_0__Bacteria; D_1__Proteobacteria; D_2__Gammaproteobacteria; D_3__HTA4; D_4__uncultured bacterium; D_5__; D_6__; D_7__; D_8__; D_9__; D_10__; D_11__; D_12__; D_13__; D_14__
d6dcc07976a971bf988072df41ac733d	0	0	0	0	0	0	0	0	0	0	0	0	0	0	0	0	0	0	52	0	55	0	51	36	118	60	79	71	D_0__Bacteria; D_1__Bacteroidetes; D_2__Cytophagia; D_3__Cytophagales; D_4__Cytophagaceae; D_5__uncultured; D_6__uncultured bacterium; D_7__; D_8__; D_9__; D_10__; D_11__; D_12__; D_13__; D_14__
1e261831700d5565ba8b54f3124145c3	0	0	0	0	0	0	0	0	0	0	0	0	0	0	0	0	0	0	0	0	0	13	0	0	0	0	0	0	D_0__Bacteria; D_1__Proteobacteria; D_2__Alphaproteobacteria; D_3__Rhodospirillales; D_4__Acetobacteraceae; D_5__Roseomonas
4768c005b2fce8424506177c07ea7875	0	0	0	0	0	0	0	0	0	0	0	0	0	0	0	0	0	0	6	0	0	0	0	0	0	0	0	0	D_0__Bacteria; D_1__Bacteroidetes; D_2__Bacteroidia; D_3__Bacteroidales; D_4__Porphyromonadaceae; D_5__Parabacteroides
69d83856bd8ba6e22dfa895075af9699	0	0	0	0	0	0	0	0	0	0	0	0	0	0	0	0	0	0	0	0	0	0	0	0	10	11	0	0	D_0__Bacteria; D_1__Acidobacteria; D_2__Subgroup 15; D_3__uncultured bacterium; D_4__; D_5__; D_6__; D_7__; D_8__; D_9__; D_10__; D_11__; D_12__; D_13__; D_14__
558d738643ab9ea26b7600718981c9c3	0	0	0	0	0	0	0	0	0	0	0	0	0	0	0	0	0	0	0	0	0	0	0	0	0	0	6	4	D_0__Bacteria; D_1__Proteobacteria; D_2__Deltaproteobacteria; D_3__Oligoflexales; D_4__0319-6G20; D_5__uncultured delta proteobacterium; D_6__; D_7__; D_8__; D_9__; D_10__; D_11__; D_12__; D_13__; D_14__
b5563e724121577b38feb6c96f9e6117	0	0	0	0	0	0	0	0	0	0	0	0	0	0	0	0	0	0	0	0	0	0	0	7	0	0	0	0	D_0__Bacteria; D_1__Planctomycetes; D_2__Planctomycetacia; D_3__Planctomycetales; D_4__Planctomycetaceae; D_5__Singulisphaera; D_6__uncultured bacterium; D_7__; D_8__; D_9__; D_10__; D_11__; D_12__; D_13__; D_14__
467958b7bbce7e7c17ece1940bbdcb61	0	0	0	0	0	0	0	0	0	0	0	0	0	0	0	0	0	0	0	0	0	22	0	0	50	28	0	22	D_0__Bacteria; D_1__Planctomycetes; D_2__Planctomycetacia; D_3__Planctomycetales; D_4__Planctomycetaceae; D_5__uncultured
d056eaae52186d231eab1da634a27a2e	0	0	0	0	0	0	0	0	0	0	0	0	0	0	0	0	0	0	0	28	0	0	0	0	0	0	0	0	D_0__Bacteria; D_1__Bacteroidetes; D_2__Sphingobacteriia; D_3__Sphingobacteriales; D_4__Chitinophagaceae
ef1052c9b351ec6b787fc511c1aa1e1a	0	0	0	0	0	0	0	0	0	0	0	0	0	0	0	0	0	0	0	12	0	0	0	0	52	30	0	13	D_0__Bacteria; D_1__Planctomycetes; D_2__Planctomycetacia; D_3__Planctomycetales; D_4__Planctomycetaceae; D_5__uncultured
4c0ddc6b69cf809a746ddd5d25c4bbc4	0	0	0	0	0	0	0	0	0	0	0	0	0	0	0	0	0	0	0	5	0	0	0	7	0	0	0	8	D_0__Bacteria; D_1__Proteobacteria; D_2__Betaproteobacteria; D_3__Methylophilales; D_4__Methylophilaceae; D_5__uncultured; D_6__uncultured bacterium; D_7__; D_8__; D_9__; D_10__; D_11__; D_12__; D_13__; D_14__
549b37ac147ab0f4a075d05a4512a6ae	0	0	0	0	0	0	0	0	0	0	0	0	0	0	0	0	0	0	0	0	0	2	0	0	0	0	0	0	D_0__Bacteria; D_1__Chlamydiae; D_2__Chlamydiae; D_3__Chlamydiales; D_4__Simkaniaceae; D_5__uncultured
28b4b326b2d888d6c878bf3cf2b91557	0	0	0	0	0	0	0	0	0	0	0	0	0	0	0	0	0	0	4	6	0	5	0	7	8	0	0	0	D_0__Bacteria
bfde4301b1d046edab5366c8ba4f9e71	0	0	0	0	0	0	0	0	0	0	0	0	0	0	0	0	0	0	25	0	0	0	0	0	60	41	52	44	D_0__Bacteria; D_1__Proteobacteria; D_2__Alphaproteobacteria; D_3__Sphingomonadales; D_4__Sphingomonadaceae; D_5__Novosphingobium
7b0335adb8b862e1931aed516d897807	0	0	0	0	0	0	0	0	0	0	0	0	0	0	0	0	0	0	0	0	0	0	0	0	21	16	0	0	D_0__Bacteria; D_1__Proteobacteria; D_2__Deltaproteobacteria; D_3__Myxococcales; D_4__uncultured; D_5__uncultured bacterium; D_6__; D_7__; D_8__; D_9__; D_10__; D_11__; D_12__; D_13__; D_14__
a4d81aecc42c95e15529dc2b733acac6	0	0	0	0	0	0	0	0	0	0	0	0	0	0	0	0	0	0	15	14	19	16	0	12	37	22	18	18	D_0__Bacteria; D_1__Actinobacteria; D_2__Actinobacteria; D_3__Frankiales
b139fa46bd12cc6978edb252b9557643	0	0	0	0	0	0	0	0	0	0	0	0	0	0	0	0	0	0	0	0	0	0	0	0	0	0	34	23	D_0__Bacteria; D_1__Proteobacteria; D_2__Gammaproteobacteria; D_3__HTA4; D_4__uncultured bacterium; D_5__; D_6__; D_7__; D_8__; D_9__; D_10__; D_11__; D_12__; D_13__; D_14__
d6ee61d4ad89f6ac962ff6b5a1b3162f	0	0	0	0	0	0	0	0	0	0	0	0	0	0	0	0	0	0	0	0	0	6	0	6	0	0	7	0	D_0__Bacteria; D_1__Planctomycetes; D_2__Phycisphaerae; D_3__Tepidisphaerales; D_4__Tepidisphaeraceae; D_5__uncultured bacterium; D_6__; D_7__; D_8__; D_9__; D_10__; D_11__; D_12__; D_13__; D_14__
fbc13570837bafdf15d042e765a70473	0	0	0	0	0	0	0	0	0	0	0	0	0	0	0	0	0	0	0	0	0	0	0	0	0	0	2	0	D_0__Bacteria
b9c15f0dd9794987cc92025afa74159a	0	0	0	0	0	0	0	0	0	0	0	0	0	0	0	0	0	0	0	19	0	18	0	24	23	0	19	0	D_0__Bacteria; D_1__Proteobacteria; D_2__Alphaproteobacteria; D_3__Rhodospirillales; D_4__Rhodospirillaceae; D_5__uncultured; D_6__uncultured bacterium; D_7__; D_8__; D_9__; D_10__; D_11__; D_12__; D_13__; D_14__
cb1abf418422e26cfb437c2a36fa1ee9	0	0	0	0	0	0	0	0	0	0	0	0	0	0	0	0	0	0	18	0	0	0	11	0	30	0	0	0	D_0__Bacteria; D_1__Bacteroidetes; D_2__Bacteroidia; D_3__Bacteroidales; D_4__Bacteroidales S24-7 group
4cdf76e9aad2d89a86aad06090331a65	0	0	0	0	0	0	0	0	0	0	0	0	0	0	0	0	0	0	0	0	0	0	0	0	0	0	24	0	D_0__Bacteria
db054ed8a5e75da51cd0030a5cde64d0	0	0	0	0	0	0	0	0	0	0	0	0	0	0	0	0	0	0	0	14	0	0	0	0	0	0	0	0	D_0__Bacteria; D_1__Verrucomicrobia; D_2__Opitutae; D_3__Opitutales; D_4__Opitutaceae; D_5__Opitutus; D_6__uncultured bacterium; D_7__; D_8__; D_9__; D_10__; D_11__; D_12__; D_13__; D_14__
b3b6fd62ace5e69e3f7d89cc16e939ba	0	0	0	0	0	0	0	0	0	0	0	0	0	0	0	0	0	0	30	17	13	60	10	39	62	57	104	45	D_0__Bacteria; D_1__Chloroflexi; D_2__S085; D_3__uncultured bacterium; D_4__; D_5__; D_6__; D_7__; D_8__; D_9__; D_10__; D_11__; D_12__; D_13__; D_14__
47f2617de53ce85d035fd4d1cc587272	0	0	0	0	0	0	0	0	0	0	0	0	0	0	0	0	0	0	0	15	0	0	0	0	0	0	0	0	D_0__Bacteria; D_1__Bacteroidetes; D_2__Sphingobacteriia; D_3__Sphingobacteriales; D_4__Chitinophagaceae; D_5__uncultured
7e38a0851e0eaf1faf97de4488a9d6ac	0	0	0	0	0	0	0	0	0	0	0	0	0	0	3	0	0	0	0	0	0	0	0	0	0	0	0	0	D_0__Bacteria; D_1__Planctomycetes; D_2__Planctomycetacia; D_3__Planctomycetales; D_4__Planctomycetaceae; D_5__Planctomyces; Ambiguous_taxa; D_7__; D_8__; D_9__; D_10__; D_11__; D_12__; D_13__; D_14__
2851d4f4db34365d076ca6125dd848c4	0	0	0	0	0	0	0	0	0	0	0	0	0	0	0	0	0	0	402	463	275	990	118	573	1385	1057	1218	903	D_0__Bacteria; D_1__Verrucomicrobia; D_2__Spartobacteria; D_3__Chthoniobacterales; D_4__Xiphinematobacteraceae; D_5__Candidatus Xiphinematobacter; D_6__uncultured bacterium; D_7__; D_8__; D_9__; D_10__; D_11__; D_12__; D_13__; D_14__
8f8f8dd15e7bf2c6d284caa911218637	0	0	0	0	0	0	0	0	0	0	0	0	0	0	0	0	0	0	0	0	0	43	0	0	39	79	0	0	D_0__Bacteria
a31611f0b6ee821a3946f34cd7f6c3f4	0	0	0	0	0	0	0	0	0	0	0	0	0	0	0	0	0	0	0	13	0	0	0	0	0	0	0	0	D_0__Bacteria; D_1__Verrucomicrobia; D_2__Verrucomicrobiae; D_3__Verrucomicrobiales; D_4__Verrucomicrobiaceae; D_5__uncultured; D_6__uncultured bacterium; D_7__; D_8__; D_9__; D_10__; D_11__; D_12__; D_13__; D_14__
929e8450daa3418e6311c0a70f6aae0c	0	0	0	0	0	0	0	0	0	0	0	0	0	0	0	0	0	0	0	0	11	16	2	11	21	10	51	34	D_0__Bacteria; D_1__Planctomycetes; D_2__Planctomycetacia; D_3__Planctomycetales; D_4__Planctomycetaceae; D_5__Planctomyces; D_6__uncultured bacterium; D_7__; D_8__; D_9__; D_10__; D_11__; D_12__; D_13__; D_14__
8d0b8773afbab135c7fb282d6d45c7f6	0	0	0	0	0	0	0	0	0	0	0	0	0	0	0	0	0	0	98	94	51	130	50	62	89	69	158	146	D_0__Bacteria; D_1__Proteobacteria; D_2__Alphaproteobacteria; D_3__Rhizobiales; D_4__Hyphomicrobiaceae; D_5__Rhodomicrobium; D_6__uncultured bacterium; D_7__; D_8__; D_9__; D_10__; D_11__; D_12__; D_13__; D_14__
c7dd722488097856ef8b7e7c33a34602	0	0	0	0	0	0	0	0	0	0	0	0	0	0	0	0	0	0	69	78	86	114	32	125	133	102	276	616	D_0__Bacteria; D_1__Proteobacteria; D_2__Gammaproteobacteria; D_3__Xanthomonadales; D_4__Xanthomonadaceae; D_5__Lysobacter
8068e627e74a9b976d11b1d8d2b1bd6a	0	0	0	0	0	0	0	0	0	0	0	0	0	0	0	0	0	0	0	0	0	2	0	0	0	0	0	0	D_0__Bacteria; D_1__Acidobacteria; D_2__Solibacteres; D_3__Solibacterales; D_4__Solibacteraceae (Subgroup 3)
cb57288a43b124187295218024590cf9	0	0	0	0	0	0	0	0	0	0	0	0	0	0	0	0	0	0	0	0	0	0	0	0	15	11	0	0	D_0__Bacteria; D_1__Planctomycetes; D_2__OM190; D_3__uncultured bacterium; D_4__; D_5__; D_6__; D_7__; D_8__; D_9__; D_10__; D_11__; D_12__; D_13__; D_14__
ba91b57411c3b34836b054bdca60bbdd	0	0	0	0	0	0	0	0	0	0	0	0	0	0	0	0	0	0	0	0	0	54	0	0	23	0	21	20	D_0__Bacteria; D_1__Actinobacteria; D_2__Actinobacteria; D_3__Frankiales; D_4__Acidothermaceae; D_5__Acidothermus; D_6__uncultured bacterium; D_7__; D_8__; D_9__; D_10__; D_11__; D_12__; D_13__; D_14__
903e1dd2facc77be0157ed08006d0e7d	0	0	0	0	0	0	0	0	0	0	0	0	0	0	0	0	0	0	7	0	0	0	0	0	23	45	0	0	D_0__Bacteria; D_1__Chloroflexi; D_2__Anaerolineae; D_3__Anaerolineales; D_4__Anaerolineaceae; D_5__uncultured
73a355ea1dcc2ee8f0bdde1804b8c977	0	0	0	0	0	0	0	0	0	0	0	0	0	0	0	0	0	0	0	0	0	0	0	0	0	0	22	0	D_0__Bacteria; D_1__Verrucomicrobia; D_2__Spartobacteria; D_3__Chthoniobacterales; D_4__Chthoniobacteraceae; D_5__Chthoniobacter; D_6__uncultured bacterium; D_7__; D_8__; D_9__; D_10__; D_11__; D_12__; D_13__; D_14__
4efe972985adc756e349fc7bda61c1e9	0	0	0	0	0	0	0	0	0	0	0	0	0	0	0	0	0	0	19	0	0	0	0	0	0	0	0	0	D_0__Bacteria; D_1__Planctomycetes; D_2__Planctomycetacia; D_3__Planctomycetales; D_4__Planctomycetaceae; D_5__uncultured
9a76c2c2904fcae623e236b6818a712e	0	0	0	0	0	0	0	0	0	0	0	0	0	0	0	0	0	0	0	0	0	0	0	0	138	46	0	0	D_0__Bacteria; D_1__Bacteroidetes; D_2__Bacteroidia; D_3__Bacteroidales; D_4__Porphyromonadaceae; D_5__Parabacteroides
bae7fa68f1ccca4a3b69bb7db877607a	0	0	0	0	0	0	0	0	0	0	0	0	0	0	0	0	0	0	0	0	33	0	0	0	0	0	0	0	D_0__Bacteria; D_1__Armatimonadetes; D_2__Chthonomonadetes; D_3__Chthonomonadales; D_4__uncultured bacterium; D_5__; D_6__; D_7__; D_8__; D_9__; D_10__; D_11__; D_12__; D_13__; D_14__
7cac7c3aec0f02653843c06a7b013008	0	0	0	0	0	0	0	0	0	0	0	0	0	0	0	0	0	0	0	0	0	0	0	0	8	0	0	0	D_0__Bacteria; D_1__Deferribacteres; D_2__Deferribacteres; D_3__Deferribacterales; D_4__Deferribacteraceae; D_5__Mucispirillum; D_6__uncultured bacterium; D_7__; D_8__; D_9__; D_10__; D_11__; D_12__; D_13__; D_14__
de3f4613e9a94b62157b9f3309c18a16	0	0	0	0	0	0	8	0	0	0	0	0	0	0	0	0	0	0	0	0	0	0	0	0	0	0	0	0	D_0__Bacteria; D_1__Firmicutes; D_2__Clostridia; D_3__Clostridiales; D_4__Lachnospiraceae; D_5__[Eubacterium] xylanophilum group; D_6__uncultured bacterium; D_7__; D_8__; D_9__; D_10__; D_11__; D_12__; D_13__; D_14__
1c4439768b1396cf6f95848ba400dc5f	0	0	0	0	0	0	0	0	0	0	0	0	0	0	0	0	0	0	0	0	0	0	0	0	6	0	0	0	D_0__Bacteria; D_1__Gemmatimonadetes; D_2__Gemmatimonadetes; D_3__Gemmatimonadales; D_4__Gemmatimonadaceae; D_5__uncultured; D_6__uncultured bacterium; D_7__; D_8__; D_9__; D_10__; D_11__; D_12__; D_13__; D_14__
ae954701265bf72ecb92319e1bfbf6fb	0	0	9	0	0	0	0	0	0	0	0	0	0	0	0	0	0	0	0	23	0	15	8	0	20	31	35	21	D_0__Bacteria; D_1__Firmicutes; D_2__Bacilli; D_3__Bacillales; D_4__Paenibacillaceae; D_5__Paenibacillus; Ambiguous_taxa; D_7__; D_8__; D_9__; D_10__; D_11__; D_12__; D_13__; D_14__
74dfc4788537883a596e732283dcb7e9	0	0	0	0	0	0	0	0	0	0	0	0	0	0	0	0	0	0	21	25	0	31	0	39	19	18	37	35	D_0__Bacteria; D_1__Proteobacteria; D_2__Deltaproteobacteria; D_3__Myxococcales; D_4__Haliangiaceae; D_5__Haliangium
728375143360418acd8b147d298ed672	0	0	0	0	0	0	0	0	0	0	0	0	0	0	0	0	0	0	0	0	0	0	0	0	0	21	0	0	D_0__Bacteria; D_1__Proteobacteria; D_2__Alphaproteobacteria; D_3__Sphingomonadales; D_4__Sphingomonadaceae; D_5__Sphingobium
33f032277d7dba87ac17c2d1b3180a37	0	0	0	0	0	0	0	0	0	0	0	0	0	0	0	0	0	0	0	0	0	0	0	0	0	14	0	0	D_0__Bacteria; D_1__TM6 (Dependentiae)
e81206d1fff4540b6ef3c342a25d275a	0	0	17	0	0	0	0	0	0	0	0	0	0	0	0	0	0	0	0	0	0	0	0	0	0	0	0	0	D_0__Bacteria; D_1__Proteobacteria; D_2__Deltaproteobacteria; D_3__Oligoflexales; D_4__0319-6G20; D_5__uncultured bacterium; D_6__; D_7__; D_8__; D_9__; D_10__; D_11__; D_12__; D_13__; D_14__
99d1110a747f2702d8c86c94633237e0	0	0	0	0	0	0	0	0	0	0	0	0	0	0	0	0	0	0	0	0	0	0	31	0	0	0	0	0	D_0__Bacteria; D_1__Firmicutes; D_2__Clostridia; D_3__Clostridiales; D_4__Ruminococcaceae
93fe0c18532a0c5ecd362c19d071b878	0	0	0	0	0	0	0	0	0	0	0	0	0	0	0	0	0	0	0	5	0	0	0	0	0	0	0	0	D_0__Bacteria; D_1__Saccharibacteria
2efde6d517cd7d994f776418a8cb08d0	0	0	0	0	0	0	0	0	0	0	0	0	0	0	0	0	0	0	11	0	0	13	0	0	28	24	0	0	D_0__Bacteria; D_1__Armatimonadetes; D_2__Chthonomonadetes; D_3__Chthonomonadales; D_4__uncultured bacterium; D_5__; D_6__; D_7__; D_8__; D_9__; D_10__; D_11__; D_12__; D_13__; D_14__
32876fa330935874b4e45e47b105ed18	0	0	0	0	0	0	0	0	0	0	0	0	0	0	0	0	0	0	30	46	0	72	0	43	375	355	90	57	D_0__Bacteria; D_1__Planctomycetes; D_2__Planctomycetacia; D_3__Planctomycetales; D_4__Planctomycetaceae; D_5__uncultured
012d038e94dc0b2ac423bf203ea2981c	0	0	0	0	0	0	0	0	0	0	0	0	0	0	0	0	0	0	0	0	0	0	0	19	0	0	0	0	D_0__Bacteria; D_1__Proteobacteria; D_2__Alphaproteobacteria; D_3__Rhizobiales; D_4__Rhizobiales Incertae Sedis; D_5__Rhizomicrobium; D_6__uncultured bacterium; D_7__; D_8__; D_9__; D_10__; D_11__; D_12__; D_13__; D_14__
6384d35d0a0da0ad28a73902f47f2cf0	0	0	0	0	0	0	0	0	0	0	0	0	0	0	0	0	0	0	10	10	11	15	0	10	140	109	0	9	D_0__Bacteria; D_1__Acidobacteria; D_2__Solibacteres; D_3__Solibacterales; D_4__Solibacteraceae (Subgroup 3); D_5__Bryobacter; Ambiguous_taxa; D_7__; D_8__; D_9__; D_10__; D_11__; D_12__; D_13__; D_14__
9c3df986d38eb574c4b7937041482463	0	0	0	0	0	0	0	0	0	0	0	0	0	0	0	0	0	0	0	0	0	0	0	0	21	0	0	0	D_0__Bacteria; D_1__Proteobacteria; D_2__Deltaproteobacteria; D_3__Myxococcales; D_4__Archangiaceae; D_5__Anaeromyxobacter
a049257d7bbf044aecea70f98876eed5	0	0	0	0	0	0	0	0	0	0	0	0	0	0	0	0	0	0	8	13	0	21	0	0	0	0	0	0	D_0__Bacteria; D_1__Proteobacteria; D_2__Deltaproteobacteria; D_3__Myxococcales; D_4__Polyangiaceae; D_5__Sorangium; D_6__uncultured bacterium; D_7__; D_8__; D_9__; D_10__; D_11__; D_12__; D_13__; D_14__
5f6c3d664092b061d7f3848c42d94c2f	0	0	0	0	0	0	0	0	0	0	0	0	0	0	0	0	0	0	0	22	0	12	0	0	0	43	0	0	D_0__Bacteria; D_1__Chloroflexi; D_2__Ktedonobacteria; D_3__JG30-KF-AS9; D_4__uncultured bacterium; D_5__; D_6__; D_7__; D_8__; D_9__; D_10__; D_11__; D_12__; D_13__; D_14__
9e63b0c9715b6be930e693d0318f638c	0	0	0	0	0	0	0	0	0	0	0	0	0	0	0	0	0	0	0	0	0	0	0	0	3	0	0	0	D_0__Bacteria; D_1__Proteobacteria; D_2__Deltaproteobacteria; D_3__Sva0485
71dc9abd9ec33275314ac1b7db736252	0	0	0	0	0	0	0	0	0	0	0	0	0	0	0	0	0	0	0	24	14	41	0	23	41	38	90	44	D_0__Bacteria; D_1__Planctomycetes; D_2__Planctomycetacia; D_3__Planctomycetales; D_4__Planctomycetaceae; D_5__uncultured; D_6__uncultured Singulisphaera sp.; D_7__; D_8__; D_9__; D_10__; D_11__; D_12__; D_13__; D_14__
de263b1a6810e09a579de86e711221cc	0	0	0	0	0	0	0	0	0	0	0	0	0	0	0	0	0	0	0	0	0	21	0	0	0	0	0	0	D_0__Bacteria; D_1__Proteobacteria; D_2__Alphaproteobacteria; D_3__Rhizobiales; D_4__Beijerinckiaceae; D_5__uncultured; D_6__uncultured bacterium; D_7__; D_8__; D_9__; D_10__; D_11__; D_12__; D_13__; D_14__
8bdd5529d2e84ee51ace75490b9e5ad1	0	0	0	0	0	0	0	0	0	0	0	0	0	0	0	0	0	0	0	0	0	0	0	0	0	13	0	0	D_0__Bacteria; D_1__Proteobacteria; D_2__Betaproteobacteria; D_3__TRA3-20; D_4__uncultured bacterium; D_5__; D_6__; D_7__; D_8__; D_9__; D_10__; D_11__; D_12__; D_13__; D_14__
6c8fd159b1fc28483e06cb2d2c7b1597	0	0	0	0	0	0	0	0	0	0	0	0	0	0	0	0	0	0	0	26	0	0	1268	0	0	0	0	0	D_0__Bacteria; D_1__Firmicutes; D_2__Clostridia; D_3__Clostridiales; D_4__Lachnospiraceae; D_5__Lachnospiraceae NK4A136 group
7fdb21656e1e0271a10f981055ba2a95	0	0	0	0	0	0	0	0	0	0	0	0	0	0	0	0	0	0	0	40	0	0	0	0	0	14	0	0	D_0__Bacteria; D_1__Bacteroidetes; D_2__Sphingobacteriia; D_3__Sphingobacteriales; D_4__CWT CU03-E12
704cf2a96ac980a1cafdf79d9cea28fb	0	0	0	0	0	0	0	0	0	0	0	0	0	0	0	0	0	0	0	0	55	116	0	0	93	0	0	0	D_0__Bacteria; D_1__Elusimicrobia; D_2__Elusimicrobia; D_3__Lineage IIa; D_4__uncultured bacterium; D_5__; D_6__; D_7__; D_8__; D_9__; D_10__; D_11__; D_12__; D_13__; D_14__
8f0e63eebd3a72b0190bf204ab11b3b3	0	0	0	0	0	0	0	0	0	0	0	0	0	0	0	0	0	0	0	0	0	13	12	0	0	0	0	0	D_0__Bacteria; D_1__Cyanobacteria; D_2__ML635J-21; D_3__uncultured cyanobacterium; D_4__; D_5__; D_6__; D_7__; D_8__; D_9__; D_10__; D_11__; D_12__; D_13__; D_14__
551bba6f95138ecba262fc3e1acb5235	0	0	0	0	0	0	0	0	0	0	0	0	1	0	0	0	0	0	0	0	0	0	0	0	0	0	0	0	D_0__Bacteria
29185ced057d2d6c717687cf05ae56cc	0	0	0	0	0	0	0	0	0	0	0	0	0	0	0	0	0	0	39	0	22	20	12	0	0	0	0	22	D_0__Bacteria; D_1__Bacteroidetes; D_2__Sphingobacteriia; D_3__Sphingobacteriales; D_4__Chitinophagaceae; D_5__Chitinophaga; D_6__uncultured bacterium; D_7__; D_8__; D_9__; D_10__; D_11__; D_12__; D_13__; D_14__
bdb08213d8aef192166f52d62e26545a	0	0	0	0	0	0	0	0	0	0	0	0	0	0	0	0	0	0	0	29	0	0	0	0	0	0	29	41	D_0__Bacteria; D_1__Proteobacteria; D_2__Alphaproteobacteria; D_3__Sphingomonadales; D_4__Sphingomonadaceae
d9658325a984a894cd9daac98052d6ae	0	0	0	0	0	0	0	0	0	0	0	0	0	0	0	0	0	0	0	0	0	0	0	0	47	43	0	0	D_0__Archaea; D_1__Euryarchaeota; D_2__Thermoplasmata; D_3__Thermoplasmatales; D_4__Terrestrial Miscellaneous Gp(TMEG); D_5__uncultured archaeon; D_6__; D_7__; D_8__; D_9__; D_10__; D_11__; D_12__; D_13__; D_14__
6623be6a5da27c2b967f4851bcb50c17	0	0	0	0	0	0	0	0	0	0	0	0	0	0	0	0	0	0	16	0	0	40	0	20	143	147	29	19	D_0__Bacteria; D_1__Acidobacteria; D_2__Subgroup 2
9e41e330fb7e68d6b30066bc1085a4b9	0	0	0	0	0	0	0	0	0	0	0	0	0	0	0	0	0	0	312	0	0	0	0	0	0	0	0	0	D_0__Bacteria; D_1__Proteobacteria; D_2__Alphaproteobacteria; D_3__Sphingomonadales; D_4__Sphingomonadaceae; D_5__Novosphingobium; Ambiguous_taxa; D_7__; D_8__; D_9__; D_10__; D_11__; D_12__; D_13__; D_14__
38367a8a414bbde849313409772ca4b8	0	0	0	0	0	0	0	0	0	0	0	0	0	0	0	0	0	0	21	1168	12	0	0	0	26	14	18	0	D_0__Bacteria; D_1__Firmicutes; D_2__Bacilli; D_3__Bacillales; D_4__Bacillaceae; D_5__Bacillus; D_6__Bacillus licheniformis; D_7__; D_8__; D_9__; D_10__; D_11__; D_12__; D_13__; D_14__
ed9e6ee8dde2831f0362f0d3b5d8b028	0	0	0	0	0	0	0	0	0	0	0	0	0	0	0	0	0	0	0	0	0	0	0	0	26	0	0	0	D_0__Bacteria; D_1__Bacteroidetes; D_2__Sphingobacteriia; D_3__Sphingobacteriales; D_4__Sphingobacteriaceae; D_5__Mucilaginibacter; D_6__uncultured bacterium; D_7__; D_8__; D_9__; D_10__; D_11__; D_12__; D_13__; D_14__
543b9909db9376f3983a498d4a83b131	0	0	0	0	0	0	0	0	0	0	0	0	0	0	0	0	0	0	0	0	0	0	0	0	70	39	0	0	D_0__Bacteria; D_1__Planctomycetes; D_2__Planctomycetacia; D_3__Planctomycetales; D_4__Planctomycetaceae; D_5__uncultured
eae90b84e9bd6a52abe23cda5a831063	0	0	0	0	0	0	0	0	0	0	0	0	0	0	0	0	0	0	0	0	0	0	0	0	42	34	0	0	D_0__Bacteria; D_1__Acidobacteria; D_2__Solibacteres; D_3__Solibacterales; D_4__Solibacteraceae (Subgroup 3); D_5__Bryobacter
0c579d21280801f02a641e1608606927	8	0	0	0	13	9	0	0	8	23	28	0	0	0	26	0	0	14	0	0	0	0	0	0	0	0	0	0	D_0__Bacteria; D_1__Actinobacteria; D_2__Actinobacteria; D_3__Micrococcales; D_4__Micrococcaceae; D_5__Micrococcus
8f3ba05abdf0c618fd33d57fbe43bc2b	0	0	0	0	0	0	0	0	0	0	0	0	0	0	0	0	0	0	0	0	0	0	0	0	9	0	0	0	D_0__Bacteria; D_1__Armatimonadetes; D_2__uncultured; D_3__uncultured Armatimonadetes bacterium; D_4__; D_5__; D_6__; D_7__; D_8__; D_9__; D_10__; D_11__; D_12__; D_13__; D_14__
135d1619ead648dc737561220ce0bc5f	0	0	0	0	0	0	0	0	0	0	0	0	0	0	0	0	0	0	5	0	0	0	0	0	0	0	0	0	D_0__Bacteria; D_1__Bacteroidetes; D_2__Cytophagia; D_3__Cytophagales; D_4__Cytophagaceae; D_5__Spirosoma; D_6__uncultured bacterium; D_7__; D_8__; D_9__; D_10__; D_11__; D_12__; D_13__; D_14__
e3e0e7f502f4952bd0c791ad4fe45233	0	0	0	0	0	0	0	0	0	0	0	0	0	0	0	0	0	0	0	0	0	0	0	0	11	0	0	0	D_0__Bacteria; D_1__Proteobacteria; D_2__Alphaproteobacteria; D_3__Rhodospirillales; D_4__Acetobacteraceae; D_5__Komagataeibacter; D_6__uncultured Gluconacetobacter sp.; D_7__; D_8__; D_9__; D_10__; D_11__; D_12__; D_13__; D_14__
a12a79d82531c7b451214cbd7469b35b	0	0	0	0	0	0	0	0	0	0	0	0	0	0	0	0	0	0	15	0	0	41	26	15	72	22	29	52	D_0__Bacteria; D_1__Bacteroidetes; D_2__Sphingobacteriia; D_3__Sphingobacteriales; D_4__Sphingobacteriaceae; D_5__Mucilaginibacter; D_6__uncultured bacterium; D_7__; D_8__; D_9__; D_10__; D_11__; D_12__; D_13__; D_14__
8a6e6301a2ed4368b01434505b52ad6e	0	0	0	0	0	0	0	0	0	0	0	0	0	0	0	0	0	0	0	0	0	0	0	0	22	0	0	0	D_0__Bacteria; D_1__Proteobacteria; D_2__Deltaproteobacteria; D_3__Myxococcales; D_4__uncultured; D_5__uncultured bacterium; D_6__; D_7__; D_8__; D_9__; D_10__; D_11__; D_12__; D_13__; D_14__
8507f689b8f20bc6b464876a64a4f2b8	0	0	0	0	0	0	9	0	0	0	0	0	0	0	0	0	0	0	0	0	0	0	0	0	0	0	0	0	D_0__Bacteria; D_1__Bacteroidetes; D_2__Bacteroidia; D_3__Bacteroidales; D_4__Prevotellaceae; D_5__Prevotella 1; D_6__uncultured rumen bacterium; D_7__; D_8__; D_9__; D_10__; D_11__; D_12__; D_13__; D_14__
bba1815a786504fcac0713a01646c6e9	0	0	0	0	0	0	0	0	0	0	0	0	0	0	0	0	0	0	0	0	0	0	0	0	6	0	0	0	D_0__Bacteria; D_1__Bacteroidetes; D_2__Bacteroidia; D_3__Bacteroidales; D_4__Rikenellaceae; D_5__Alistipes
e8d5e3c82509dc6ae91e7e46e507aa77	0	0	0	0	0	0	0	0	0	0	0	0	0	0	0	0	0	0	53	38	12	0	0	0	0	5	0	0	D_0__Bacteria; D_1__Proteobacteria
7f1a18b9ab3ed3eec52b90536bd614e0	0	0	0	0	0	0	0	0	0	0	0	0	0	0	0	0	0	0	8	0	16	0	0	0	0	0	12	0	D_0__Bacteria; D_1__Actinobacteria; D_2__Actinobacteria; D_3__Micrococcales; D_4__Micrococcaceae; D_5__Micrococcus
4918d5b6d573efbe18564cef8807cb01	0	0	0	0	0	0	0	0	0	0	0	0	0	0	0	0	0	0	0	0	0	0	0	0	0	0	5	0	D_0__Bacteria
8d5768da1f2ef279ce3d6fc0d2a53180	0	0	0	0	0	0	0	0	0	0	0	0	0	0	0	0	0	0	0	0	0	0	0	0	0	662	117	140	D_0__Bacteria; D_1__Proteobacteria; D_2__Gammaproteobacteria; D_3__Enterobacteriales; D_4__Enterobacteriaceae
9f19881502ac5736c15d3bdc65b61ed3	0	0	0	0	0	0	0	0	0	0	0	0	0	0	0	0	0	0	0	0	0	0	0	0	0	51	22	34	D_0__Bacteria; D_1__Firmicutes; D_2__Clostridia; D_3__Clostridiales; D_4__Lachnospiraceae; D_5__Tyzzerella 3; D_6__uncultured Eubacteriaceae bacterium; D_7__; D_8__; D_9__; D_10__; D_11__; D_12__; D_13__; D_14__
cbfa3866a9c7392910dac88d65c82e24	0	0	0	0	0	0	0	0	0	0	0	0	0	0	0	0	0	0	0	0	0	7	0	8	16	14	36	48	D_0__Bacteria; D_1__Planctomycetes; D_2__Planctomycetacia; D_3__Planctomycetales; D_4__Planctomycetaceae; D_5__Pirellula; D_6__uncultured bacterium; D_7__; D_8__; D_9__; D_10__; D_11__; D_12__; D_13__; D_14__
df0e3d38eec730326754d8c17a8b8efe	0	0	0	0	0	0	0	0	7	13	0	0	0	0	0	0	0	0	0	13	42	10	12	0	16	0	0	0	D_0__Bacteria; D_1__Firmicutes; D_2__Erysipelotrichia; D_3__Erysipelotrichales; D_4__Erysipelotrichaceae; D_5__Turicibacter; D_6__uncultured bacterium; D_7__; D_8__; D_9__; D_10__; D_11__; D_12__; D_13__; D_14__
85a851f0c0bc5208e0a20e3dd8419bd4	0	0	0	0	0	0	0	0	0	0	0	0	0	0	0	0	0	0	0	0	0	10	0	40	0	11	13	15	D_0__Bacteria; D_1__Planctomycetes; D_2__Planctomycetacia; D_3__Planctomycetales; D_4__Planctomycetaceae; D_5__uncultured; D_6__uncultured Singulisphaera sp.; D_7__; D_8__; D_9__; D_10__; D_11__; D_12__; D_13__; D_14__
64978ca0f5b9008e3c5695e2c439a453	0	0	0	0	0	0	0	0	0	0	0	0	0	0	0	0	0	0	0	0	0	0	0	0	0	0	78	82	D_0__Bacteria; D_1__Verrucomicrobia; D_2__Spartobacteria; D_3__Chthoniobacterales; D_4__Chthoniobacteraceae; D_5__Chthoniobacter
78ef1abbfb49ab85b6b829e63fb708dd	0	0	0	0	0	0	0	0	0	0	0	0	0	0	0	0	0	0	0	0	0	0	0	0	0	0	17	0	D_0__Bacteria; D_1__Chloroflexi; D_2__KD4-96; D_3__uncultured bacterium; D_4__; D_5__; D_6__; D_7__; D_8__; D_9__; D_10__; D_11__; D_12__; D_13__; D_14__
4e4a3db8765c9d0b9abf7268162f7dc3	0	0	0	0	0	0	0	0	0	0	0	0	0	0	0	0	0	141	0	0	0	0	0	0	0	0	0	0	D_0__Bacteria; D_1__Firmicutes; D_2__Bacilli; D_3__Lactobacillales; D_4__Streptococcaceae; D_5__Streptococcus; Ambiguous_taxa; D_7__; D_8__; D_9__; D_10__; D_11__; D_12__; D_13__; D_14__
d18e9d624d8998002c408f0d07e9862a	0	0	0	0	0	0	0	0	0	0	0	0	0	0	0	0	0	0	22	20	11	35	19	43	40	49	171	145	D_0__Bacteria; D_1__Verrucomicrobia; D_2__Opitutae; D_3__Opitutae vadinHA64; D_4__uncultured bacterium; D_5__; D_6__; D_7__; D_8__; D_9__; D_10__; D_11__; D_12__; D_13__; D_14__
b409274173d33286bf0c46d665e0a1fe	0	0	0	0	0	0	0	0	0	0	2	0	0	0	0	0	0	0	0	0	0	0	0	0	0	0	0	0	D_0__Bacteria
67bd8b3b2ae3698c14b199a48fa4a60c	0	27	0	0	0	0	0	31	0	0	0	0	0	22	0	0	0	0	0	0	0	0	0	0	0	0	0	0	D_0__Bacteria
7a7272948670340ec2d4c0886c52cacc	0	0	0	0	0	0	0	0	0	0	0	0	0	0	0	0	0	0	0	0	0	0	0	0	21	0	16	15	D_0__Bacteria; D_1__Proteobacteria; D_2__Alphaproteobacteria; D_3__Rhodospirillales; D_4__Acetobacteraceae; D_5__Roseococcus; D_6__uncultured bacterium; D_7__; D_8__; D_9__; D_10__; D_11__; D_12__; D_13__; D_14__
34b791a0a48d68bbf6278d510ee36430	0	0	0	0	0	0	0	0	0	0	0	0	0	0	0	6	0	0	0	0	0	0	0	0	0	0	0	0	D_0__Bacteria; D_1__Firmicutes; D_2__Clostridia; D_3__Clostridiales; D_4__Ruminococcaceae; D_5__Ruminococcaceae UCG-010; D_6__uncultured bacterium; D_7__; D_8__; D_9__; D_10__; D_11__; D_12__; D_13__; D_14__
17789b897abe5eb8d710dbf134e051a5	6	0	7	3	9	0	11	0	0	0	8	11	0	0	9	2	7	7	13	38	8	8	0	0	18	5	12	0	D_0__Bacteria; D_1__Actinobacteria; D_2__Rubrobacteria; D_3__Rubrobacterales; D_4__Rubrobacteriaceae; D_5__Rubrobacter; Ambiguous_taxa; D_7__; D_8__; D_9__; D_10__; D_11__; D_12__; D_13__; D_14__
a093aa8c55bc2bd97b53b4381aa02282	0	0	0	0	0	0	0	0	0	0	0	0	0	0	0	0	0	0	0	0	0	0	0	0	110	83	0	0	D_0__Bacteria; D_1__Acidobacteria; D_2__Solibacteres; D_3__Solibacterales; D_4__Solibacteraceae (Subgroup 3); D_5__Candidatus Solibacter; D_6__uncultured bacterium; D_7__; D_8__; D_9__; D_10__; D_11__; D_12__; D_13__; D_14__
08a0cf376add32f3f4b57ec1e82a7a27	0	0	0	0	0	0	0	0	0	0	0	3	0	17	7	25	0	10	4	8	3	0	6	0	0	0	0	0	D_0__Bacteria; D_1__Firmicutes; D_2__Negativicutes; D_3__Selenomonadales; D_4__Veillonellaceae; D_5__Megamonas; D_6__uncultured bacterium; D_7__; D_8__; D_9__; D_10__; D_11__; D_12__; D_13__; D_14__
e52e49e48e2f150daf18e6e6fbbf8827	0	0	0	0	0	0	0	0	0	0	0	0	0	0	0	0	0	0	0	11	0	0	0	0	0	0	0	0	D_0__Bacteria; D_1__Chloroflexi; D_2__Ktedonobacteria; D_3__Ktedonobacterales
c03641a3f731f40b4ea07094e0d77f80	0	0	0	0	0	0	0	0	0	0	0	0	0	0	0	0	0	0	0	8	0	0	0	0	0	0	0	0	D_0__Bacteria; D_1__Proteobacteria; D_2__Alphaproteobacteria; D_3__Rhodobacterales; D_4__Rhodobacteraceae
c47f7eca1b931368dc48687b595761e7	0	0	0	0	0	0	0	0	0	0	0	0	0	0	0	0	0	0	0	0	0	0	0	0	34	49	0	0	D_0__Bacteria; D_1__Planctomycetes; D_2__Phycisphaerae; D_3__Tepidisphaerales; D_4__Tepidisphaeraceae; D_5__uncultured bacterium; D_6__; D_7__; D_8__; D_9__; D_10__; D_11__; D_12__; D_13__; D_14__
dab8c32c4820e0824b1a4b1f7cad1ee1	0	0	0	0	0	0	0	0	0	0	0	0	0	0	0	0	0	0	0	0	5	0	0	0	0	0	0	0	D_0__Bacteria; D_1__Planctomycetes; D_2__Planctomycetacia; D_3__Planctomycetales; D_4__Planctomycetaceae; D_5__uncultured; Ambiguous_taxa; D_7__; D_8__; D_9__; D_10__; D_11__; D_12__; D_13__; D_14__
df6af2a4d7119e0b3dffdbaf5e7ab55c	0	0	0	0	0	0	0	0	0	0	0	0	0	0	0	0	0	0	0	0	0	0	0	0	33	0	0	0	D_0__Bacteria; D_1__Proteobacteria; D_2__Alphaproteobacteria; D_3__Rhizobiales; D_4__Phyllobacteriaceae; D_5__Aminobacter; D_6__uncultured bacterium; D_7__; D_8__; D_9__; D_10__; D_11__; D_12__; D_13__; D_14__
e07e43f2d0e5b658b19aa07a42315fac	0	0	0	0	0	0	0	0	0	0	0	0	0	0	0	0	0	0	3	0	0	0	0	0	0	0	0	0	D_0__Bacteria; D_1__Actinobacteria; D_2__Actinobacteria; D_3__Kineosporiales; D_4__Kineosporiaceae; D_5__Quadrisphaera; D_6__uncultured bacterium; D_7__; D_8__; D_9__; D_10__; D_11__; D_12__; D_13__; D_14__
1436a0ac8919ceb9b8dd43189fd14223	0	0	0	0	0	8	0	0	0	0	0	0	0	0	0	0	0	0	0	0	0	0	0	0	0	0	0	0	D_0__Bacteria; D_1__Acidobacteria; D_2__Acidobacteria; D_3__Acidobacteriales; D_4__Acidobacteriaceae (Subgroup 1); D_5__Granulicella; D_6__uncultured bacterium; D_7__; D_8__; D_9__; D_10__; D_11__; D_12__; D_13__; D_14__
6fd219f1275bdf310b4c0173e507ddac	0	0	0	0	0	0	0	0	0	0	0	0	0	0	0	0	0	0	0	0	0	0	0	0	0	11	0	0	D_0__Bacteria; D_1__Chlamydiae; D_2__Chlamydiae; D_3__Chlamydiales; D_4__Parachlamydiaceae; D_5__Candidatus Protochlamydia; Ambiguous_taxa; D_7__; D_8__; D_9__; D_10__; D_11__; D_12__; D_13__; D_14__
007c72f9a5ee873efda4f4905ccd5542	1	2	1	0	1	0	0	1	0	1	0	0	2	0	0	0	2	1	0	0	0	0	0	0	0	0	0	0	D_0__Bacteria
5b2a82eb70247a68870bf02e046db9cf	0	0	0	0	0	0	0	0	0	0	0	0	0	0	0	0	0	0	0	0	12	0	0	0	0	0	0	0	D_0__Bacteria; D_1__Armatimonadetes; D_2__Armatimonadia; D_3__Armatimonadales; D_4__uncultured bacterium; D_5__; D_6__; D_7__; D_8__; D_9__; D_10__; D_11__; D_12__; D_13__; D_14__
c05695a498845b0a43893b863255f53d	0	0	0	0	0	0	0	0	0	0	6	0	0	0	0	0	0	0	0	0	0	0	0	0	0	0	0	0	D_0__Bacteria; D_1__Proteobacteria; D_2__Alphaproteobacteria; D_3__Rickettsiales; D_4__Rickettsiaceae; D_5__uncultured; D_6__uncultured bacterium; D_7__; D_8__; D_9__; D_10__; D_11__; D_12__; D_13__; D_14__
c97191e7c910a023428d3134161ed5ac	0	0	0	0	0	0	0	0	0	0	0	0	0	0	0	0	0	0	0	0	5	0	0	0	0	0	46	11	D_0__Bacteria; D_1__FCPU426; D_2__uncultured bacterium; D_3__; D_4__; D_5__; D_6__; D_7__; D_8__; D_9__; D_10__; D_11__; D_12__; D_13__; D_14__
69d1c0c5855092e4bef1db7a31cb5360	0	0	0	0	0	0	0	0	0	0	0	0	0	0	0	0	0	0	0	0	0	0	0	0	0	0	9	0	D_0__Bacteria; D_1__Proteobacteria; D_2__Gammaproteobacteria; D_3__Legionellales; D_4__Coxiellaceae; D_5__Coxiella; D_6__uncultured bacterium; D_7__; D_8__; D_9__; D_10__; D_11__; D_12__; D_13__; D_14__
b117a51dcc6b857f53891a81533221d9	0	0	0	0	0	0	0	0	0	0	0	0	0	0	0	0	0	0	11	0	0	0	0	0	14	0	20	24	D_0__Bacteria; D_1__Chloroflexi; D_2__Ktedonobacteria; D_3__C0119; D_4__uncultured Chloroflexi bacterium; D_5__; D_6__; D_7__; D_8__; D_9__; D_10__; D_11__; D_12__; D_13__; D_14__
7c9b05e57d0337b144ff647b03d44dde	0	0	0	0	0	0	0	0	0	0	0	0	0	0	0	0	0	0	0	0	0	0	0	0	0	0	12	0	D_0__Bacteria; D_1__Saccharibacteria
9d0c87f8b33dc71961848f2a60f04434	0	0	0	0	0	0	0	0	0	0	0	0	0	0	0	0	0	0	0	7	11	12	0	0	47	17	10	0	D_0__Bacteria; D_1__Planctomycetes; D_2__Planctomycetacia; D_3__Planctomycetales; D_4__Planctomycetaceae; D_5__uncultured; D_6__uncultured soil bacterium; D_7__; D_8__; D_9__; D_10__; D_11__; D_12__; D_13__; D_14__
001c238b538dd1c72042e7f2c94df11f	0	0	0	0	0	0	0	0	0	0	0	0	0	0	0	0	0	0	0	0	0	6	0	0	0	0	0	0	D_0__Bacteria; D_1__Bacteroidetes; D_2__Cytophagia; D_3__Cytophagales; D_4__Flammeovirgaceae; D_5__Candidatus Amoebophilus
7292568616f705a56913938e8b64d493	0	0	0	0	0	0	0	0	0	0	0	0	0	0	0	0	0	0	0	0	0	0	0	37	0	0	0	0	D_0__Bacteria; D_1__Bacteroidetes; D_2__Sphingobacteriia; D_3__Sphingobacteriales; D_4__Chitinophagaceae; D_5__uncultured
892a2fa36b8cbbbb261f848f66652233	0	0	0	0	0	0	0	0	0	0	5	0	0	0	0	0	0	0	0	0	0	0	0	0	0	0	0	0	D_0__Bacteria; D_1__Firmicutes; D_2__Clostridia; D_3__Clostridiales; D_4__Ruminococcaceae; D_5__Ruminococcaceae NK4A214 group
a8a6fb0abb81a22dd4575d190fa5b5c9	0	0	0	0	0	0	0	0	0	0	0	0	0	0	0	0	0	0	30	0	26	0	0	0	38	0	0	0	D_0__Bacteria; D_1__Firmicutes; D_2__Bacilli; D_3__Bacillales; D_4__Planococcaceae
6b99d8caeae563c6899f7e0448357312	0	0	0	0	0	0	0	0	0	0	0	0	0	0	0	0	0	0	16	0	0	0	0	0	0	36	0	0	D_0__Bacteria; D_1__Firmicutes; D_2__Clostridia; D_3__Clostridiales; D_4__Lachnospiraceae; D_5__[Ruminococcus] torques group
730a364f420288a95b9d6feb7ea3674c	0	0	0	0	0	0	0	0	0	0	0	0	0	0	0	0	0	0	0	3	0	0	0	0	0	0	0	0	D_0__Bacteria; D_1__Deinococcus-Thermus; D_2__Deinococci; D_3__Deinococcales; D_4__Trueperaceae; D_5__Truepera
dd057b2bf8b70c87cc14cc1cf6dcd8bb	0	0	0	0	0	0	0	0	0	0	0	0	0	0	0	0	0	0	0	0	0	0	0	0	0	0	19	0	D_0__Bacteria; D_1__Bacteroidetes; D_2__Sphingobacteriia; D_3__Sphingobacteriales; D_4__Sphingobacteriaceae; D_5__Mucilaginibacter; D_6__uncultured bacterium; D_7__; D_8__; D_9__; D_10__; D_11__; D_12__; D_13__; D_14__
0e3a8dfd7c41fde69159297f3ea73595	0	0	0	0	0	0	0	0	0	0	0	0	0	0	0	0	0	0	20	47	0	69	0	137	64	44	47	38	D_0__Bacteria; D_1__Actinobacteria; D_2__Actinobacteria; D_3__Pseudonocardiales; D_4__Pseudonocardiaceae; D_5__Crossiella; D_6__uncultured bacterium; D_7__; D_8__; D_9__; D_10__; D_11__; D_12__; D_13__; D_14__
6ef9159d4aff960a2cf23a3d22bfc594	0	0	0	0	0	0	0	0	0	0	0	0	0	0	0	0	0	0	23	21	0	35	0	11	69	45	0	23	D_0__Bacteria; D_1__Planctomycetes; D_2__Planctomycetacia; D_3__Planctomycetales; D_4__Planctomycetaceae; D_5__uncultured
8ea40458f744629a8d102995637747e7	0	0	0	0	0	0	0	9	0	0	0	0	0	0	0	0	0	0	0	0	0	0	0	0	0	0	0	0	D_0__Bacteria; D_1__Actinobacteria; D_2__Actinobacteria; D_3__Corynebacteriales; D_4__Mycobacteriaceae; D_5__Mycobacterium
1282a149086afd41f5f9c15f21b9a012	0	0	0	0	0	0	0	0	0	0	0	0	0	0	0	0	0	0	0	0	0	0	0	0	15	0	0	0	D_0__Bacteria; D_1__Proteobacteria; D_2__Alphaproteobacteria; D_3__Sphingomonadales; D_4__Sphingomonadaceae; D_5__Sphingomonas
cc8c00c314b8cbefa59189acebe8b0c4	0	0	0	0	0	0	0	0	0	0	0	0	0	0	0	0	0	0	0	19	0	28	0	25	27	21	0	54	D_0__Bacteria; D_1__Proteobacteria; D_2__Deltaproteobacteria; D_3__Myxococcales; D_4__Polyangiaceae; D_5__Sorangium; D_6__uncultured bacterium; D_7__; D_8__; D_9__; D_10__; D_11__; D_12__; D_13__; D_14__
e7009dac7d1e7f76f1b04f4a91987a85	0	0	0	0	0	0	0	0	0	0	0	0	0	0	0	0	0	7	0	0	0	0	0	0	0	0	0	0	D_0__Bacteria; D_1__Proteobacteria; D_2__Deltaproteobacteria; D_3__Myxococcales; D_4__Phaselicystidaceae; D_5__Phaselicystis; D_6__uncultured bacterium; D_7__; D_8__; D_9__; D_10__; D_11__; D_12__; D_13__; D_14__
181fbf8393091e18fe0df0e0df821754	0	0	0	0	0	0	0	0	0	0	0	0	0	0	0	0	0	0	0	0	13	0	0	0	0	0	27	13	D_0__Bacteria; D_1__Saccharibacteria; D_2__uncultured soil bacterium; D_3__; D_4__; D_5__; D_6__; D_7__; D_8__; D_9__; D_10__; D_11__; D_12__; D_13__; D_14__
04d1f10502c7d6dbe53a6c2a03acdb9e	0	0	0	0	0	0	0	0	0	0	0	0	0	0	0	0	0	9	0	0	0	0	0	0	0	0	0	0	D_0__Bacteria; D_1__Latescibacteria; D_2__uncultured bacterium; D_3__; D_4__; D_5__; D_6__; D_7__; D_8__; D_9__; D_10__; D_11__; D_12__; D_13__; D_14__
99e8c87576e3b79f1dec69730da28be4	0	0	0	0	0	0	0	0	0	0	0	0	0	0	0	0	0	0	0	18	0	0	0	0	0	0	0	0	D_0__Bacteria; D_1__Proteobacteria; D_2__Gammaproteobacteria; D_3__HTA4; D_4__uncultured bacterium; D_5__; D_6__; D_7__; D_8__; D_9__; D_10__; D_11__; D_12__; D_13__; D_14__
3c17288efe19dbc5465439f6ee0084b4	0	0	0	0	0	0	0	0	0	0	0	0	0	0	0	0	0	0	184	148	141	276	664	260	3789	1214	481	554	D_0__Bacteria; D_1__Bacteroidetes; D_2__Sphingobacteriia; D_3__Sphingobacteriales; D_4__Sphingobacteriaceae; D_5__Mucilaginibacter; D_6__uncultured bacterium; D_7__; D_8__; D_9__; D_10__; D_11__; D_12__; D_13__; D_14__
e6cb47849186fa36f4e6aad9873f142b	0	0	0	0	0	0	0	0	0	0	0	0	0	0	0	0	0	0	160	497	111	288	64	206	383	404	184	156	D_0__Bacteria; D_1__Proteobacteria; D_2__Betaproteobacteria
0f121b9384c3e63390286d13f81dbae8	0	0	0	0	0	0	0	0	0	0	0	0	0	0	0	0	0	0	0	0	0	0	0	0	55	81	0	0	D_0__Bacteria; D_1__Acidobacteria; D_2__Acidobacteria; D_3__Acidobacteriales; D_4__Acidobacteriaceae (Subgroup 1); D_5__uncultured
deb61705e86ed546a7ba6bbcd44ea6ad	0	0	0	0	0	0	0	0	0	0	0	0	0	0	0	0	0	0	0	0	0	0	0	0	0	0	12	0	D_0__Bacteria; D_1__Bacteroidetes; D_2__Sphingobacteriia; D_3__Sphingobacteriales; D_4__Chitinophagaceae; D_5__Flavisolibacter; D_6__uncultured bacterium; D_7__; D_8__; D_9__; D_10__; D_11__; D_12__; D_13__; D_14__
ae020bffcc6ff24c7620522d4517c816	0	0	0	0	0	0	0	0	0	0	0	0	0	0	0	0	0	0	0	0	0	0	0	0	0	0	12	66	D_0__Bacteria; D_1__Saccharibacteria
be48c59cd3d8a69f1cba9a98813f43f0	0	0	0	0	0	0	0	0	0	0	10	0	0	0	0	0	0	0	0	0	0	0	0	0	0	0	0	0	D_0__Bacteria; D_1__Actinobacteria; D_2__Acidimicrobiia; D_3__Acidimicrobiales; D_4__uncultured
d290c10c385e072136fb8d2c013f30f8	0	0	0	0	0	0	0	5	0	0	0	0	0	0	0	0	0	0	0	0	0	0	0	0	0	0	0	0	D_0__Bacteria; D_1__Proteobacteria; D_2__Gammaproteobacteria; D_3__Xanthomonadales; D_4__uncultured
0be67568500548fd355ac2bf01f6e64c	0	0	0	0	0	0	0	0	0	0	0	0	0	0	0	0	0	0	0	0	0	0	0	0	20	0	0	0	D_0__Bacteria; D_1__Chloroflexi; D_2__Anaerolineae; D_3__Anaerolineales; D_4__Anaerolineaceae; D_5__uncultured; D_6__uncultured Gemmatimonadetes bacterium; D_7__; D_8__; D_9__; D_10__; D_11__; D_12__; D_13__; D_14__
d762db34e9ae5cb3bf47e61f3d1ba2c2	0	0	0	0	0	0	0	0	0	0	0	0	0	0	0	0	0	0	0	0	0	0	0	0	6	8	0	0	D_0__Bacteria; D_1__Chloroflexi; D_2__Ktedonobacteria; D_3__Ktedonobacterales; D_4__Ktedonobacteraceae; D_5__Ktedonobacter; D_6__uncultured bacterium; D_7__; D_8__; D_9__; D_10__; D_11__; D_12__; D_13__; D_14__
499f1c879aa937fd84ec658999d69c43	0	0	0	0	0	0	0	0	0	0	0	3	0	138	6	0	0	0	0	9	0	0	0	0	33	0	0	0	D_0__Bacteria; D_1__Proteobacteria; D_2__Epsilonproteobacteria; D_3__Campylobacterales; D_4__Helicobacteraceae; D_5__Helicobacter; Ambiguous_taxa; D_7__; D_8__; D_9__; D_10__; D_11__; D_12__; D_13__; D_14__
2a852f738ce14bda08789028063e415c	0	0	0	0	0	0	0	0	0	0	0	0	0	0	0	0	0	0	0	0	0	0	0	0	99	18	0	16	D_0__Bacteria; D_1__Bacteroidetes; D_2__Sphingobacteriia; D_3__Sphingobacteriales; D_4__Sphingobacteriaceae; D_5__Mucilaginibacter; Ambiguous_taxa; D_7__; D_8__; D_9__; D_10__; D_11__; D_12__; D_13__; D_14__
69a4a97e7ed45c09fb8aa1d618fc7fd1	0	0	0	0	0	0	0	0	0	0	0	0	0	0	0	0	0	0	0	0	0	0	0	37	0	0	0	0	D_0__Bacteria; D_1__Proteobacteria; D_2__Alphaproteobacteria; D_3__Rhodospirillales; D_4__Rhodospirillales Incertae Sedis; D_5__Reyranella; D_6__uncultured bacterium; D_7__; D_8__; D_9__; D_10__; D_11__; D_12__; D_13__; D_14__
972721aa2ba840ee2bf4e40cfd060c8e	0	0	0	0	0	0	0	0	0	0	0	0	0	0	0	0	0	0	0	0	0	0	0	0	17	11	0	0	D_0__Bacteria; D_1__Planctomycetes; D_2__Planctomycetacia; D_3__Planctomycetales; D_4__Planctomycetaceae; D_5__uncultured; D_6__uncultured Gemmata sp.; D_7__; D_8__; D_9__; D_10__; D_11__; D_12__; D_13__; D_14__
b20abc2c16ea643f1fe7ceb2e5db9d45	0	0	0	0	0	0	0	0	0	0	0	0	0	0	0	7	0	0	0	0	0	0	0	0	0	0	0	0	D_0__Bacteria; D_1__Proteobacteria; D_2__Betaproteobacteria; D_3__Burkholderiales; D_4__Alcaligenaceae; D_5__Sutterella; Ambiguous_taxa; D_7__; D_8__; D_9__; D_10__; D_11__; D_12__; D_13__; D_14__
4014a5da4c4565f075f0c083a889d869	0	0	0	0	0	0	0	0	0	0	0	0	0	0	0	0	0	0	0	0	0	0	0	23	0	0	0	0	D_0__Bacteria; D_1__Chloroflexi; D_2__Ktedonobacteria; D_3__C0119; D_4__uncultured bacterium; D_5__; D_6__; D_7__; D_8__; D_9__; D_10__; D_11__; D_12__; D_13__; D_14__
6efe99b7facfc20a884a1a3cadc8cc8c	2	0	0	0	0	0	3	0	0	0	0	0	0	0	0	0	0	3	0	0	0	0	0	0	0	0	0	0	D_0__Bacteria
25c9bbb9d32dbc5b97f36594fb9c93de	0	0	0	0	0	0	0	0	0	0	0	0	0	0	0	0	0	0	36	56	42	67	0	0	64	38	79	66	D_0__Bacteria; D_1__Verrucomicrobia; D_2__Spartobacteria; D_3__Chthoniobacterales; D_4__Xiphinematobacteraceae; D_5__Candidatus Xiphinematobacter; D_6__uncultured bacterium; D_7__; D_8__; D_9__; D_10__; D_11__; D_12__; D_13__; D_14__
01d87d68ddb84ab8c5e366005682fd4e	0	0	0	0	0	0	0	0	0	0	0	0	0	0	0	0	0	0	0	0	0	0	0	0	6	0	0	0	D_0__Bacteria; D_1__Bacteroidetes; D_2__Bacteroidia; D_3__Bacteroidales; D_4__Bacteroidales S24-7 group; D_5__uncultured bacterium; D_6__; D_7__; D_8__; D_9__; D_10__; D_11__; D_12__; D_13__; D_14__
7075dfc210f4b90304c0be233e16b4e1	0	0	0	0	0	0	0	0	0	0	0	0	0	0	0	0	0	0	0	0	0	0	0	0	63	77	0	0	D_0__Bacteria; D_1__Acidobacteria; D_2__Subgroup 2; D_3__uncultured bacterium; D_4__; D_5__; D_6__; D_7__; D_8__; D_9__; D_10__; D_11__; D_12__; D_13__; D_14__
c2b21f1d8e071fda68a09853a8cdcfdd	0	0	0	0	0	0	0	0	0	0	0	0	0	0	0	0	0	0	0	0	0	0	0	0	52	0	0	0	D_0__Bacteria; D_1__Firmicutes; D_2__Clostridia; D_3__Clostridiales; D_4__Ruminococcaceae; D_5__Faecalibacterium; D_6__uncultured bacterium; D_7__; D_8__; D_9__; D_10__; D_11__; D_12__; D_13__; D_14__
73f18ef072077d79d9611495bf4e361a	0	0	0	0	0	0	0	0	0	0	0	0	0	0	0	0	0	0	0	0	0	0	0	0	11	12	0	0	D_0__Bacteria; D_1__Chlamydiae; D_2__Chlamydiae; D_3__Chlamydiales; D_4__cvE6; D_5__uncultured bacterium; D_6__; D_7__; D_8__; D_9__; D_10__; D_11__; D_12__; D_13__; D_14__
cb274abb5d0f3d8039fc3069c2127a77	0	0	0	0	0	0	0	0	0	0	0	0	0	0	0	0	0	4	0	0	0	0	0	0	0	0	0	0	D_0__Bacteria; D_1__Firmicutes; D_2__Clostridia; D_3__Clostridiales; D_4__Clostridiales vadinBB60 group
37ecf72614cd5a877af1441841598f0b	0	0	0	0	0	0	0	0	0	0	0	0	0	0	0	0	0	0	4	0	2	0	0	0	0	0	0	0	D_0__Bacteria
f6e016848f1925e0822de09b0e744c2c	0	0	0	0	0	0	0	0	0	0	0	0	0	0	0	0	0	0	0	0	0	0	0	0	29	0	0	0	D_0__Bacteria; D_1__Proteobacteria; D_2__Deltaproteobacteria; D_3__Desulfurellales; D_4__Desulfurellaceae; D_5__H16; D_6__uncultured bacterium; D_7__; D_8__; D_9__; D_10__; D_11__; D_12__; D_13__; D_14__
8aa480fab0c10eb95a3a46c7c6bc24fc	0	0	0	0	0	0	0	0	0	0	0	0	0	0	0	0	0	0	0	0	6	8	0	26	9	0	26	16	D_0__Bacteria; D_1__Planctomycetes; D_2__Planctomycetacia; D_3__Planctomycetales; D_4__Planctomycetaceae; D_5__Singulisphaera; D_6__uncultured bacterium; D_7__; D_8__; D_9__; D_10__; D_11__; D_12__; D_13__; D_14__
83a65aae6b7842091b53ca7af2569efb	0	0	0	0	0	0	0	0	0	0	0	0	0	0	0	0	0	0	6	0	0	0	0	0	0	0	0	0	D_0__Bacteria; D_1__Deinococcus-Thermus; D_2__Deinococci; D_3__Deinococcales; D_4__Trueperaceae; D_5__Truepera; D_6__uncultured bacterium; D_7__; D_8__; D_9__; D_10__; D_11__; D_12__; D_13__; D_14__
bccc6f3bcf64b40460aece614a158540	0	0	5	0	0	0	0	0	0	0	0	0	0	0	0	0	0	0	0	0	0	0	0	41	91	83	69	0	D_0__Bacteria; D_1__Planctomycetes; D_2__Planctomycetacia; D_3__Planctomycetales; D_4__Planctomycetaceae; D_5__uncultured
6a3bcad9aee1798391aaef8517bf5621	0	0	0	0	0	0	0	0	0	0	0	0	0	0	0	0	0	0	33	32	29	39	0	0	53	34	107	151	D_0__Bacteria; D_1__Bacteroidetes; D_2__Sphingobacteriia; D_3__Sphingobacteriales; D_4__Chitinophagaceae; D_5__Flavisolibacter; D_6__uncultured bacterium; D_7__; D_8__; D_9__; D_10__; D_11__; D_12__; D_13__; D_14__
d7457aba8079de58bd2287d09f75fc9c	0	0	0	0	0	0	0	0	0	0	0	0	0	6	0	0	0	0	0	0	0	0	0	0	0	0	0	0	D_0__Bacteria; D_1__Chloroflexi; D_2__Anaerolineae; D_3__Anaerolineales; D_4__Anaerolineaceae; D_5__uncultured
78a5149ffb21d2c6268bb3053f086d03	0	21	0	0	0	0	0	10	0	0	0	0	0	0	0	0	0	0	0	0	0	0	0	0	0	0	0	0	D_0__Bacteria; D_1__Proteobacteria; D_2__Gammaproteobacteria; D_3__Xanthomonadales; D_4__Xanthomonadaceae
b52941fd2ac1bd9c664a05627e4ab71e	0	0	0	0	0	0	0	0	0	0	0	0	0	0	0	0	0	0	0	0	0	0	2	7	0	0	0	0	D_0__Bacteria; D_1__Saccharibacteria
605ac9a7e88d47be1bf40c55de175d79	0	0	0	3	6	5	0	0	0	6	0	18	0	0	0	0	0	33	0	104	0	0	0	0	0	0	0	0	D_0__Bacteria; D_1__Proteobacteria; D_2__Alphaproteobacteria; D_3__Rhizobiales; D_4__Methylobacteriaceae; D_5__Methylobacterium; Ambiguous_taxa; D_7__; D_8__; D_9__; D_10__; D_11__; D_12__; D_13__; D_14__
e47f902b93a2d461e16a954bc0095ac5	0	0	0	0	0	0	0	0	0	0	0	0	0	0	0	0	0	0	14	0	0	0	3	0	4	0	0	0	D_0__Bacteria; D_1__Proteobacteria; D_2__Gammaproteobacteria; D_3__X35; D_4__uncultured bacterium; D_5__; D_6__; D_7__; D_8__; D_9__; D_10__; D_11__; D_12__; D_13__; D_14__
80d43067ae3ba378a9e41fbc74b20638	0	0	0	0	0	0	0	0	0	0	0	0	0	0	0	0	0	0	0	0	0	0	0	0	0	0	12	0	D_0__Bacteria; D_1__Chlamydiae; D_2__Chlamydiae; D_3__Chlamydiales; D_4__Parachlamydiaceae; D_5__Candidatus Protochlamydia
c8948877e4da692bfebb3f5e8bdb2850	0	0	0	0	0	0	0	0	0	0	0	0	0	0	0	0	0	0	22	14	26	31	0	34	37	0	50	28	D_0__Bacteria; D_1__Gemmatimonadetes; D_2__Gemmatimonadetes; D_3__Gemmatimonadales; D_4__Gemmatimonadaceae; D_5__Gemmatimonas
a6d3d864bd606ffa49921b7d0476ab30	0	0	0	0	0	0	0	0	0	0	0	0	0	0	0	0	0	0	23	26	17	36	13	15	104	107	37	23	D_0__Bacteria; D_1__Chloroflexi; D_2__JG30-KF-CM66; D_3__uncultured bacterium; D_4__; D_5__; D_6__; D_7__; D_8__; D_9__; D_10__; D_11__; D_12__; D_13__; D_14__
4f37583f135b001a1cd76fe660282db6	0	0	0	11	0	0	0	0	0	0	0	0	0	0	0	0	0	0	0	0	0	12	0	25	10	0	16	13	D_0__Bacteria; D_1__Planctomycetes; D_2__Planctomycetacia; D_3__Planctomycetales; D_4__Planctomycetaceae; D_5__Singulisphaera; D_6__uncultured bacterium; D_7__; D_8__; D_9__; D_10__; D_11__; D_12__; D_13__; D_14__
836fa3b961f2b34f310c38f4d0b0a220	0	0	0	0	0	0	0	0	0	0	0	0	0	0	0	0	0	0	0	0	0	0	0	0	0	0	19	0	D_0__Bacteria; D_1__Planctomycetes; D_2__Phycisphaerae; D_3__Tepidisphaerales; D_4__Tepidisphaeraceae; D_5__uncultured bacterium; D_6__; D_7__; D_8__; D_9__; D_10__; D_11__; D_12__; D_13__; D_14__
e12c6605055396dbca467a507f5a2738	0	0	0	0	0	0	0	0	0	0	0	0	0	0	0	0	0	0	0	0	0	0	0	29	0	0	0	0	D_0__Bacteria; D_1__Acidobacteria; D_2__Acidobacteria; D_3__Acidobacteriales; D_4__Acidobacteriaceae (Subgroup 1); D_5__Granulicella; D_6__uncultured bacterium; D_7__; D_8__; D_9__; D_10__; D_11__; D_12__; D_13__; D_14__
c9374818a8681265310198c9116950af	0	0	0	0	0	0	0	0	0	0	0	0	0	0	0	0	0	0	0	0	0	68	0	0	47	0	48	0	D_0__Bacteria; D_1__Actinobacteria; D_2__Acidimicrobiia; D_3__Acidimicrobiales; D_4__uncultured
e5cf5a9a0eed15e88ec7940883c27142	0	0	0	0	0	0	0	0	0	0	0	0	0	0	0	0	0	0	0	0	0	0	21	0	0	0	0	0	D_0__Bacteria; D_1__Proteobacteria; D_2__Deltaproteobacteria; D_3__Myxococcales; D_4__KD3-10; D_5__uncultured bacterium; D_6__; D_7__; D_8__; D_9__; D_10__; D_11__; D_12__; D_13__; D_14__
c25d073d8f2634a1445f755cec4846f3	0	0	0	0	0	0	0	0	0	0	0	0	0	0	0	0	0	0	0	0	0	0	0	0	24	0	23	0	D_0__Bacteria; D_1__Acidobacteria; D_2__Subgroup 13
67c7353060aceb84171669dbabd692a9	0	0	0	0	0	0	0	0	0	0	0	0	0	0	0	0	0	0	0	20	0	0	0	0	0	0	0	0	D_0__Bacteria; D_1__Proteobacteria; D_2__Betaproteobacteria; D_3__Hydrogenophilales; D_4__Hydrogenophilaceae; D_5__Thiobacillus
03f11c35eab76e8daaa4d71c0dab96a1	0	0	0	0	0	0	0	0	0	0	0	0	0	0	0	0	0	0	0	0	0	0	8	0	0	0	0	0	D_0__Bacteria; D_1__Bacteroidetes; D_2__Bacteroidia; D_3__Bacteroidales; D_4__Bacteroidales S24-7 group
3a73cdd2cd55721f4f848a4ef8674c1b	0	0	0	0	0	0	0	0	0	0	0	0	0	0	0	0	0	0	9	8	0	15	0	20	11	13	0	12	D_0__Bacteria; D_1__Proteobacteria; D_2__Deltaproteobacteria; D_3__Desulfurellales; D_4__Desulfurellaceae; D_5__H16
227253fef87fe5013141954fceea878d	0	0	0	0	0	0	0	0	0	0	0	0	0	0	0	0	0	0	0	0	0	326	0	0	104	140	0	0	D_0__Bacteria; D_1__Actinobacteria; D_2__Actinobacteria; D_3__Micrococcales; D_4__Micrococcaceae
7398342d3642ddce2df5b3c0d7668bda	0	0	0	0	0	0	0	0	0	0	0	0	0	0	0	0	0	0	0	0	0	0	0	0	0	0	23	14	D_0__Bacteria; D_1__Armatimonadetes; D_2__Fimbriimonadia; D_3__Fimbriimonadales; D_4__Fimbriimonadaceae; D_5__uncultured bacterium; D_6__; D_7__; D_8__; D_9__; D_10__; D_11__; D_12__; D_13__; D_14__
7e3b8b7b0d15a65eafaf2c871d55906b	0	0	0	0	0	0	0	0	0	0	0	0	0	0	0	0	0	0	18	0	0	0	0	0	0	0	0	0	D_0__Bacteria; D_1__Firmicutes; D_2__Clostridia; D_3__Clostridiales; D_4__Ruminococcaceae; D_5__[Eubacterium] coprostanoligenes group
47790f0985df76b45a824a9432c7d69d	0	0	5	0	0	0	0	0	0	0	0	0	0	0	0	0	0	0	0	0	0	0	0	0	0	0	0	0	D_0__Bacteria; D_1__Firmicutes; D_2__Bacilli; D_3__Bacillales; D_4__Paenibacillaceae; D_5__uncultured; D_6__uncultured bacterium; D_7__; D_8__; D_9__; D_10__; D_11__; D_12__; D_13__; D_14__
56030051694a910b3fcf60bcc3242463	0	0	3	0	0	0	0	0	0	0	0	0	0	0	0	0	0	0	0	0	0	12	0	0	0	0	0	0	D_0__Bacteria; D_1__Chloroflexi; D_2__Ktedonobacteria; D_3__Ktedonobacterales; D_4__Ktedonobacteraceae; D_5__uncultured
3423e2c833493448d299a07bcc098b33	0	0	0	0	0	0	0	0	0	0	0	0	0	2	0	0	0	0	0	0	0	0	0	0	0	0	0	0	D_0__Bacteria; D_1__Firmicutes; D_2__Erysipelotrichia; D_3__Erysipelotrichales; D_4__Erysipelotrichaceae; D_5__uncultured; Ambiguous_taxa; D_7__; D_8__; D_9__; D_10__; D_11__; D_12__; D_13__; D_14__
32b6cf3ddf60578a54ad6d77da903777	0	0	0	0	0	0	0	0	0	0	0	0	0	0	0	0	0	0	0	0	0	0	0	0	7	0	14	9	D_0__Bacteria; D_1__Bacteroidetes; D_2__Sphingobacteriia; D_3__Sphingobacteriales; D_4__Chitinophagaceae; D_5__Chitinophaga; D_6__uncultured bacterium; D_7__; D_8__; D_9__; D_10__; D_11__; D_12__; D_13__; D_14__
ba04c8784c0ae26bdd043efe40130f79	0	0	0	0	0	0	0	0	0	0	0	0	0	0	0	0	0	0	0	0	0	0	0	0	41	31	17	0	D_0__Bacteria; D_1__Proteobacteria; D_2__Gammaproteobacteria; D_3__Xanthomonadales; D_4__Nevskiaceae; D_5__Nevskia; D_6__uncultured bacterium; D_7__; D_8__; D_9__; D_10__; D_11__; D_12__; D_13__; D_14__
79f54b4af52c461772271e7e25ef823f	0	0	0	0	0	0	0	0	0	0	0	0	0	0	0	0	0	0	0	20	0	5	0	9	8	13	6	9	D_0__Bacteria; D_1__Planctomycetes; D_2__Planctomycetacia; D_3__Planctomycetales; D_4__Planctomycetaceae; D_5__Gemmata; D_6__uncultured bacterium; D_7__; D_8__; D_9__; D_10__; D_11__; D_12__; D_13__; D_14__
504e3a6c44866695bccb97d4c56f991b	0	0	0	0	0	0	0	0	0	0	0	0	0	0	0	0	0	0	124	42	15	90	34	21	20	0	0	0	D_0__Bacteria; D_1__Proteobacteria; D_2__Alphaproteobacteria; D_3__Rhodospirillales; D_4__Acetobacteraceae; D_5__Acidiphilium; D_6__uncultured bacterium; D_7__; D_8__; D_9__; D_10__; D_11__; D_12__; D_13__; D_14__
8031695fca564fbf80d56e4b6c5d3f3a	0	0	0	0	0	0	0	0	0	0	0	0	0	0	0	0	0	0	0	0	0	0	0	0	0	0	111	61	D_0__Bacteria; D_1__Planctomycetes; D_2__Phycisphaerae; D_3__Tepidisphaerales; D_4__Tepidisphaeraceae; D_5__uncultured bacterium; D_6__; D_7__; D_8__; D_9__; D_10__; D_11__; D_12__; D_13__; D_14__
9bcfa0a858260c7d0506321a413b67e5	0	0	0	0	0	0	0	0	0	0	0	0	0	0	0	0	0	0	0	0	0	0	0	0	0	0	1	0	D_0__Bacteria; D_1__Bacteroidetes; D_2__Sphingobacteriia; D_3__Sphingobacteriales; D_4__Chitinophagaceae
6361ea24c495b858f7cc74cbdd59af70	33	0	0	0	25	0	70	0	22	12	34	0	14	0	0	0	46	17	0	0	0	0	0	0	0	0	0	0	Unassigned
bbfbeb4f10170ee359ceff8d565b7b9d	0	0	0	0	0	0	0	0	0	0	0	0	0	0	0	0	0	0	0	41	0	0	0	0	42	42	0	0	D_0__Bacteria; D_1__Proteobacteria; D_2__Deltaproteobacteria; D_3__Myxococcales; D_4__Polyangiaceae; D_5__Sorangium; D_6__uncultured bacterium; D_7__; D_8__; D_9__; D_10__; D_11__; D_12__; D_13__; D_14__
62bb449644d43d149812ba4e32ca2033	0	0	0	0	0	0	0	0	0	0	0	0	0	0	0	0	0	0	0	0	0	0	0	0	21	24	0	0	D_0__Bacteria; D_1__Omnitrophica; D_2__Omnitrophica Incertae Sedis; D_3__Unknown Order; D_4__Unknown Family; D_5__Candidatus Omnitrophus; D_6__uncultured bacterium; D_7__; D_8__; D_9__; D_10__; D_11__; D_12__; D_13__; D_14__
e956070fdbaa1dcfa68d36e61607fd2a	0	0	0	0	0	0	0	0	0	0	0	0	0	0	0	0	0	0	0	0	0	0	0	0	0	0	12	0	D_0__Bacteria; D_1__Proteobacteria; D_2__Deltaproteobacteria; D_3__Bdellovibrionales; D_4__Bdellovibrionaceae; D_5__Bdellovibrio; D_6__uncultured bacterium; D_7__; D_8__; D_9__; D_10__; D_11__; D_12__; D_13__; D_14__
7e80ea786beba8b531be507381cb065f	0	3	0	0	0	0	0	4	0	0	0	0	0	0	0	0	0	0	0	0	0	0	0	0	0	0	0	0	Unassigned
6928971040e6116b9a3f5c9c9bf41adb	0	0	0	0	0	0	0	0	0	0	0	0	0	0	0	0	0	0	0	0	14	15	125	18	0	308	0	41	D_0__Bacteria; D_1__Bacteroidetes; D_2__Bacteroidia; D_3__Bacteroidales; D_4__Bacteroidaceae; D_5__Bacteroides
a326593037c256afb2eb3abebed10832	0	0	0	0	0	0	0	0	0	0	0	0	0	0	0	0	0	0	0	0	0	0	0	0	0	0	16	11	D_0__Bacteria; D_1__Planctomycetes; D_2__Planctomycetacia; D_3__Planctomycetales; D_4__Planctomycetaceae; D_5__Gemmata; D_6__uncultured bacterium; D_7__; D_8__; D_9__; D_10__; D_11__; D_12__; D_13__; D_14__
960f3a1abae712080a369c2167877266	0	0	0	0	0	0	0	0	0	0	0	0	0	0	0	0	0	0	10	0	0	2	0	0	0	0	0	0	D_0__Bacteria
b0d88fd1314b3ee31ac76bec78c699a5	0	0	0	0	0	0	0	0	0	0	0	0	0	0	0	0	0	0	12	19	0	45	0	24	84	37	126	76	D_0__Bacteria; D_1__Verrucomicrobia; D_2__Spartobacteria; D_3__Chthoniobacterales; D_4__Chthoniobacteraceae; D_5__Chthoniobacter
8d11aad100fa49d3a396643a03ece69c	0	0	0	0	0	0	0	0	0	0	0	0	0	0	0	0	0	0	0	8	0	0	0	0	0	0	0	0	D_0__Bacteria; D_1__Bacteroidetes; D_2__Bacteroidia; D_3__Bacteroidales; D_4__Bacteroidaceae; D_5__Bacteroides; D_6__uncultured bacterium; D_7__; D_8__; D_9__; D_10__; D_11__; D_12__; D_13__; D_14__
e542a42eb294bd01476ead212a50f36e	0	0	0	0	0	0	0	0	0	0	0	0	0	0	0	0	0	0	0	0	0	0	0	0	5	0	0	0	D_0__Bacteria; D_1__Gemmatimonadetes; D_2__Gemmatimonadetes; D_3__Gemmatimonadales; D_4__Gemmatimonadaceae; D_5__uncultured; D_6__uncultured bacterium; D_7__; D_8__; D_9__; D_10__; D_11__; D_12__; D_13__; D_14__
0059ca95995c512369c29f9f35d2d81f	0	0	0	0	0	0	0	0	0	0	0	0	0	0	0	0	0	0	0	0	0	0	0	0	6	5	13	0	D_0__Bacteria; D_1__Armatimonadetes; D_2__Armatimonadia; D_3__Armatimonadales; D_4__uncultured bacterium; D_5__; D_6__; D_7__; D_8__; D_9__; D_10__; D_11__; D_12__; D_13__; D_14__
a5c07a3c88c3181049f5aa44ca286dfd	0	0	0	0	0	0	0	0	0	0	0	0	0	0	0	0	0	0	9	0	0	0	0	26	21	0	12	24	D_0__Bacteria; D_1__Planctomycetes; D_2__Planctomycetacia; D_3__Planctomycetales; D_4__Planctomycetaceae; D_5__Gemmata; D_6__uncultured bacterium; D_7__; D_8__; D_9__; D_10__; D_11__; D_12__; D_13__; D_14__
c7cc055bc9b44c404e014104c8814e42	0	0	0	0	0	0	0	0	0	0	0	0	0	0	0	0	0	0	0	0	0	0	0	0	0	0	0	4	D_0__Bacteria; D_1__Chlamydiae; D_2__Chlamydiae; D_3__Chlamydiales; D_4__Parachlamydiaceae; D_5__Candidatus Protochlamydia; Ambiguous_taxa; D_7__; D_8__; D_9__; D_10__; D_11__; D_12__; D_13__; D_14__
19bb36ebc77b72c2082d8a2de0aa85f7	0	0	0	0	0	0	0	0	0	0	0	0	0	0	0	0	0	0	0	0	0	0	0	39	0	0	89	76	D_0__Bacteria; D_1__Proteobacteria; D_2__Deltaproteobacteria; D_3__Myxococcales; D_4__Haliangiaceae; D_5__Haliangium
2b0a599d38e6222fe0228d037102cb6f	0	0	0	0	0	0	0	0	0	3	0	0	0	0	0	0	0	0	0	0	0	0	0	0	0	0	0	0	D_0__Bacteria; D_1__Spirochaetae; D_2__Spirochaetes; D_3__Spirochaetales; D_4__Spirochaetaceae; D_5__Spirochaeta 2
a4021930ec03de772ab766f8f7aa4f79	0	0	0	0	0	0	0	0	0	0	0	0	0	0	0	0	0	0	0	0	52	0	14	0	0	0	0	7	D_0__Bacteria; D_1__Saccharibacteria; D_2__uncultured soil bacterium; D_3__; D_4__; D_5__; D_6__; D_7__; D_8__; D_9__; D_10__; D_11__; D_12__; D_13__; D_14__
4fa3594516c34eea5e2aeeb45638d38f	0	0	0	0	0	0	0	0	0	0	0	0	0	0	0	0	0	0	0	32	0	20	0	20	27	25	41	28	D_0__Bacteria; D_1__Proteobacteria; D_2__Deltaproteobacteria; D_3__Myxococcales; D_4__Sandaracinaceae; D_5__uncultured; D_6__uncultured bacterium; D_7__; D_8__; D_9__; D_10__; D_11__; D_12__; D_13__; D_14__
538a7b54bddd29426171fd17143ebd8c	0	0	0	0	0	0	0	0	0	0	0	0	0	0	0	0	0	0	0	0	6	0	0	0	0	0	0	0	D_0__Bacteria; D_1__Bacteroidetes; D_2__Cytophagia; D_3__Cytophagales; D_4__Cytophagaceae; D_5__Ohtaekwangia; D_6__uncultured bacterium; D_7__; D_8__; D_9__; D_10__; D_11__; D_12__; D_13__; D_14__
c71db860316f356cacdf2dea4d059d01	0	0	0	0	0	0	0	0	0	0	0	0	0	0	0	0	0	0	0	0	0	0	0	0	0	0	18	22	D_0__Bacteria; D_1__Proteobacteria; D_2__Deltaproteobacteria; D_3__Oligoflexales; D_4__0319-6G20
560b810d1f98ac8c17393f8fc593009e	0	0	0	0	0	0	67	0	0	0	0	0	0	0	0	0	0	0	0	0	0	0	0	0	0	0	0	0	D_0__Bacteria
a9d9a7d48aec7d33aecf43471cc8d7b0	0	0	0	0	0	0	0	0	0	0	0	0	0	0	0	0	0	0	0	0	0	0	0	10	0	0	0	0	D_0__Bacteria; D_1__Verrucomicrobia; D_2__Spartobacteria; D_3__Chthoniobacterales; D_4__Chthoniobacterales Incertae Sedis; D_5__Terrimicrobium; D_6__uncultured bacterium; D_7__; D_8__; D_9__; D_10__; D_11__; D_12__; D_13__; D_14__
5009c126e464fa99a468e2b6139bdd67	0	0	0	0	0	0	0	0	0	0	0	0	0	0	0	0	0	0	0	0	0	4	0	0	0	0	0	0	D_0__Bacteria
855bcdf9b0f99e2f925e7ca1a439bbc5	0	0	0	0	0	0	0	0	0	0	0	0	0	0	0	0	0	0	3	0	0	7	0	0	0	0	5	0	D_0__Bacteria
fff76763e18bb80806384a40dca65520	0	0	0	0	0	0	0	0	0	0	0	0	0	0	0	0	0	0	0	0	0	0	0	0	0	0	0	9	D_0__Bacteria; D_1__Proteobacteria; D_2__Alphaproteobacteria; D_3__Caulobacterales; D_4__Caulobacteraceae
af0c2476ed76f95583234b1fbf4e70d6	0	0	0	0	0	0	0	0	0	0	0	0	0	0	0	0	0	0	17	13	0	17	0	18	13	11	68	36	D_0__Bacteria; D_1__Proteobacteria; D_2__Deltaproteobacteria; D_3__Myxococcales; D_4__Haliangiaceae; D_5__Haliangium; D_6__uncultured bacterium; D_7__; D_8__; D_9__; D_10__; D_11__; D_12__; D_13__; D_14__
b664aba9c5e0e5cc58a311f8ff3d8b0c	0	0	0	0	0	0	0	0	0	0	0	0	0	0	0	0	0	0	0	0	0	0	21	0	0	0	0	0	D_0__Bacteria; D_1__Firmicutes; D_2__Clostridia; D_3__Clostridiales; D_4__Peptococcaceae; D_5__Peptococcus; D_6__uncultured bacterium; D_7__; D_8__; D_9__; D_10__; D_11__; D_12__; D_13__; D_14__
28dadf87885552f27c6ea608d83da23d	0	0	0	0	0	0	0	0	0	0	0	0	0	0	0	0	0	0	0	0	0	0	0	0	0	0	0	6	D_0__Bacteria
871b99772b7ead3ed8a217f566729af6	0	0	0	0	0	0	0	0	0	0	0	0	0	0	0	0	0	6	0	0	0	0	0	0	0	0	0	0	D_0__Bacteria; D_1__Actinobacteria; D_2__Coriobacteriia; D_3__Coriobacteriales; D_4__Coriobacteriaceae; D_5__uncultured; Ambiguous_taxa; D_7__; D_8__; D_9__; D_10__; D_11__; D_12__; D_13__; D_14__
73373d2d94551b3c53c3e01b6a02aeb3	0	0	0	0	22	0	0	0	0	0	23	0	0	0	0	0	0	0	180	0	229	154	689	34	84	72	53	56	D_0__Bacteria; D_1__Actinobacteria; D_2__Actinobacteria; D_3__Micrococcales; D_4__Microbacteriaceae; D_5__Microbacterium; Ambiguous_taxa; D_7__; D_8__; D_9__; D_10__; D_11__; D_12__; D_13__; D_14__
b5191dbecd5a79b90066642e166f19a7	0	0	0	0	0	0	0	0	0	0	0	0	0	0	0	0	0	0	0	0	0	0	8	0	0	0	56	45	D_0__Bacteria; D_1__Acidobacteria; D_2__Acidobacteria; D_3__Acidobacteriales; D_4__Acidobacteriaceae (Subgroup 1)
f37a712b0fe07c2fe1f5b5ba57770534	0	0	0	0	0	0	0	0	0	0	0	0	0	0	0	0	0	0	0	0	0	0	0	0	0	0	70	0	D_0__Bacteria; D_1__Planctomycetes; D_2__Planctomycetacia; D_3__Planctomycetales; D_4__Planctomycetaceae; D_5__Singulisphaera; D_6__uncultured bacterium; D_7__; D_8__; D_9__; D_10__; D_11__; D_12__; D_13__; D_14__
9f43a0b60ff7960c54c62839ee13a48a	0	0	0	0	0	0	0	0	0	0	0	0	0	0	0	0	0	0	19	17	0	29	29	33	45	35	44	33	D_0__Bacteria; D_1__Gemmatimonadetes; D_2__Gemmatimonadetes; D_3__Gemmatimonadales; D_4__Gemmatimonadaceae; D_5__Gemmatimonas
a74297147305ef4cc9fd30d8d11b9281	0	0	0	0	0	0	0	0	0	0	0	0	0	0	0	0	0	0	0	0	0	9	0	0	9	9	0	0	D_0__Bacteria; D_1__Saccharibacteria; D_2__uncultured soil bacterium; D_3__; D_4__; D_5__; D_6__; D_7__; D_8__; D_9__; D_10__; D_11__; D_12__; D_13__; D_14__
f383fb5976a174d9c1edd15ae0fb992c	0	0	0	0	0	0	0	0	0	0	0	0	0	0	0	0	0	0	0	0	0	0	0	0	0	0	20	0	D_0__Bacteria; D_1__Acidobacteria; D_2__Acidobacteria; D_3__Acidobacteriales; D_4__Acidobacteriaceae (Subgroup 1); D_5__Granulicella
d835c47da5fa63294b7bee3dd34c3908	0	0	0	0	0	0	0	0	0	0	0	0	0	13	0	0	0	0	0	0	0	0	0	0	0	0	0	0	D_0__Bacteria; D_1__Firmicutes; D_2__Clostridia; D_3__Clostridiales; D_4__Ruminococcaceae; D_5__Fastidiosipila; D_6__Clostridiales bacterium canine oral taxon 216; D_7__; D_8__; D_9__; D_10__; D_11__; D_12__; D_13__; D_14__
8653edb704f1f17899d0eb3cc3cca138	0	0	0	0	0	0	0	0	0	0	0	0	0	0	0	0	0	0	0	6	0	0	0	0	0	0	0	0	D_0__Bacteria; D_1__Proteobacteria; D_2__Alphaproteobacteria
45ba5c3519d4546419f2f21cbcc05d3f	0	0	0	0	0	0	0	0	0	0	0	0	0	0	0	0	0	0	0	0	0	42	0	0	0	0	0	0	D_0__Bacteria; D_1__Proteobacteria; D_2__Deltaproteobacteria; D_3__Oligoflexales; D_4__0319-6G20; D_5__uncultured bacterium; D_6__; D_7__; D_8__; D_9__; D_10__; D_11__; D_12__; D_13__; D_14__
38dbb26282ae597bc7d2a81ef7c65eac	0	0	0	0	0	0	0	0	0	0	0	0	0	0	0	0	0	0	11	0	0	0	0	0	0	0	0	0	D_0__Bacteria; D_1__Chloroflexi; D_2__Thermomicrobia; D_3__JG30-KF-CM45; D_4__uncultured bacterium; D_5__; D_6__; D_7__; D_8__; D_9__; D_10__; D_11__; D_12__; D_13__; D_14__
c467da07346f4b08cc60c30d04fe0f9e	0	0	0	0	0	0	0	0	0	0	0	0	0	0	0	0	0	0	0	0	0	0	0	0	0	0	7	0	D_0__Bacteria; D_1__Bacteroidetes; D_2__Cytophagia; D_3__Cytophagales; D_4__Flammeovirgaceae; D_5__uncultured
496ecde24f9ab698992413d3d4f04b5f	0	0	0	0	0	0	0	0	0	0	0	0	0	0	0	0	0	0	9	0	0	0	0	18	402	143	28	15	D_0__Bacteria; D_1__Proteobacteria; D_2__Gammaproteobacteria; D_3__Xanthomonadales; D_4__Xanthomonadaceae; D_5__Stenotrophomonas
484f362cffbe754445394334e80b1a97	0	0	0	0	0	0	0	0	4	0	0	0	0	0	0	0	0	0	0	0	0	0	0	0	0	0	0	0	D_0__Bacteria; D_1__Firmicutes; D_2__Clostridia; D_3__Clostridiales; D_4__Ruminococcaceae; D_5__Ruminococcaceae UCG-010
a652a1a5ea8ef195e932bcd405f8e6de	0	0	0	0	0	0	0	0	0	0	0	0	0	0	0	0	0	6	0	0	0	0	0	0	0	0	0	0	D_0__Bacteria; D_1__Verrucomicrobia; D_2__OPB35 soil group; D_3__uncultured bacterium; D_4__; D_5__; D_6__; D_7__; D_8__; D_9__; D_10__; D_11__; D_12__; D_13__; D_14__
121805a4e136af750c10b29991dc57e5	0	0	0	0	0	0	0	0	0	0	0	0	0	0	0	0	0	0	0	0	0	0	0	0	18	11	0	0	D_0__Archaea; D_1__Thaumarchaeota; D_2__FHMa11 terrestrial group; D_3__uncultured archaeon; D_4__; D_5__; D_6__; D_7__; D_8__; D_9__; D_10__; D_11__; D_12__; D_13__; D_14__
8fce6ed1fb0d9e6507df0ccb52087fda	0	0	0	0	0	0	0	0	0	0	0	0	0	0	0	0	0	0	14	0	0	16	0	11	75	78	14	0	D_0__Bacteria; D_1__Acidobacteria; D_2__Solibacteres; D_3__Solibacterales; D_4__Solibacteraceae (Subgroup 3); D_5__Candidatus Solibacter
f05945548de5e9783fd0981887e040a5	0	0	0	0	0	0	0	0	0	0	0	0	0	0	0	0	0	0	0	0	0	0	0	0	31	0	0	0	D_0__Bacteria; D_1__Planctomycetes; D_2__Planctomycetacia; D_3__Planctomycetales; D_4__Planctomycetaceae; D_5__uncultured
3e252cccf3b3868983b444bc660598a5	0	0	0	0	0	0	0	0	0	0	0	0	0	0	0	0	0	0	30	102	20	41	36	45	81	93	35	59	D_0__Bacteria; D_1__Bacteroidetes; D_2__Sphingobacteriia; D_3__Sphingobacteriales; D_4__Chitinophagaceae
478f81e3c00c6dc5011b18f6420020e7	0	0	0	0	0	0	0	0	0	0	0	0	0	0	0	0	0	0	77	54	0	78	0	293	66	47	73	47	D_0__Bacteria; D_1__Proteobacteria; D_2__Alphaproteobacteria; D_3__Sphingomonadales
b755ff6a1dcc6e9ae88eab24dd0cbcaf	10	0	0	0	0	0	11	0	0	0	0	0	0	0	0	0	0	0	0	0	0	0	0	0	0	0	0	0	D_0__Bacteria
3cd15fccbdea7f624e03d786496bf166	0	0	0	0	0	0	0	0	0	0	0	0	0	0	0	0	0	0	0	0	0	0	0	0	0	0	11	6	D_0__Bacteria; D_1__Chloroflexi; D_2__TK10; D_3__uncultured bacterium; D_4__; D_5__; D_6__; D_7__; D_8__; D_9__; D_10__; D_11__; D_12__; D_13__; D_14__
084e57dbd6e1226439493b4c5bf51e50	0	0	0	0	0	0	0	0	0	0	0	0	0	0	0	0	0	0	0	0	0	9	0	0	0	0	0	0	D_0__Bacteria; D_1__Bacteroidetes; D_2__Cytophagia; D_3__Cytophagales; D_4__Cytophagaceae; D_5__Hymenobacter
19167f3af2f862a55c5e2561c829cb75	0	0	0	0	0	0	0	0	0	0	0	0	0	0	0	0	0	0	0	0	0	0	0	0	23	0	0	0	D_0__Bacteria; D_1__Armatimonadetes; D_2__Chthonomonadetes; D_3__Chthonomonadales; D_4__Chthonomonadaceae; D_5__Chthonomonas; D_6__uncultured bacterium; D_7__; D_8__; D_9__; D_10__; D_11__; D_12__; D_13__; D_14__
1624a635251776c20eee2879f4671e6e	0	0	0	0	0	0	0	0	0	0	0	0	0	0	0	0	0	0	36	45	0	18	29	45	52	44	31	27	D_0__Bacteria; D_1__Chloroflexi; D_2__JG37-AG-4; D_3__uncultured bacterium; D_4__; D_5__; D_6__; D_7__; D_8__; D_9__; D_10__; D_11__; D_12__; D_13__; D_14__
200402c2de42a22b0fed881893a63811	0	0	0	0	0	0	0	0	0	0	0	0	0	0	0	0	0	0	0	0	0	0	0	0	7	0	0	0	D_0__Bacteria; D_1__Acidobacteria; D_2__Acidobacteria; D_3__Acidobacteriales; D_4__Acidobacteriaceae (Subgroup 1); D_5__Granulicella
446b888f8119b56e60b68ad01e3dd288	0	0	0	0	0	7	0	0	0	0	0	0	0	0	0	0	0	0	0	0	0	0	0	0	0	0	0	0	D_0__Bacteria; D_1__Firmicutes; D_2__Clostridia; D_3__Clostridiales; D_4__Ruminococcaceae; D_5__[Eubacterium] coprostanoligenes group
c3d54b7c36b4e5f93ddf209cf71ef1f8	0	0	0	0	0	0	0	0	0	0	0	0	0	0	0	0	0	0	0	0	0	0	0	0	0	0	13	0	D_0__Bacteria; D_1__Verrucomicrobia; D_2__Spartobacteria; D_3__Chthoniobacterales; D_4__Chthoniobacteraceae; D_5__Chthoniobacter; D_6__uncultured bacterium; D_7__; D_8__; D_9__; D_10__; D_11__; D_12__; D_13__; D_14__
6281d763dbd37e731c0949e2a2e60369	0	0	0	0	0	0	0	0	0	0	0	0	0	0	0	0	0	0	0	0	0	3	0	0	0	0	0	0	D_0__Bacteria; D_1__Proteobacteria; D_2__Gammaproteobacteria; D_3__X35; D_4__uncultured bacterium; D_5__; D_6__; D_7__; D_8__; D_9__; D_10__; D_11__; D_12__; D_13__; D_14__
07155d961aea72ab502375b13ea42c76	0	0	0	0	0	0	0	0	0	0	0	0	0	0	0	0	0	0	120	93	43	318	43	250	196	152	366	239	D_0__Bacteria; D_1__Proteobacteria; D_2__Deltaproteobacteria; D_3__Myxococcales; D_4__Haliangiaceae; D_5__Haliangium; D_6__uncultured Myxococcales bacterium; D_7__; D_8__; D_9__; D_10__; D_11__; D_12__; D_13__; D_14__
db0b3237ea87eb0333ac4df1c5e98c83	0	0	0	0	0	0	0	0	0	0	0	0	0	0	0	0	0	0	0	0	0	33	0	0	66	59	0	0	D_0__Bacteria; D_1__Acidobacteria; D_2__Solibacteres; D_3__Solibacterales; D_4__Solibacteraceae (Subgroup 3); D_5__Bryobacter
69179c4a6011d0c9d30036cf18626520	0	0	0	0	0	0	0	0	0	0	0	0	0	0	11	0	0	0	0	0	0	0	0	0	0	0	0	0	D_0__Bacteria; D_1__Proteobacteria; D_2__Gammaproteobacteria; D_3__Pseudomonadales; D_4__Moraxellaceae; D_5__Acinetobacter
abb9ce7b148a32fcd557ae9204c1c3f8	0	0	0	0	0	0	0	0	0	0	0	0	0	0	0	0	0	0	0	0	0	0	0	0	11	0	0	0	D_0__Bacteria; D_1__Acidobacteria; D_2__Acidobacteria; D_3__Acidobacteriales; D_4__Acidobacteriaceae (Subgroup 1)
38d0789bba562be370011b0605427cb7	0	0	0	0	0	0	0	0	0	0	0	0	0	0	0	0	0	0	0	20	0	0	0	0	0	0	0	0	D_0__Bacteria; D_1__Proteobacteria; D_2__Gammaproteobacteria; D_3__Enterobacteriales; D_4__Enterobacteriaceae; D_5__Buchnera; Ambiguous_taxa; D_7__; D_8__; D_9__; D_10__; D_11__; D_12__; D_13__; D_14__
bd78e6046b8e4e9e76f2909b5034f635	0	0	0	0	0	0	0	0	0	0	0	0	0	0	0	0	0	0	0	0	0	44	0	20	27	52	51	35	D_0__Bacteria; D_1__Acidobacteria; D_2__Solibacteres; D_3__Solibacterales; D_4__Solibacteraceae (Subgroup 3); D_5__Bryobacter; D_6__uncultured Acidobacteria bacterium; D_7__; D_8__; D_9__; D_10__; D_11__; D_12__; D_13__; D_14__
0e405080311bbdb6386d5dca8b46789f	0	0	0	0	0	0	0	0	0	0	0	0	0	0	0	0	0	0	0	0	0	15	0	9	0	0	10	0	D_0__Bacteria; D_1__Bacteroidetes; D_2__Sphingobacteriia; D_3__Sphingobacteriales; D_4__PHOS-HE51; D_5__uncultured bacterium; D_6__; D_7__; D_8__; D_9__; D_10__; D_11__; D_12__; D_13__; D_14__
340cdcfebb2a82e0997470e43423bb01	0	0	0	0	0	0	0	0	0	0	0	0	0	0	0	0	0	0	0	0	0	0	0	0	0	15	0	0	D_0__Bacteria; D_1__Parcubacteria; D_2__Candidatus Azambacteria; D_3__uncultured bacterium; D_4__; D_5__; D_6__; D_7__; D_8__; D_9__; D_10__; D_11__; D_12__; D_13__; D_14__
dfbe8aaeade90c8240018928b899c1c4	0	0	0	0	0	0	0	0	0	0	0	0	0	0	0	0	0	0	0	0	0	3	0	0	0	0	0	0	D_0__Bacteria; D_1__Planctomycetes; D_2__Planctomycetacia; D_3__Planctomycetales; D_4__Planctomycetaceae; D_5__uncultured; D_6__uncultured soil bacterium; D_7__; D_8__; D_9__; D_10__; D_11__; D_12__; D_13__; D_14__
76dca93256f51973009450d717945f60	0	0	0	0	0	0	0	0	0	0	0	0	0	0	0	0	0	0	0	0	0	0	0	0	0	0	2	0	D_0__Bacteria
a74ccfe4e71498ca5619bb2125ee6e4e	0	0	0	0	0	0	0	0	0	0	50	0	0	0	0	0	0	0	0	0	0	0	0	0	0	0	0	0	D_0__Bacteria
394962b765d3f25a4f20ed14bfa76817	0	0	0	0	0	0	0	0	0	0	0	0	0	0	0	0	0	44	0	0	0	0	0	0	0	0	0	0	D_0__Bacteria; D_1__Proteobacteria; D_2__Gammaproteobacteria; D_3__Xanthomonadales; D_4__Xanthomonadaceae; D_5__Thermomonas; D_6__uncultured bacterium; D_7__; D_8__; D_9__; D_10__; D_11__; D_12__; D_13__; D_14__
e05c56848c516684ea7658d851641e61	0	0	0	0	0	0	0	0	0	0	0	0	0	0	0	0	0	0	0	0	0	0	0	0	0	0	17	0	D_0__Bacteria; D_1__Planctomycetes; D_2__Planctomycetacia; D_3__Planctomycetales; D_4__Planctomycetaceae; D_5__Gemmata
9712ce636dd68b3a41da1abaede1d89a	0	0	0	0	0	0	0	0	0	0	0	0	0	0	0	0	0	0	0	0	0	5	0	5	22	44	5	16	D_0__Bacteria; D_1__Acidobacteria; D_2__Solibacteres; D_3__Solibacterales; D_4__Solibacteraceae (Subgroup 3); D_5__Bryobacter; D_6__uncultured bacterium; D_7__; D_8__; D_9__; D_10__; D_11__; D_12__; D_13__; D_14__
a4d0c75ed2fb0119581ecde7127d35c3	0	0	0	0	0	0	0	0	0	0	0	0	0	0	0	0	0	0	0	22	0	0	0	0	0	0	0	0	D_0__Bacteria; D_1__Actinobacteria; D_2__Actinobacteria; D_3__Streptomycetales; D_4__Streptomycetaceae; D_5__Streptomyces; Ambiguous_taxa; D_7__; D_8__; D_9__; D_10__; D_11__; D_12__; D_13__; D_14__
a02fb9150f675211440690633b4f7339	0	0	0	0	0	0	0	0	0	0	0	0	0	0	0	0	0	0	162	158	64	227	68	188	199	174	334	282	D_0__Bacteria; D_1__Proteobacteria; D_2__Alphaproteobacteria; D_3__Rhodospirillales; D_4__Acetobacteraceae
1aeaad306b6b241287ca35207d0e1f79	0	0	0	0	0	0	0	0	0	0	0	0	0	0	0	0	0	0	0	0	0	0	0	0	0	0	0	4	D_0__Bacteria; D_1__Actinobacteria; D_2__Actinobacteria; D_3__Frankiales; D_4__Frankiaceae; D_5__Jatrophihabitans; D_6__uncultured bacterium; D_7__; D_8__; D_9__; D_10__; D_11__; D_12__; D_13__; D_14__
845d0297bde4457e56edcde3e74c2d70	0	0	0	0	0	0	0	0	0	0	0	0	0	0	0	0	0	0	0	0	0	0	0	0	0	0	124	142	D_0__Bacteria; D_1__Bacteroidetes; D_2__Flavobacteriia; D_3__Flavobacteriales; D_4__Flavobacteriaceae; D_5__Flavobacterium; Ambiguous_taxa; D_7__; D_8__; D_9__; D_10__; D_11__; D_12__; D_13__; D_14__
eb54e3228ff4506e2064b356707571b7	0	0	0	0	0	0	0	0	0	0	0	0	0	0	0	0	0	0	8	9	6	12	0	12	44	35	0	8	D_0__Bacteria; D_1__Armatimonadetes; D_2__uncultured; D_3__uncultured Firmicutes bacterium; D_4__; D_5__; D_6__; D_7__; D_8__; D_9__; D_10__; D_11__; D_12__; D_13__; D_14__
d9f1050c7c387a46946df8ba3a49d3f7	0	0	0	0	0	0	0	0	0	0	0	0	0	0	0	0	0	0	0	0	0	0	0	0	0	0	67	0	D_0__Bacteria; D_1__Bacteroidetes; D_2__Cytophagia; D_3__Cytophagales; D_4__Cytophagaceae; D_5__uncultured; D_6__uncultured bacterium; D_7__; D_8__; D_9__; D_10__; D_11__; D_12__; D_13__; D_14__
f1fe909fd99008f6598d6b510cee7ec8	0	0	0	0	0	0	0	0	0	0	0	0	0	0	0	0	0	0	17	45	19	182	12	0	73	78	32	20	D_0__Bacteria; D_1__Chloroflexi; D_2__Ktedonobacteria; D_3__Ktedonobacterales; D_4__1959-1; D_5__uncultured bacterium; D_6__; D_7__; D_8__; D_9__; D_10__; D_11__; D_12__; D_13__; D_14__
317d9115153c8a78c705c6e209e7a814	0	0	0	0	0	0	0	0	0	0	0	0	0	0	0	0	0	0	0	0	0	0	0	0	0	0	48	0	D_0__Bacteria; D_1__Parcubacteria; D_2__Candidatus Azambacteria; D_3__uncultured bacterium; D_4__; D_5__; D_6__; D_7__; D_8__; D_9__; D_10__; D_11__; D_12__; D_13__; D_14__
8abdf967e5b46a4af2dc34923219a392	0	0	0	0	0	0	0	0	0	0	0	0	0	0	0	0	0	0	48	39	52	110	0	57	153	125	282	135	D_0__Bacteria; D_1__Verrucomicrobia; D_2__Spartobacteria; D_3__Chthoniobacterales; D_4__DA101 soil group
2df750ac287eb7881cc4020ce1219aec	0	0	0	0	0	0	0	0	0	0	0	0	0	0	0	0	0	0	0	0	0	0	0	0	0	17	0	0	D_0__Bacteria; D_1__Bacteroidetes; D_2__Sphingobacteriia; D_3__Sphingobacteriales; D_4__NS11-12 marine group; D_5__uncultured bacterium; D_6__; D_7__; D_8__; D_9__; D_10__; D_11__; D_12__; D_13__; D_14__
509c77d0d6dc661d93f640674aa9df62	0	0	0	0	0	0	0	0	0	0	0	0	0	0	0	0	0	0	0	0	0	0	0	0	93	61	0	0	D_0__Bacteria; D_1__Planctomycetes; D_2__Planctomycetacia; D_3__Planctomycetales; D_4__Planctomycetaceae; D_5__Isosphaera; D_6__uncultured bacterium; D_7__; D_8__; D_9__; D_10__; D_11__; D_12__; D_13__; D_14__
a69c0a328e1b282389062478c5d49c3a	0	0	0	0	0	0	9	0	7	0	0	0	0	0	0	0	11	0	4	6	5	8	257	6	9	8	6	5	D_0__Bacteria; D_1__Bacteroidetes; D_2__Bacteroidia; D_3__Bacteroidales; D_4__Bacteroidales S24-7 group
ff002727fb6b857224a0a167137efd7f	4	0	0	0	0	0	0	0	0	0	0	0	0	0	0	0	0	0	0	0	0	0	0	0	0	0	0	0	D_0__Bacteria; D_1__Proteobacteria; D_2__Deltaproteobacteria; D_3__Desulfobacterales; D_4__Desulfobacteraceae
cb5aec9697d67af8a30382bc2dae0a33	0	0	0	0	0	0	0	7	0	0	0	0	0	0	0	0	0	0	0	0	0	0	0	0	0	0	0	0	D_0__Bacteria; D_1__Actinobacteria; D_2__Acidimicrobiia; D_3__Acidimicrobiales; D_4__Iamiaceae; D_5__Iamia
d77b25a53bb342e18bb64ef4caca19fc	0	0	0	0	0	0	0	0	0	0	0	0	0	0	0	0	0	0	0	0	0	9	0	30	15	4	19	12	D_0__Bacteria; D_1__Actinobacteria; D_2__Thermoleophilia; D_3__Gaiellales; D_4__uncultured; D_5__uncultured bacterium; D_6__; D_7__; D_8__; D_9__; D_10__; D_11__; D_12__; D_13__; D_14__
510bcfff52b9f0b7329a8f59db68dfda	0	0	0	0	0	0	0	0	0	0	0	0	0	0	0	0	0	0	31	25	0	23	0	76	27	14	28	26	D_0__Bacteria; D_1__Proteobacteria; D_2__Alphaproteobacteria; D_3__Rhizobiales
44cff5628071b5cf710cbc9803da9168	0	0	0	0	0	0	0	0	0	0	0	0	0	0	0	0	0	0	138	124	41	317	35	186	261	239	487	320	D_0__Bacteria; D_1__Acidobacteria; D_2__Acidobacteria; D_3__Acidobacteriales; D_4__Acidobacteriaceae (Subgroup 1); D_5__uncultured
ee72ee97db064e5d745356f479b9e576	0	0	0	0	3	0	0	0	0	0	0	0	0	0	15	0	0	17	0	0	0	0	0	0	0	0	0	0	D_0__Bacteria; D_1__Firmicutes; D_2__Clostridia; D_3__Clostridiales; D_4__Ruminococcaceae; D_5__Ruminococcus 2; D_6__uncultured bacterium; D_7__; D_8__; D_9__; D_10__; D_11__; D_12__; D_13__; D_14__
aa00201539e73a0b71ee5e25b7905007	0	0	0	0	0	0	0	0	0	0	0	0	0	0	0	0	0	0	0	0	0	0	0	0	7	0	0	0	D_0__Bacteria; D_1__Planctomycetes; D_2__Planctomycetacia; D_3__Planctomycetales; D_4__Planctomycetaceae; D_5__uncultured
b99e59ec44c5926fa31529c60ec35ebb	0	0	0	0	0	0	0	0	0	0	0	0	0	0	0	0	0	0	0	6	0	0	0	0	0	0	0	0	D_0__Bacteria; D_1__Proteobacteria; D_2__Deltaproteobacteria; D_3__Myxococcales; D_4__P3OB-42
4be05f980effe21763f75beda44d3a85	0	0	0	0	0	0	0	0	0	0	0	0	0	0	0	0	0	0	0	0	0	5	0	0	0	0	0	0	D_0__Bacteria; D_1__Proteobacteria; D_2__Deltaproteobacteria; D_3__Sva0485
5b36cd3a354ab8eed1a37fa06786177f	0	0	0	0	0	0	0	0	0	0	0	0	0	0	0	0	0	0	84	60	35	221	21	124	162	140	130	80	D_0__Bacteria; D_1__Acidobacteria; D_2__Acidobacteria; D_3__Acidobacteriales; D_4__Acidobacteriaceae (Subgroup 1); D_5__uncultured
4b7bf8a2414af09d4ceab915a580d2df	0	0	0	0	0	0	0	0	0	0	0	0	0	0	0	0	0	0	0	0	0	0	0	0	0	0	6	0	D_0__Bacteria; D_1__Parcubacteria; D_2__Candidatus Azambacteria; D_3__uncultured bacterium; D_4__; D_5__; D_6__; D_7__; D_8__; D_9__; D_10__; D_11__; D_12__; D_13__; D_14__
20b6cb22d0f2165dc2daf2a80c59db85	0	0	0	0	0	0	0	0	0	0	0	0	0	0	0	0	0	0	3	9	9	12	26	7	19	17	54	94	D_0__Bacteria; D_1__Bacteroidetes; D_2__Cytophagia; D_3__Cytophagales; D_4__Cytophagaceae; D_5__uncultured
fe8db3671084850358ab6b8b52ad6f71	0	0	0	0	0	0	0	0	0	0	0	0	0	0	0	0	0	0	21	27	0	55	0	78	18	16	0	0	D_0__Bacteria; D_1__Proteobacteria; D_2__Alphaproteobacteria; D_3__Rhizobiales; D_4__Rhizobiales Incertae Sedis; D_5__Rhizomicrobium; Ambiguous_taxa; D_7__; D_8__; D_9__; D_10__; D_11__; D_12__; D_13__; D_14__
79237189f422bce2ddc10accc09e5817	0	0	0	0	0	0	0	0	0	0	0	0	0	0	0	0	0	0	0	8	0	0	3	0	10	5	15	8	D_0__Bacteria; D_1__Proteobacteria; D_2__Gammaproteobacteria; D_3__HTA4; D_4__uncultured bacterium; D_5__; D_6__; D_7__; D_8__; D_9__; D_10__; D_11__; D_12__; D_13__; D_14__
79fc3d80e8c1ce29325e2de9628fe841	0	0	0	0	0	0	0	0	0	0	0	0	0	0	0	0	0	0	0	0	0	0	0	0	0	29	12	0	D_0__Bacteria; D_1__Actinobacteria; D_2__Actinobacteria; D_3__Streptomycetales; D_4__Streptomycetaceae; D_5__Streptomyces
6cfdf7540de93e6bac612bb99188cf1d	0	0	0	0	0	0	0	0	0	0	0	0	0	0	0	0	0	0	0	0	0	0	0	7	0	0	7	4	D_0__Bacteria; D_1__Planctomycetes; D_2__Planctomycetacia; D_3__Planctomycetales; D_4__Planctomycetaceae; D_5__uncultured; D_6__uncultured Zavarzinella sp.; D_7__; D_8__; D_9__; D_10__; D_11__; D_12__; D_13__; D_14__
8d9b188bee72f6013563e08753085aaf	0	0	0	0	0	0	0	0	0	0	0	0	0	0	0	0	0	0	0	0	0	18	0	0	90	73	0	0	D_0__Bacteria; D_1__Planctomycetes; D_2__Planctomycetacia; D_3__Planctomycetales; D_4__Planctomycetaceae; D_5__uncultured
1a8164f510cea0f5b3592c68ca9dbbe7	0	0	0	0	0	0	0	0	0	0	0	0	0	0	0	0	0	0	0	0	26	0	0	0	0	0	0	0	D_0__Bacteria; D_1__Verrucomicrobia; D_2__Spartobacteria; D_3__Chthoniobacterales; D_4__Chthoniobacteraceae; D_5__Chthoniobacter; D_6__uncultured Verrucomicrobia bacterium; D_7__; D_8__; D_9__; D_10__; D_11__; D_12__; D_13__; D_14__
2dbc5578a18216f49e5414ce28e47491	0	0	0	53	0	0	0	0	0	34	0	0	0	0	0	36	0	0	0	0	0	0	0	0	0	0	0	0	D_0__Bacteria
8ae1de04a7cf82ceaece50ab50701288	0	0	0	0	0	0	0	0	0	0	0	0	0	0	0	0	0	0	0	0	0	0	0	0	0	0	0	3	D_0__Bacteria; D_1__Proteobacteria; D_2__Alphaproteobacteria; D_3__Rickettsiales; D_4__SM2D12; D_5__uncultured bacterium; D_6__; D_7__; D_8__; D_9__; D_10__; D_11__; D_12__; D_13__; D_14__
5c2332af337d66d0697307d7847cf450	0	0	0	0	0	0	0	0	0	0	0	0	0	0	0	0	0	0	0	0	0	0	0	0	0	0	12	0	D_0__Bacteria
a608e537e68bd0f723535f5cb9f04fed	0	0	0	0	0	0	0	0	0	0	0	0	0	0	0	0	0	0	1	0	20	0	0	0	0	35	0	0	D_0__Bacteria; D_1__Chloroflexi; D_2__Ktedonobacteria; D_3__Ktedonobacterales; D_4__HSB OF53-F07; D_5__uncultured bacterium; D_6__; D_7__; D_8__; D_9__; D_10__; D_11__; D_12__; D_13__; D_14__
cb02af72ea51a7752c9cf1765379dbb8	0	0	0	0	0	0	0	0	0	0	0	0	0	0	0	0	0	0	0	0	0	14	0	0	23	22	43	66	D_0__Bacteria; D_1__Chloroflexi; D_2__Ktedonobacteria; D_3__Ktedonobacterales
b567decaef71d6ea34ae052cb3f4d9ec	0	0	0	0	0	0	0	0	0	0	0	0	0	0	0	0	0	0	0	0	0	0	0	0	0	14	0	0	D_0__Bacteria; D_1__Planctomycetes; D_2__Planctomycetacia; D_3__Planctomycetales; D_4__Planctomycetaceae; D_5__uncultured
10a9c88c322b0477a8c892773c9ff31c	0	0	0	0	0	0	0	0	0	0	0	0	0	0	0	0	0	0	26	12	0	28	0	29	12	13	22	26	D_0__Bacteria; D_1__Proteobacteria; D_2__Alphaproteobacteria; D_3__Rhizobiales
6504945d8b6a67cedd5ba4216008b62f	0	0	0	0	0	0	0	0	0	0	0	0	0	0	0	0	0	0	0	0	0	6	0	33	8	12	0	0	D_0__Bacteria; D_1__Proteobacteria; D_2__Gammaproteobacteria; D_3__Legionellales; D_4__Legionellaceae; D_5__Legionella; D_6__uncultured bacterium; D_7__; D_8__; D_9__; D_10__; D_11__; D_12__; D_13__; D_14__
5952d2489914c7fa4c2ae51bf241c75f	0	0	0	0	0	0	0	0	0	0	0	0	0	0	0	0	0	0	0	0	0	0	0	12	0	0	6	0	D_0__Bacteria; D_1__Acidobacteria; D_2__Solibacteres; D_3__Solibacterales; D_4__Solibacteraceae (Subgroup 3); D_5__Bryobacter
b1323076326afa51fcf86e8581ec617f	0	0	0	0	0	0	0	0	0	0	0	0	0	0	0	0	0	0	0	0	7	0	0	0	0	0	0	0	D_0__Bacteria; D_1__Bacteroidetes; D_2__Cytophagia; D_3__Cytophagales; D_4__Cytophagaceae; D_5__Runella; Ambiguous_taxa; D_7__; D_8__; D_9__; D_10__; D_11__; D_12__; D_13__; D_14__
f4bb0816d7a7fb888a87c59510684b96	0	0	0	0	24	0	0	0	0	0	0	0	0	0	0	0	0	0	817	937	173	1305	182	590	707	531	600	474	D_0__Bacteria; D_1__Proteobacteria; D_2__Alphaproteobacteria; D_3__Rhizobiales; D_4__Xanthobacteraceae
632cfc71da3fb19544f8f4a5c3a8fa03	0	0	0	0	0	0	0	0	0	0	0	0	0	0	0	0	0	0	0	0	0	0	0	0	25	23	0	0	D_0__Bacteria; D_1__Elusimicrobia; D_2__Elusimicrobia; D_3__Lineage IIb; D_4__uncultured bacterium; D_5__; D_6__; D_7__; D_8__; D_9__; D_10__; D_11__; D_12__; D_13__; D_14__
9b903d3d1022bc9d38174e6a6bc3c8b3	0	0	0	0	0	0	0	0	0	0	0	0	0	0	0	0	0	0	0	0	0	0	0	8	0	20	0	0	D_0__Bacteria; D_1__Proteobacteria; D_2__Gammaproteobacteria; D_3__EC3; D_4__uncultured bacterium; D_5__; D_6__; D_7__; D_8__; D_9__; D_10__; D_11__; D_12__; D_13__; D_14__
51622932251448098e6600c705d00388	0	0	0	0	0	0	0	0	0	0	0	0	0	0	0	0	0	0	0	9	0	0	0	0	0	0	0	0	D_0__Bacteria; D_1__Chloroflexi; D_2__Anaerolineae; D_3__Anaerolineales; D_4__Anaerolineaceae; D_5__uncultured; D_6__uncultured Gemmatimonadetes bacterium; D_7__; D_8__; D_9__; D_10__; D_11__; D_12__; D_13__; D_14__
24577bf48a0acfd6bf24269ed20af563	0	0	0	0	0	0	0	0	0	0	0	0	0	0	0	0	0	0	0	0	13	0	0	0	0	0	0	0	D_0__Bacteria; D_1__Proteobacteria; D_2__Alphaproteobacteria; D_3__Rhizobiales; D_4__A0839; D_5__uncultured bacterium; D_6__; D_7__; D_8__; D_9__; D_10__; D_11__; D_12__; D_13__; D_14__
5db1f618e0d43bc2169fa900020d043f	0	0	0	0	0	0	0	0	0	0	0	0	0	0	0	0	0	0	0	10	0	0	0	0	0	0	0	0	D_0__Bacteria; D_1__Firmicutes; D_2__Clostridia; D_3__Clostridiales; D_4__Ruminococcaceae; D_5__Ruminiclostridium 6; D_6__uncultured bacterium; D_7__; D_8__; D_9__; D_10__; D_11__; D_12__; D_13__; D_14__
eba4b266ab56628d8e7eb014c65ea6dd	0	0	0	0	0	0	0	0	0	0	0	0	0	0	0	0	0	0	0	0	19	0	0	0	0	0	0	0	D_0__Bacteria; D_1__Proteobacteria; D_2__Betaproteobacteria; D_3__B1-7BS; D_4__uncultured bacterium; D_5__; D_6__; D_7__; D_8__; D_9__; D_10__; D_11__; D_12__; D_13__; D_14__
6cb27bc915aa6d9492e642ccf06cc891	0	0	0	0	0	0	0	0	0	0	0	0	0	0	0	0	0	0	0	0	0	0	0	0	46	38	0	0	D_0__Archaea; D_1__Thaumarchaeota; D_2__FHMa11 terrestrial group
73868a4d19734dc35e1838d8f33b4533	0	0	0	0	0	0	0	0	0	0	0	0	0	0	0	0	0	0	0	0	0	80	0	0	0	0	0	0	D_0__Bacteria; D_1__Proteobacteria; D_2__Gammaproteobacteria; D_3__Xanthomonadales; D_4__Xanthomonadaceae; D_5__Rhodanobacter
297a89bf319d1cbf1f349ea831224356	3	0	0	0	0	0	0	0	0	0	0	0	0	0	0	0	0	0	0	0	0	0	0	0	0	0	0	0	D_0__Bacteria
e899c5865d73a6a2786f384d3527df36	0	0	0	0	0	0	0	0	0	0	0	0	0	0	0	0	0	0	0	0	0	4	0	0	0	0	0	0	D_0__Bacteria; D_1__Proteobacteria; D_2__Alphaproteobacteria; D_3__Rickettsiales
daf471369c8df7afa7849741660d855b	0	0	0	0	0	0	0	0	0	0	0	0	0	21	0	0	0	0	0	0	0	0	0	0	0	0	0	0	D_0__Bacteria; D_1__Firmicutes; D_2__Clostridia; D_3__Clostridiales; D_4__Lachnospiraceae; D_5__Roseburia
0a10e633c53b5e17aae77a4c511a00f5	0	0	0	0	0	0	0	0	0	0	0	0	0	0	0	0	0	0	0	0	0	0	0	0	0	3	11	0	D_0__Bacteria; D_1__Lentisphaerae; D_2__Oligosphaeria; D_3__SS1-B-02-17; D_4__uncultured bacterium; D_5__; D_6__; D_7__; D_8__; D_9__; D_10__; D_11__; D_12__; D_13__; D_14__
43eeaf36eaa0dada049cfc72e5e17a96	0	0	0	0	0	0	0	0	0	0	0	0	0	0	0	0	0	0	0	0	0	0	0	0	12	0	0	0	D_0__Bacteria; D_1__WS2; D_2__uncultured bacterium; D_3__; D_4__; D_5__; D_6__; D_7__; D_8__; D_9__; D_10__; D_11__; D_12__; D_13__; D_14__
4677415c5fc02ea0f819442c078970cd	0	0	0	0	0	0	0	0	0	0	0	0	0	0	0	25	0	0	0	0	0	0	0	0	0	0	0	0	D_0__Bacteria; D_1__Actinobacteria; D_2__Actinobacteria; D_3__Micrococcales; D_4__Micrococcaceae; D_5__Rothia; Ambiguous_taxa; D_7__; D_8__; D_9__; D_10__; D_11__; D_12__; D_13__; D_14__
a34c67c3e970be24a82f8b4c537c08ed	0	0	0	0	0	0	0	0	0	0	0	0	0	0	0	0	0	0	0	16	0	0	0	0	0	0	0	0	D_0__Bacteria; D_1__Proteobacteria; D_2__Gammaproteobacteria; D_3__Xanthomonadales; D_4__Xanthomonadales Incertae Sedis; D_5__Steroidobacter; D_6__uncultured bacterium; D_7__; D_8__; D_9__; D_10__; D_11__; D_12__; D_13__; D_14__
5390c93a8320a3f6f622b9330c91aef5	0	0	0	0	0	0	0	0	0	0	0	0	0	0	0	0	0	0	1	7	0	0	0	0	0	0	0	0	D_0__Bacteria
638d17d12cc0eaff3367fff7f32366a1	0	0	0	0	0	0	0	0	0	0	0	0	0	0	0	0	0	0	7	0	0	0	0	0	0	0	0	0	D_0__Bacteria; D_1__Armatimonadetes; D_2__uncultured; D_3__uncultured bacterium; D_4__; D_5__; D_6__; D_7__; D_8__; D_9__; D_10__; D_11__; D_12__; D_13__; D_14__
b1bdc4a888099c7e37599fc1e54742ab	0	0	0	0	0	0	0	0	0	0	0	0	0	0	0	0	0	0	0	0	0	8	0	0	8	7	16	12	D_0__Bacteria; D_1__Actinobacteria; D_2__Acidimicrobiia; D_3__Acidimicrobiales; D_4__Acidimicrobiaceae; D_5__uncultured; D_6__uncultured bacterium; D_7__; D_8__; D_9__; D_10__; D_11__; D_12__; D_13__; D_14__
73dba128daf29e1cbb366fb4135642aa	0	0	0	0	0	0	0	0	0	0	0	0	0	0	0	0	0	0	0	0	0	0	0	0	36	0	0	0	D_0__Bacteria; D_1__Chloroflexi; D_2__JG30-KF-CM66; D_3__uncultured bacterium; D_4__; D_5__; D_6__; D_7__; D_8__; D_9__; D_10__; D_11__; D_12__; D_13__; D_14__
c9995824bb8e45e4c39ec4c523538e58	0	0	0	0	0	0	0	0	0	0	39	0	0	0	0	0	0	0	0	0	0	0	0	0	0	0	0	0	D_0__Bacteria; D_1__Bacteroidetes; D_2__Cytophagia; D_3__Cytophagales; D_4__Cytophagaceae; D_5__Hymenobacter; D_6__uncultured bacterium; D_7__; D_8__; D_9__; D_10__; D_11__; D_12__; D_13__; D_14__
8e6dbfa351c7efe3cc3375a665e8d9ae	0	0	0	0	0	0	0	0	0	0	0	0	0	0	0	0	0	0	0	0	0	0	0	0	39	23	26	20	D_0__Bacteria; D_1__Verrucomicrobia; D_2__OPB35 soil group; D_3__uncultured bacterium; D_4__; D_5__; D_6__; D_7__; D_8__; D_9__; D_10__; D_11__; D_12__; D_13__; D_14__
f3c7962f5072986528a3f2161cbc4a11	0	0	0	0	0	0	0	0	0	0	0	0	0	0	0	0	0	0	20	13	7	13	7	21	43	45	14	12	D_0__Bacteria; D_1__Spirochaetae; D_2__Spirochaetes; D_3__Spirochaetales; D_4__Spirochaetaceae; D_5__Spirochaeta 2; D_6__uncultured bacterium; D_7__; D_8__; D_9__; D_10__; D_11__; D_12__; D_13__; D_14__
2de0f958e30d26f04cba8d2a920bbe46	0	0	0	0	0	0	0	0	0	0	0	0	0	15	0	0	0	0	0	0	0	0	0	0	0	0	0	0	D_0__Bacteria; D_1__Firmicutes; D_2__Clostridia; D_3__Clostridiales; D_4__Lachnospiraceae; D_5__Blautia
b2d5c81840363108d8c1ee54fe294e1b	0	0	0	0	0	0	0	0	0	0	0	0	0	0	0	0	0	0	0	8	0	0	0	0	0	0	0	13	D_0__Bacteria; D_1__Actinobacteria; D_2__Acidimicrobiia; D_3__Acidimicrobiales; D_4__Acidimicrobiales Incertae Sedis; D_5__Candidatus Microthrix; D_6__uncultured bacterium; D_7__; D_8__; D_9__; D_10__; D_11__; D_12__; D_13__; D_14__
d88ec24356601c3945e464f5e2fe082c	0	0	0	0	0	0	0	0	0	0	0	0	0	0	0	0	0	0	0	0	0	0	0	0	0	0	4	0	D_0__Bacteria; D_1__Proteobacteria; D_2__Deltaproteobacteria; D_3__Myxococcales; D_4__P3OB-42
3dd33a7335eca756b70bb722dcdf4020	0	0	0	0	0	0	0	0	0	0	0	0	0	0	0	0	0	0	3	0	0	0	0	0	0	0	0	0	D_0__Bacteria; D_1__Firmicutes; D_2__Clostridia; D_3__Clostridiales; D_4__Peptococcaceae; D_5__Desulfitibacter; D_6__uncultured bacterium; D_7__; D_8__; D_9__; D_10__; D_11__; D_12__; D_13__; D_14__
764ae8564fc7f32b968863c8e82aeede	0	0	0	0	0	0	0	0	0	0	0	0	0	0	0	0	0	0	0	0	0	0	17	0	52	55	0	0	D_0__Bacteria; D_1__Ignavibacteriae; D_2__Ignavibacteria; D_3__Ignavibacteriales; D_4__BSV26; D_5__uncultured bacterium; D_6__; D_7__; D_8__; D_9__; D_10__; D_11__; D_12__; D_13__; D_14__
a625e3556b027acb3ba7b50d0942f902	0	0	0	0	0	0	0	0	0	0	0	0	0	0	0	0	0	0	0	0	0	0	0	0	0	23	0	0	D_0__Bacteria; D_1__Planctomycetes; D_2__Pla4 lineage
71e2f677a92258de3ffebd9814e0db39	0	0	0	0	0	0	0	0	0	0	0	0	0	0	209	0	0	0	0	0	0	0	0	0	0	0	0	0	D_0__Bacteria; D_1__Bacteroidetes; D_2__Bacteroidia; D_3__Bacteroidales; D_4__Bacteroidaceae; D_5__Bacteroides; D_6__uncultured bacterium; D_7__; D_8__; D_9__; D_10__; D_11__; D_12__; D_13__; D_14__
ecb3759e804e8c86d9fb0de817207fe9	0	0	0	0	0	0	0	0	5	0	0	0	0	8	0	0	0	19	0	28	25	0	93	0	40	0	0	0	D_0__Bacteria; D_1__Firmicutes; D_2__Clostridia; D_3__Clostridiales; D_4__Ruminococcaceae; D_5__Intestinimonas; D_6__uncultured bacterium; D_7__; D_8__; D_9__; D_10__; D_11__; D_12__; D_13__; D_14__
dfedf0f76a5fa74a340e6401259cabb3	0	0	0	0	0	0	0	0	0	0	0	0	0	0	0	0	0	0	0	0	0	0	0	0	25	0	0	0	D_0__Bacteria; D_1__Planctomycetes; D_2__Planctomycetacia; D_3__Planctomycetales; D_4__Planctomycetaceae; D_5__uncultured; D_6__uncultured bacterium; D_7__; D_8__; D_9__; D_10__; D_11__; D_12__; D_13__; D_14__
5328bc3fa40912ff2a09f9a53ac20c93	0	0	0	0	0	9	0	0	0	0	0	25	0	0	0	0	0	0	0	0	0	0	72	0	0	0	0	7	D_0__Bacteria; D_1__Bacteroidetes; D_2__Bacteroidia; D_3__Bacteroidales; D_4__Rikenellaceae; D_5__Alistipes
bd072ec0c2ec1eff69d06dde8b960bfe	0	0	0	0	0	0	0	0	0	0	0	0	0	0	0	0	0	0	0	0	0	0	0	0	0	0	9	0	D_0__Bacteria; D_1__Proteobacteria; D_2__Gammaproteobacteria; D_3__HTA4; D_4__uncultured bacterium; D_5__; D_6__; D_7__; D_8__; D_9__; D_10__; D_11__; D_12__; D_13__; D_14__
da6c954c1d9fbb73a7920259d4b905af	0	0	9	0	0	0	0	0	0	0	0	0	0	0	0	0	0	0	54	44	24	114	22	35	64	49	50	41	D_0__Bacteria; D_1__Proteobacteria; D_2__Alphaproteobacteria; D_3__Rhizobiales; D_4__Roseiarcaceae; D_5__Roseiarcus; D_6__uncultured bacterium; D_7__; D_8__; D_9__; D_10__; D_11__; D_12__; D_13__; D_14__
0508808efdc53e8bb46f6c3e39dec34a	0	0	0	0	0	0	0	0	0	0	0	0	0	0	0	0	0	0	0	0	64	42	10	31	38	34	38	36	D_0__Bacteria; D_1__Planctomycetes; D_2__Planctomycetacia; D_3__Planctomycetales; D_4__Planctomycetaceae; D_5__uncultured
e935f5e19035060acb4d7db592d67182	0	0	22	0	0	0	0	0	0	0	0	0	0	0	0	0	0	0	0	0	0	0	0	0	0	0	0	0	D_0__Bacteria; D_1__Firmicutes; D_2__Bacilli; D_3__Bacillales; D_4__Paenibacillaceae; D_5__Paenibacillus; D_6__uncultured bacterium; D_7__; D_8__; D_9__; D_10__; D_11__; D_12__; D_13__; D_14__
9af64714bb86df612f0ebf15607e9658	0	0	0	0	0	0	0	0	0	0	0	0	0	0	0	0	0	0	0	0	0	0	0	0	0	0	27	15	D_0__Bacteria; D_1__Acidobacteria; D_2__Solibacteres; D_3__Solibacterales; D_4__Solibacteraceae (Subgroup 3); D_5__Bryobacter
922ec262af919483e1329634ba59760f	0	0	0	0	0	0	0	0	0	0	0	0	0	0	0	0	0	0	0	6	0	0	0	0	0	0	0	0	D_0__Bacteria
deba59e50271bd59ff091d92eae7f120	0	0	0	0	0	0	0	0	0	0	0	0	0	0	0	0	0	0	0	0	0	0	0	0	0	0	18	13	D_0__Bacteria; D_1__Planctomycetes; D_2__Planctomycetacia; D_3__Planctomycetales; D_4__Planctomycetaceae
d1301d4ece461c4fb616b2fc1fc56937	0	0	22	0	0	0	0	0	120	0	0	0	0	0	0	0	0	0	0	0	0	0	0	0	0	0	0	0	D_0__Bacteria
6f1cbae792de3e1162d3d7dffbe4bb20	0	0	0	0	0	0	43	0	0	0	0	6	0	0	31	0	81	0	22	15	28	33	157	17	62	27	21	11	D_0__Bacteria; D_1__Firmicutes; D_2__Bacilli; D_3__Lactobacillales; D_4__Lactobacillaceae; D_5__Lactobacillus
0c9bee409e26341cf070f8a68b2f6e26	0	0	0	0	0	0	0	0	0	0	0	0	0	0	0	0	0	0	0	25	0	0	0	0	0	0	0	0	D_0__Bacteria; D_1__Saccharibacteria
caced38af5013b2f125ae1be619992cc	0	0	0	0	0	0	0	0	0	0	0	0	0	0	0	0	0	0	0	0	0	0	0	0	0	21	53	28	D_0__Bacteria; D_1__Proteobacteria; D_2__Betaproteobacteria
4fba6fef450158c1bd1cbcb5a0e8f5e5	0	0	0	0	0	0	0	0	0	0	0	0	0	0	0	46	0	0	0	0	0	0	0	0	0	0	0	0	D_0__Bacteria; D_1__Bacteroidetes; D_2__Bacteroidia; D_3__Bacteroidales; D_4__Prevotellaceae; D_5__Prevotella 9; D_6__uncultured bacterium; D_7__; D_8__; D_9__; D_10__; D_11__; D_12__; D_13__; D_14__
9deddee8d54fd8c52870aa3c5a107eed	0	0	0	0	0	0	0	0	0	0	0	0	0	0	0	0	0	0	0	0	8	0	0	0	0	0	7	0	D_0__Bacteria; D_1__Bacteroidetes
b083b0507152640dea2c3af522e34549	0	0	0	0	0	0	0	0	0	0	0	0	0	0	0	0	0	0	0	0	0	0	0	0	14	0	0	0	D_0__Bacteria; D_1__Planctomycetes; D_2__Planctomycetacia; D_3__Planctomycetales; D_4__Planctomycetaceae; D_5__uncultured
06abf211e1efa6e5331ca5f5c880c21b	0	0	0	0	0	0	0	0	0	0	0	0	0	0	0	0	0	0	0	0	0	5	0	0	7	0	0	0	D_0__Bacteria
b1662cca128262040cad0e5e01bd765d	0	0	0	0	0	0	0	0	0	0	0	0	0	0	0	0	0	0	0	0	0	0	0	0	1	1	0	0	D_0__Bacteria; D_1__Proteobacteria; D_2__Gammaproteobacteria; D_3__Xanthomonadales; D_4__Xanthomonadaceae; D_5__Rhodanobacter
642ffbeba58d87e11402073fb7777d63	0	0	14	0	0	0	0	0	14	0	0	0	0	0	0	0	0	0	0	0	0	0	0	0	0	0	0	0	D_0__Bacteria
f1dcc965ee716a41c1707b01e92b36db	0	0	0	0	0	0	0	0	0	0	0	0	0	0	0	0	0	17	0	0	0	0	0	0	0	0	0	0	D_0__Bacteria; D_1__Actinobacteria; D_2__Actinobacteria; D_3__Corynebacteriales; D_4__Corynebacteriaceae; D_5__Corynebacterium 1; Ambiguous_taxa; D_7__; D_8__; D_9__; D_10__; D_11__; D_12__; D_13__; D_14__
e3eb26881a66131271887486e25e4490	0	0	0	0	0	0	0	0	0	0	0	0	0	0	0	0	0	15	0	0	0	0	0	0	0	0	0	0	D_0__Bacteria; D_1__Bacteroidetes; D_2__Sphingobacteriia; D_3__Sphingobacteriales; D_4__Saprospiraceae; D_5__uncultured; Ambiguous_taxa; D_7__; D_8__; D_9__; D_10__; D_11__; D_12__; D_13__; D_14__
6b798128bb985de2a23d0cbe52fe168a	0	0	0	0	0	0	0	0	0	0	0	0	0	0	0	0	0	0	0	0	0	18	0	0	11	0	0	0	D_0__Bacteria; D_1__Armatimonadetes; D_2__Fimbriimonadia; D_3__Fimbriimonadales; D_4__Fimbriimonadaceae; D_5__uncultured bacterium; D_6__; D_7__; D_8__; D_9__; D_10__; D_11__; D_12__; D_13__; D_14__
2a966cff7c0f6c15558443067e5e6c91	0	0	0	0	0	0	0	0	0	0	0	0	0	0	0	0	0	0	10	0	0	0	0	0	26	12	0	0	D_0__Bacteria; D_1__Gemmatimonadetes; D_2__Gemmatimonadetes; D_3__Gemmatimonadales; D_4__Gemmatimonadaceae; D_5__Gemmatimonas
22a4eb61830ad363a350cc57df886627	0	0	0	0	0	0	0	0	0	0	0	0	0	0	0	0	0	0	20	16	104	32	0	41	34	32	68	48	D_0__Bacteria; D_1__Planctomycetes; D_2__Planctomycetacia; D_3__Planctomycetales; D_4__Planctomycetaceae; D_5__uncultured; Ambiguous_taxa; D_7__; D_8__; D_9__; D_10__; D_11__; D_12__; D_13__; D_14__
1caff056c300902f26919ebf9aa917a8	2	7	10	0	0	2	23	13	19	9	5	4	7	10	17	0	10	3	0	0	0	0	0	0	0	0	0	0	D_0__Bacteria
9972725a1113c3a09e20e1be3435033f	0	0	0	0	0	0	0	0	0	0	0	0	0	0	0	0	0	0	0	0	0	0	0	0	8	0	0	0	D_0__Bacteria; D_1__Proteobacteria; D_2__Alphaproteobacteria; D_3__Rhodospirillales; D_4__DA111; D_5__uncultured bacterium; D_6__; D_7__; D_8__; D_9__; D_10__; D_11__; D_12__; D_13__; D_14__
21d742c0716e447230c10600b887f8ad	0	0	0	0	0	0	0	0	0	0	0	0	0	0	0	0	0	0	0	0	0	0	0	0	35	29	0	0	D_0__Bacteria; D_1__Bacteroidetes; D_2__Cytophagia; D_3__Cytophagales; D_4__Cytophagaceae; D_5__Cytophaga; D_6__uncultured bacterium; D_7__; D_8__; D_9__; D_10__; D_11__; D_12__; D_13__; D_14__
3149fabc0c814fc0adb32b4b5c5b0f0b	0	0	0	0	0	0	0	0	0	0	0	0	0	0	0	0	0	0	0	0	0	0	0	0	0	0	17	9	D_0__Bacteria; D_1__Parcubacteria; D_2__Candidatus Azambacteria; D_3__uncultured bacterium; D_4__; D_5__; D_6__; D_7__; D_8__; D_9__; D_10__; D_11__; D_12__; D_13__; D_14__
1f4f423cd3c24bb4464500245561f6fb	0	0	0	0	0	0	0	0	0	0	0	0	0	0	0	0	0	0	33	0	27	86	23	42	37	30	107	177	D_0__Bacteria; D_1__Bacteroidetes; D_2__Sphingobacteriia; D_3__Sphingobacteriales; D_4__Chitinophagaceae; D_5__uncultured
26b4b526e1e97e0a1322abc26264cfea	0	0	0	0	0	9	0	0	0	0	0	13	0	0	0	0	0	12	0	0	0	0	0	0	281	195	214	117	D_0__Bacteria; D_1__Actinobacteria; D_2__Actinobacteria; D_3__Streptomycetales; D_4__Streptomycetaceae; D_5__Streptomyces; Ambiguous_taxa; D_7__; D_8__; D_9__; D_10__; D_11__; D_12__; D_13__; D_14__
4f09184f394a2e92eb4ac069cd387837	0	0	0	0	0	0	0	0	0	0	0	0	0	0	0	0	0	0	0	15	0	10	0	0	37	23	0	0	D_0__Bacteria; D_1__Armatimonadetes; D_2__Chthonomonadetes; D_3__Chthonomonadales; D_4__Chthonomonadaceae; D_5__Chthonomonas; D_6__uncultured bacterium; D_7__; D_8__; D_9__; D_10__; D_11__; D_12__; D_13__; D_14__
6002b18dd73f34b80c107223a5851b21	0	0	0	0	0	0	0	0	0	0	0	0	0	0	0	0	0	0	0	0	0	0	0	0	0	0	44	0	D_0__Bacteria; D_1__Planctomycetes; D_2__Planctomycetacia; D_3__Planctomycetales; D_4__Planctomycetaceae; D_5__Planctomyces; D_6__uncultured bacterium; D_7__; D_8__; D_9__; D_10__; D_11__; D_12__; D_13__; D_14__
8ad5725f37c6e1b75528dc84eb6dfddd	0	0	0	4	0	0	0	0	0	11	0	0	0	0	0	0	0	0	0	0	0	0	0	0	0	0	0	0	D_0__Bacteria; D_1__Gemmatimonadetes; D_2__Gemmatimonadetes; D_3__Gemmatimonadales; D_4__Gemmatimonadaceae; D_5__uncultured
5cf44719bbbc951c303550573027617d	0	0	0	0	0	0	0	0	2	0	0	0	0	0	0	0	0	0	0	0	0	0	0	0	0	0	0	0	D_0__Bacteria; D_1__Cyanobacteria; D_2__Cyanobacteria; D_3__SubsectionIII; D_4__FamilyI; D_5__Chamaesiphon; D_6__uncultured bacterium; D_7__; D_8__; D_9__; D_10__; D_11__; D_12__; D_13__; D_14__
d161f9da88389f1cb1bf06a82f77a86c	0	0	0	0	0	0	0	0	0	0	0	0	0	0	0	0	0	0	0	0	0	0	0	0	0	0	0	2	D_0__Bacteria
49a24d087a38521edb560e9453e0b730	0	0	0	0	0	0	0	0	0	0	0	0	0	0	0	0	0	0	0	7	9	8	0	7	56	33	0	0	D_0__Bacteria; D_1__Cyanobacteria; D_2__ML635J-21
7d8d59f4fbe79bc9694f18a94fda331d	0	0	0	0	0	0	0	0	0	0	0	0	0	0	0	0	0	0	0	0	0	0	0	0	0	0	25	12	D_0__Bacteria; D_1__Proteobacteria; D_2__Deltaproteobacteria; D_3__Myxococcales; D_4__Phaselicystidaceae; D_5__Phaselicystis; D_6__uncultured bacterium; D_7__; D_8__; D_9__; D_10__; D_11__; D_12__; D_13__; D_14__
064b6ec110a2276ebc79fa679460bb9c	0	0	0	0	0	0	0	0	0	0	0	0	0	0	0	0	0	0	46	54	0	58	0	34	254	187	52	31	D_0__Bacteria; D_1__Planctomycetes; D_2__Planctomycetacia; D_3__Planctomycetales; D_4__Planctomycetaceae; D_5__uncultured; D_6__uncultured Gemmata sp.; D_7__; D_8__; D_9__; D_10__; D_11__; D_12__; D_13__; D_14__
fb4dc497ea47effb4e92bb71f9c4270a	0	0	0	0	0	0	0	0	0	3	0	0	0	0	0	0	0	0	0	0	0	0	0	0	0	0	0	0	D_0__Bacteria; D_1__Proteobacteria; D_2__Deltaproteobacteria; D_3__Syntrophobacterales; D_4__Syntrophaceae; D_5__uncultured; Ambiguous_taxa; D_7__; D_8__; D_9__; D_10__; D_11__; D_12__; D_13__; D_14__
143a469553d56b9a7868027925555b7a	0	0	0	0	0	0	0	0	0	0	0	0	0	0	0	0	0	0	0	0	0	0	0	0	0	7	0	0	D_0__Bacteria; D_1__Chloroflexi; D_2__Anaerolineae; D_3__Anaerolineales; D_4__Anaerolineaceae; D_5__uncultured; D_6__uncultured Gemmatimonadetes bacterium; D_7__; D_8__; D_9__; D_10__; D_11__; D_12__; D_13__; D_14__
19ba0edc4c8f8e428bc68eb860846ede	0	0	0	0	0	0	0	0	0	0	0	0	0	0	0	0	0	0	6	0	0	0	0	0	0	0	0	0	D_0__Bacteria; D_1__Bacteroidetes; D_2__Flavobacteriia; D_3__Flavobacteriales; D_4__Flavobacteriaceae; D_5__Aequorivita; D_6__uncultured Bacteroidetes bacterium; D_7__; D_8__; D_9__; D_10__; D_11__; D_12__; D_13__; D_14__
3a982baf34d7a60912f71fa078f572cf	0	0	0	0	0	0	0	0	0	0	0	0	0	0	0	0	0	0	0	0	0	0	0	0	12	0	0	0	D_0__Bacteria; D_1__Firmicutes; D_2__Clostridia; D_3__Clostridiales; D_4__Syntrophomonadaceae; D_5__Syntrophomonas; D_6__uncultured bacterium; D_7__; D_8__; D_9__; D_10__; D_11__; D_12__; D_13__; D_14__
9ff61a201285754b536ac2275d3fb259	0	0	0	0	0	0	0	0	0	0	0	0	0	0	0	0	0	0	3	0	0	0	0	0	0	0	0	0	D_0__Bacteria; D_1__Synergistetes; D_2__Synergistia; D_3__Synergistales; D_4__Synergistaceae
78a68371a93caf24704c08865f450498	0	0	0	0	0	0	0	0	0	0	0	0	0	0	0	0	0	0	0	0	0	0	37	0	0	0	0	0	D_0__Bacteria; D_1__Firmicutes; D_2__Clostridia; D_3__Clostridiales; D_4__Clostridiales vadinBB60 group; Ambiguous_taxa; D_6__; D_7__; D_8__; D_9__; D_10__; D_11__; D_12__; D_13__; D_14__
b2e68b39e6b84c3e59414a68d3b5e49c	0	0	0	0	0	0	0	0	4	0	0	0	0	0	0	0	0	0	0	0	0	0	0	0	0	0	0	0	D_0__Bacteria; D_1__BRC1
1f51c7816fd31d53c57ae0a67dbfaef2	0	0	0	0	0	0	0	0	0	0	0	0	0	0	0	0	0	0	99	82	25	157	40	347	84	65	128	120	D_0__Bacteria; D_1__Proteobacteria; D_2__Alphaproteobacteria; D_3__Rhizobiales; D_4__Rhizobiales Incertae Sedis; D_5__Rhizomicrobium; Ambiguous_taxa; D_7__; D_8__; D_9__; D_10__; D_11__; D_12__; D_13__; D_14__
6931ecf8f004076ca24d82a76fc858b9	0	0	0	0	0	0	0	0	0	0	0	0	0	0	0	0	0	0	18	0	0	27	0	0	0	0	0	23	D_0__Bacteria; D_1__Saccharibacteria
44146f7b34dd3ba00c6c119188e58328	0	0	0	0	0	0	0	0	0	0	0	0	0	0	0	0	0	0	0	0	0	13	0	0	0	0	0	0	D_0__Bacteria; D_1__Proteobacteria; D_2__Alphaproteobacteria; D_3__Rickettsiales; D_4__SM2D12; D_5__uncultured bacterium; D_6__; D_7__; D_8__; D_9__; D_10__; D_11__; D_12__; D_13__; D_14__
8887ba364e7da3f1fe01b890e6ca1244	0	0	0	0	0	0	0	0	0	0	0	0	0	0	0	0	0	0	101	47	77	202	64	65	0	0	0	0	D_0__Bacteria; D_1__Proteobacteria; D_2__Alphaproteobacteria; D_3__Sphingomonadales; D_4__Sphingomonadaceae; D_5__Sphingomonas
9170143295e4485d2e413fc0f0116f77	0	0	37	0	0	0	0	0	0	0	0	0	0	0	0	0	0	0	15	0	0	31	0	0	23	42	25	0	D_0__Bacteria; D_1__Firmicutes; D_2__Bacilli; D_3__Bacillales; D_4__Planococcaceae; D_5__Psychrobacillus
2c8ee373f978affebba8a4c863f8c177	0	0	0	0	0	0	0	0	0	0	0	0	0	0	0	0	0	0	0	40	0	0	0	0	156	129	0	0	D_0__Bacteria; D_1__Acidobacteria; D_2__Solibacteres; D_3__Solibacterales; D_4__Solibacteraceae (Subgroup 3); D_5__Bryobacter; D_6__uncultured Acidobacteria bacterium; D_7__; D_8__; D_9__; D_10__; D_11__; D_12__; D_13__; D_14__
318e105d02856cabded4fe32217bcf52	0	0	0	0	0	0	0	0	0	0	0	0	0	0	0	0	0	0	19	41	0	14	0	44	30	31	18	14	D_0__Bacteria; D_1__Acidobacteria; D_2__Acidobacteria; D_3__Acidobacteriales; D_4__Acidobacteriaceae (Subgroup 1); D_5__uncultured
a604789097587924d41801f702c0447c	0	0	0	0	0	0	0	0	0	0	0	0	0	0	0	0	0	0	7	0	0	0	0	16	50	61	0	0	D_0__Bacteria; D_1__Proteobacteria; D_2__Deltaproteobacteria; D_3__NB1-j; D_4__uncultured bacterium; D_5__; D_6__; D_7__; D_8__; D_9__; D_10__; D_11__; D_12__; D_13__; D_14__
eec38684d93d85cbcb4767d988c263d6	0	0	0	0	0	0	0	0	0	0	0	0	0	0	0	0	0	0	0	0	0	0	0	0	0	0	0	32	D_0__Bacteria; D_1__Chloroflexi; D_2__Anaerolineae; D_3__Anaerolineales; D_4__Anaerolineaceae; D_5__uncultured
d7abbdf4303cc5e5221d18d8a6bed3c7	0	0	0	0	0	0	0	0	0	0	0	0	0	0	0	0	0	0	319	240	124	833	91	271	1254	1122	1001	448	D_0__Bacteria; D_1__Acidobacteria; D_2__Subgroup 2
08a79679fde0d8b320370b96ab78ed84	0	0	0	0	0	0	0	0	0	0	0	0	0	0	0	16	0	0	0	0	0	0	0	0	0	0	0	0	D_0__Bacteria; D_1__Firmicutes; D_2__Bacilli; D_3__Bacillales; D_4__Planococcaceae
29a26acc2d7ec57f7835aa66dd1cf82f	0	0	0	0	0	0	0	0	0	0	0	0	0	0	0	0	0	0	0	25	0	16	0	0	0	6	0	0	D_0__Bacteria; D_1__Bacteroidetes; D_2__Bacteroidia; D_3__Bacteroidales; D_4__Prevotellaceae; D_5__Alloprevotella; D_6__uncultured bacterium; D_7__; D_8__; D_9__; D_10__; D_11__; D_12__; D_13__; D_14__
30c6fe7832e92482696281aedf284e6a	0	0	0	0	0	0	0	0	0	0	0	0	0	0	0	0	0	0	0	0	0	0	0	0	48	0	0	0	D_0__Bacteria; D_1__Bacteroidetes; D_2__Bacteroidia; D_3__Bacteroidales; D_4__Bacteroidales S24-7 group; Ambiguous_taxa; D_6__; D_7__; D_8__; D_9__; D_10__; D_11__; D_12__; D_13__; D_14__
99142a0535a1e94f714c737b23637a1a	0	0	0	0	0	0	0	0	0	0	0	0	0	0	0	0	0	0	0	0	0	0	0	0	9	0	12	0	D_0__Bacteria; D_1__Planctomycetes; D_2__Planctomycetacia; D_3__Planctomycetales; D_4__Planctomycetaceae; D_5__uncultured
a533382fa04cf4c81826542897f81d72	0	0	0	0	0	0	0	0	0	0	0	0	0	0	0	0	0	0	46	28	0	44	13	29	147	161	30	37	D_0__Bacteria; D_1__Gemmatimonadetes; D_2__Gemmatimonadetes; D_3__Gemmatimonadales; D_4__Gemmatimonadaceae; D_5__uncultured; D_6__uncultured bacterium; D_7__; D_8__; D_9__; D_10__; D_11__; D_12__; D_13__; D_14__
6d95bd29cb719f31899482adcd6f05d0	0	0	0	0	0	0	0	0	0	0	0	0	0	0	0	0	0	0	0	0	20	0	0	0	0	0	0	0	D_0__Bacteria; D_1__Actinobacteria; D_2__Actinobacteria; D_3__Corynebacteriales; D_4__Corynebacteriaceae; D_5__Corynebacterium 1
90af3675c266d09bb7986147ac5885ec	0	0	0	0	0	0	0	0	0	0	0	0	0	0	0	11	0	0	0	0	0	0	0	0	0	0	0	0	D_0__Bacteria; D_1__Firmicutes; D_2__Clostridia; D_3__Clostridiales; D_4__Christensenellaceae; D_5__uncultured; D_6__uncultured bacterium; D_7__; D_8__; D_9__; D_10__; D_11__; D_12__; D_13__; D_14__
ce78414357068359ddae6a47b6592a08	0	0	0	0	0	0	14	0	0	0	0	0	0	0	0	0	28	0	0	0	0	0	46	0	0	0	0	0	D_0__Bacteria; D_1__Firmicutes; D_2__Clostridia; D_3__Clostridiales; D_4__Ruminococcaceae; D_5__Ruminiclostridium; D_6__uncultured bacterium; D_7__; D_8__; D_9__; D_10__; D_11__; D_12__; D_13__; D_14__
538bee09ddb98f2db94dc4449dae1497	0	0	0	0	0	0	0	0	0	0	0	0	0	0	0	0	0	0	0	25	0	0	0	0	0	0	0	0	D_0__Bacteria; D_1__Actinobacteria; D_2__Actinobacteria; D_3__Pseudonocardiales; D_4__Pseudonocardiaceae; D_5__Actinophytocola; D_6__uncultured bacterium; D_7__; D_8__; D_9__; D_10__; D_11__; D_12__; D_13__; D_14__
b2361cb57f018e5a000329dd59a951df	0	0	0	0	0	0	0	0	0	0	0	0	0	0	0	0	0	0	0	0	0	0	0	0	1	0	0	0	D_0__Bacteria; D_1__Chloroflexi; D_2__Ktedonobacteria; D_3__Ktedonobacterales; D_4__HSB OF53-F07
690e2d312e3f83ab4ef9893d8c5eb3ab	0	0	0	0	0	0	0	0	0	0	0	0	0	0	0	0	0	0	0	7	0	0	0	0	11	0	0	11	D_0__Bacteria; D_1__Proteobacteria; D_2__Alphaproteobacteria; D_3__Sphingomonadales; D_4__Sphingomonadaceae; D_5__Sphingobium; Ambiguous_taxa; D_7__; D_8__; D_9__; D_10__; D_11__; D_12__; D_13__; D_14__
8bac2fe021e033b61f228873a037b97b	0	0	0	0	0	0	0	0	0	0	0	0	0	0	0	0	0	0	0	0	0	10	0	0	0	0	0	0	D_0__Bacteria; D_1__Proteobacteria; D_2__Alphaproteobacteria; D_3__Rhizobiales; D_4__Methylobacteriaceae
4cd4b431070b8e97c1f501c25736259d	0	0	0	0	0	0	0	0	0	0	0	0	0	0	0	0	0	0	0	0	0	0	0	0	0	0	0	18	D_0__Bacteria; D_1__Planctomycetes; D_2__Planctomycetacia; D_3__Planctomycetales; D_4__Planctomycetaceae; D_5__Gemmata; D_6__uncultured bacterium; D_7__; D_8__; D_9__; D_10__; D_11__; D_12__; D_13__; D_14__
1ab393be21d31b53e61307326d4b78f8	0	0	0	0	0	0	0	0	0	0	0	0	0	0	0	0	0	0	0	0	0	0	0	0	0	0	31	99	D_0__Bacteria; D_1__Bacteroidetes; D_2__Sphingobacteriia; D_3__Sphingobacteriales; D_4__Chitinophagaceae; D_5__Sediminibacterium
6283478ee4038101f96fba3ec2fe640f	0	0	0	0	0	0	0	0	0	0	0	0	0	0	0	0	0	8	169	30	383	20	60	0	7	47	19	0	D_0__Bacteria
c1353bfbe4253eed552f9ace25c63675	0	0	0	0	0	0	0	0	0	0	0	0	0	0	0	0	0	0	0	0	18	0	0	0	0	0	0	0	D_0__Bacteria; D_1__Firmicutes; D_2__Erysipelotrichia; D_3__Erysipelotrichales; D_4__Erysipelotrichaceae; D_5__uncultured; D_6__uncultured bacterium; D_7__; D_8__; D_9__; D_10__; D_11__; D_12__; D_13__; D_14__
b7ed2880ff185278b246617796dda868	0	0	0	0	0	0	0	0	0	0	0	0	0	0	0	0	0	0	0	5	0	5	0	0	5	0	10	11	D_0__Bacteria; D_1__Planctomycetes; D_2__vadinHA49
e9df2952a24c2da88dde812d4d462beb	0	0	0	0	0	0	0	0	0	0	0	0	0	0	0	0	0	0	55	36	34	83	31	487	109	107	78	57	D_0__Bacteria; D_1__Acidobacteria; D_2__Solibacteres; D_3__Solibacterales; D_4__Solibacteraceae (Subgroup 3); D_5__Bryobacter; D_6__uncultured Acidobacteria bacterium; D_7__; D_8__; D_9__; D_10__; D_11__; D_12__; D_13__; D_14__
86d88fd7b9875127898e7ca147621896	0	0	0	0	0	0	0	0	0	0	0	0	0	0	0	0	0	0	0	11	0	0	0	0	0	0	0	0	D_0__Bacteria; D_1__Bacteroidetes; D_2__Cytophagia; D_3__Cytophagales; D_4__Cytophagaceae; D_5__Ohtaekwangia; D_6__uncultured bacterium; D_7__; D_8__; D_9__; D_10__; D_11__; D_12__; D_13__; D_14__
2cd48908a982e01dc92b476c495deb8c	0	0	0	0	0	0	0	0	0	0	0	0	0	0	0	0	0	0	0	0	0	16	0	0	0	0	0	0	D_0__Bacteria; D_1__Gemmatimonadetes; D_2__Gemmatimonadetes; D_3__Gemmatimonadales; D_4__Gemmatimonadaceae; D_5__uncultured
f0232e28323111f209fbb997f84dd4a7	0	0	0	0	0	0	0	0	0	0	11	0	0	0	0	0	0	0	0	0	0	0	0	0	0	0	0	0	D_0__Bacteria; D_1__Bacteroidetes; D_2__Bacteroidia; D_3__Bacteroidales; D_4__Prevotellaceae; D_5__Prevotella 6; D_6__uncultured bacterium; D_7__; D_8__; D_9__; D_10__; D_11__; D_12__; D_13__; D_14__
f4b309b33f55c426f231de30f494a998	0	0	0	0	0	0	0	0	0	0	0	0	0	0	0	0	0	0	21	0	0	0	0	0	37	0	0	0	D_0__Bacteria; D_1__TM6 (Dependentiae); D_2__uncultured bacterium; D_3__; D_4__; D_5__; D_6__; D_7__; D_8__; D_9__; D_10__; D_11__; D_12__; D_13__; D_14__
01095732be15fc58e08a1608b14ff0f0	0	0	0	0	0	0	0	0	0	0	0	0	0	0	0	0	0	0	59	58	46	44	25	121	82	40	54	117	D_0__Bacteria; D_1__Proteobacteria; D_2__Gammaproteobacteria; D_3__Pseudomonadales; D_4__Moraxellaceae; D_5__uncultured; D_6__uncultured bacterium; D_7__; D_8__; D_9__; D_10__; D_11__; D_12__; D_13__; D_14__
a6ba268e0627020072730b449ccc2e6c	0	0	0	0	0	0	0	0	0	0	0	0	0	10	0	0	0	0	0	0	0	0	0	0	0	0	0	0	D_0__Bacteria; D_1__Gracilibacteria; D_2__uncultured bacterium; D_3__; D_4__; D_5__; D_6__; D_7__; D_8__; D_9__; D_10__; D_11__; D_12__; D_13__; D_14__
f4308e3497addc836448a8ea777bde27	0	0	0	0	0	0	0	0	0	0	0	0	0	0	0	0	0	0	0	0	0	0	0	0	0	0	8	0	D_0__Bacteria; D_1__Chloroflexi; D_2__JG30-KF-CM66; D_3__uncultured soil bacterium; D_4__; D_5__; D_6__; D_7__; D_8__; D_9__; D_10__; D_11__; D_12__; D_13__; D_14__
fb67b286b0f781b0de13d50179318995	0	0	0	0	0	0	0	0	0	0	0	0	0	0	0	48	0	0	0	0	0	0	0	0	0	0	0	0	D_0__Bacteria; D_1__Proteobacteria; D_2__Gammaproteobacteria; D_3__Xanthomonadales; D_4__Xanthomonadaceae; D_5__Stenotrophomonas
f79f3e2b0ab75310138d1cb507f925d8	0	0	0	0	0	0	0	0	0	0	0	0	0	0	0	0	0	0	0	0	0	0	0	0	0	9	33	33	D_0__Bacteria; D_1__Planctomycetes; D_2__Phycisphaerae; D_3__Tepidisphaerales; D_4__Tepidisphaeraceae; D_5__uncultured bacterium; D_6__; D_7__; D_8__; D_9__; D_10__; D_11__; D_12__; D_13__; D_14__
89b64e444f679902d75407912e5443aa	0	0	0	0	0	0	0	0	0	0	0	0	0	0	0	0	0	0	0	0	13	0	0	0	0	0	0	0	D_0__Bacteria; D_1__Actinobacteria; D_2__Actinobacteria; D_3__Streptosporangiales; D_4__Streptosporangiaceae; D_5__Sphaerisporangium; Ambiguous_taxa; D_7__; D_8__; D_9__; D_10__; D_11__; D_12__; D_13__; D_14__
027d056c00fe01b5a596c79f4ce9b91e	0	0	0	0	0	0	0	0	0	0	0	0	0	0	0	0	0	0	0	0	0	0	0	39	0	0	46	34	D_0__Bacteria; D_1__Planctomycetes; D_2__Planctomycetacia; D_3__Planctomycetales; D_4__Planctomycetaceae; D_5__Singulisphaera; D_6__uncultured bacterium; D_7__; D_8__; D_9__; D_10__; D_11__; D_12__; D_13__; D_14__
7a7ec6f58a623144b8c47ae8b2b9e919	0	0	0	0	0	0	0	0	0	0	0	0	0	0	0	0	0	0	0	0	0	29	0	0	0	0	0	0	D_0__Bacteria; D_1__Planctomycetes; D_2__Planctomycetacia; D_3__Planctomycetales; D_4__Planctomycetaceae; D_5__uncultured
760cfdc540344592707cb300bf12cd91	0	6	0	0	0	0	0	8	0	0	0	0	0	0	0	0	0	0	0	0	0	0	0	0	0	0	0	0	D_0__Bacteria; D_1__Bacteroidetes; D_2__Sphingobacteriia; D_3__Sphingobacteriales; D_4__Saprospiraceae; D_5__uncultured
68b9ce06fc98f29759c01b03263a5d67	0	0	0	0	0	0	0	0	0	0	0	0	0	0	0	0	0	0	117	169	80	119	0	22	27	0	9	0	D_0__Bacteria; D_1__Proteobacteria; D_2__Gammaproteobacteria; D_3__Vibrionales; D_4__Vibrionaceae; D_5__Vibrio
f31ec42565d758ce69e792ab24445741	0	0	0	0	0	0	0	0	0	0	0	0	0	0	0	0	0	0	0	0	0	0	0	0	15	0	0	0	D_0__Bacteria; D_1__Chloroflexi; D_2__Ktedonobacteria; D_3__JG30-KF-AS9; D_4__uncultured bacterium; D_5__; D_6__; D_7__; D_8__; D_9__; D_10__; D_11__; D_12__; D_13__; D_14__
b16d364400be99864dc0ceba57973637	0	0	0	0	0	0	0	0	0	0	0	0	0	0	0	0	0	0	0	0	0	0	0	0	0	0	23	0	D_0__Bacteria; D_1__Planctomycetes; D_2__Planctomycetacia; D_3__Planctomycetales; D_4__Planctomycetaceae; D_5__uncultured
49dc07f678a714f17dd6ab7d8c5ae62c	0	0	0	0	0	0	0	0	0	0	0	0	0	0	0	0	0	0	0	0	0	0	0	0	25	30	0	0	D_0__Bacteria; D_1__Chloroflexi; D_2__TK10; D_3__uncultured bacterium; D_4__; D_5__; D_6__; D_7__; D_8__; D_9__; D_10__; D_11__; D_12__; D_13__; D_14__
d9ec108ac35fe131b8f0e5ac6a4264c6	0	0	0	0	0	0	0	0	0	0	0	0	0	0	0	0	0	0	78	45	0	141	0	53	533	459	61	61	D_0__Bacteria; D_1__Acidobacteria; D_2__Subgroup 2
b2ddcabd7203af36ace1ce9de1a1f32e	0	0	0	0	0	0	0	0	0	0	0	0	0	0	0	0	0	0	111	97	112	98	56	214	144	128	269	319	D_0__Bacteria; D_1__Proteobacteria; D_2__Betaproteobacteria; D_3__SC-I-84; D_4__uncultured bacterium; D_5__; D_6__; D_7__; D_8__; D_9__; D_10__; D_11__; D_12__; D_13__; D_14__
0026e435979bac37665b0190ae3bf4aa	0	0	0	0	0	0	0	0	0	0	0	0	0	0	0	0	0	0	0	0	0	0	0	0	17	18	0	0	D_0__Bacteria; D_1__Chloroflexi; D_2__Anaerolineae; D_3__Anaerolineales; D_4__Anaerolineaceae; D_5__uncultured
f670f616d0881b795572d8f17ba46098	7	0	0	0	0	0	0	0	0	0	0	0	0	0	0	0	0	0	0	0	0	0	0	0	0	0	0	0	D_0__Bacteria; D_1__Proteobacteria; D_2__Alphaproteobacteria; D_3__Sphingomonadales; D_4__Sphingomonadaceae; D_5__Sphingomonas
8e74f6f63a5f9a304aeb8284be71fd23	0	0	0	0	0	0	0	0	0	0	0	0	0	0	0	0	0	0	0	16	0	0	0	0	17	0	0	0	D_0__Bacteria; D_1__Firmicutes; D_2__Clostridia; D_3__Clostridiales; D_4__Lachnospiraceae; D_5__Coprococcus 1; D_6__uncultured bacterium; D_7__; D_8__; D_9__; D_10__; D_11__; D_12__; D_13__; D_14__
8f8752b79fec6508837137594916c001	0	0	0	0	0	0	0	0	0	0	0	0	0	0	0	0	0	0	0	0	7	0	0	0	0	0	0	0	D_0__Bacteria; D_1__Chlorobi; D_2__Chlorobia; D_3__Chlorobiales; D_4__OPB56; D_5__uncultured bacterium; D_6__; D_7__; D_8__; D_9__; D_10__; D_11__; D_12__; D_13__; D_14__
c95f0e899702fa0772056327e223cf22	0	0	0	0	0	0	0	0	0	0	0	0	0	0	0	0	0	0	9	0	0	11	0	5	43	43	7	11	D_0__Bacteria; D_1__Planctomycetes; D_2__Planctomycetacia; D_3__Planctomycetales; D_4__Planctomycetaceae; D_5__uncultured; D_6__uncultured Gemmata sp.; D_7__; D_8__; D_9__; D_10__; D_11__; D_12__; D_13__; D_14__
6f36210c05f32bae16f41cbb20f29982	0	0	0	0	0	0	0	0	0	0	0	0	0	0	0	0	0	0	18	94	13	57	24	15	0	0	0	0	D_0__Bacteria; D_1__Proteobacteria; D_2__Alphaproteobacteria; D_3__Rhizobiales; D_4__Methylobacteriaceae; D_5__Methylobacterium
6b8027e551237c0066bfcdf18ac258ae	0	0	0	0	0	0	0	2	0	0	0	0	0	0	0	0	0	0	0	0	0	0	0	0	0	0	0	0	D_0__Bacteria; D_1__Bacteroidetes; D_2__Bacteroidia; D_3__Bacteroidales; D_4__Prevotellaceae; D_5__Prevotellaceae UCG-003; D_6__uncultured rumen bacterium; D_7__; D_8__; D_9__; D_10__; D_11__; D_12__; D_13__; D_14__
4435f9b1d786226da8a9d2764f9cd71c	0	0	0	0	0	0	0	0	0	0	0	0	0	0	0	0	0	0	0	0	0	0	0	12	9	0	58	34	D_0__Bacteria; D_1__Verrucomicrobia; D_2__Opitutae; D_3__Opitutales; D_4__Opitutaceae; D_5__Opitutus
21fe8e3deeca57c40d12013c9941d598	0	0	0	0	0	0	0	0	0	0	0	0	0	0	0	0	0	0	5	19	10	22	8	0	0	0	0	0	D_0__Bacteria; D_1__Proteobacteria; D_2__Alphaproteobacteria; D_3__Sphingomonadales; D_4__Sphingomonadaceae; D_5__Sphingomonas
6e8ff913f101e791b1ab0511cc26391b	0	0	0	0	0	0	0	0	0	0	0	0	0	0	0	0	0	0	0	33	0	0	0	0	0	0	0	0	D_0__Bacteria; D_1__Proteobacteria; D_2__Deltaproteobacteria; D_3__Myxococcales; D_4__Polyangiaceae; D_5__uncultured; D_6__uncultured bacterium; D_7__; D_8__; D_9__; D_10__; D_11__; D_12__; D_13__; D_14__
cefb6b4e5eb3c923fb5764ce36247945	0	0	0	0	0	0	0	0	0	0	0	0	0	0	0	0	0	0	0	0	0	0	0	0	6	0	0	6	D_0__Bacteria; D_1__Proteobacteria; D_2__Deltaproteobacteria; D_3__Myxococcales; D_4__Sandaracinaceae; D_5__uncultured; D_6__uncultured soil bacterium; D_7__; D_8__; D_9__; D_10__; D_11__; D_12__; D_13__; D_14__
cbd5c73e147ed664b78c40b0365fb48a	0	0	0	0	0	0	0	0	0	0	0	0	0	0	0	0	0	0	5	0	0	0	0	0	0	0	0	0	D_0__Bacteria; D_1__Proteobacteria; D_2__Alphaproteobacteria; D_3__Rickettsiales; D_4__Rickettsiaceae; D_5__uncultured; D_6__uncultured bacterium; D_7__; D_8__; D_9__; D_10__; D_11__; D_12__; D_13__; D_14__
f713ebc1ae2e59ae96ec9036847acb22	0	0	0	0	0	0	0	0	0	0	0	0	0	0	0	0	0	0	73	61	30	143	35	220	197	173	237	168	D_0__Bacteria; D_1__Acidobacteria; D_2__Acidobacteria; D_3__Acidobacteriales; D_4__Acidobacteriaceae (Subgroup 1); D_5__Granulicella; D_6__uncultured bacterium; D_7__; D_8__; D_9__; D_10__; D_11__; D_12__; D_13__; D_14__
5341894010b910f76b6fa659c55dd0ec	0	0	0	7	0	0	0	0	0	0	0	0	0	0	0	0	0	0	0	0	0	0	0	0	0	0	0	0	D_0__Bacteria; D_1__Bacteroidetes; D_2__Sphingobacteriia; D_3__Sphingobacteriales; D_4__env.OPS 17
43efb2ed566f21c4ce4e14384e19137e	0	0	0	0	0	0	0	0	0	0	0	0	0	0	0	0	0	0	0	43	0	17	0	30	22	13	62	40	D_0__Bacteria; D_1__Planctomycetes; D_2__Planctomycetacia; D_3__Planctomycetales; D_4__Planctomycetaceae; D_5__Singulisphaera; D_6__uncultured bacterium; D_7__; D_8__; D_9__; D_10__; D_11__; D_12__; D_13__; D_14__
9580aa8a52ec18a4e92e701cdb595faa	0	0	0	0	0	0	0	0	0	0	0	0	0	0	0	0	0	0	6	0	0	0	0	0	12	0	0	0	D_0__Bacteria; D_1__Firmicutes; D_2__Clostridia; D_3__Clostridiales; D_4__Clostridiaceae 1; D_5__Clostridium sensu stricto 1; D_6__uncultured organism; D_7__; D_8__; D_9__; D_10__; D_11__; D_12__; D_13__; D_14__
5986ad44a2d60ff9f3c676d6e5407cdf	0	0	0	0	0	0	0	0	0	0	0	0	0	0	0	0	0	0	0	0	40	0	0	0	0	0	0	0	D_0__Bacteria; D_1__Bacteroidetes; D_2__Cytophagia; D_3__Cytophagales; D_4__Cytophagaceae; D_5__Chryseolinea; D_6__uncultured bacterium; D_7__; D_8__; D_9__; D_10__; D_11__; D_12__; D_13__; D_14__
be4030abaae777c56c7cef072a3f14f0	0	0	0	0	0	0	0	0	0	0	0	0	0	0	0	0	0	0	0	0	0	7	0	0	0	0	0	0	D_0__Bacteria; D_1__Proteobacteria; D_2__Alphaproteobacteria; D_3__Rhodobacterales; D_4__Rhodobacteraceae
d76d59ec71de0e3b22da0c9cd564d41a	0	0	0	8	0	0	28	0	19	18	21	19	10	180	14	16	44	21	0	20	0	0	0	13	17	19	0	0	D_0__Bacteria; D_1__Firmicutes; D_2__Clostridia; D_3__Clostridiales; D_4__Lachnospiraceae; D_5__Fusicatenibacter; D_6__uncultured bacterium; D_7__; D_8__; D_9__; D_10__; D_11__; D_12__; D_13__; D_14__
8135beec331a8d558070c38b580e4b8e	0	0	0	0	0	0	0	0	0	0	0	0	0	0	0	0	0	0	23	29	0	23	17	13	37	134	22	19	D_0__Bacteria; D_1__Firmicutes; D_2__Clostridia; D_3__Clostridiales; D_4__Ruminococcaceae; D_5__Ruminococcus 2; D_6__uncultured bacterium; D_7__; D_8__; D_9__; D_10__; D_11__; D_12__; D_13__; D_14__
c4f73736d97f18501b4cfa0d8aca9adb	0	0	0	0	0	0	0	0	0	0	0	0	0	0	0	0	0	0	0	6	0	0	0	0	92	13	13	0	D_0__Bacteria; D_1__Bacteroidetes; D_2__Sphingobacteriia; D_3__Sphingobacteriales; D_4__Sphingobacteriaceae; D_5__Sphingobacterium
a179d3aaee27f40750659d5b46282773	0	0	0	0	0	0	0	0	0	0	0	0	0	0	0	0	0	0	0	3	0	0	0	0	0	0	0	0	D_0__Bacteria; D_1__Cyanobacteria; D_2__Cyanobacteria; D_3__SubsectionI; D_4__FamilyI; D_5__Synechococcus; Ambiguous_taxa; D_7__; D_8__; D_9__; D_10__; D_11__; D_12__; D_13__; D_14__
8802222b2b85b0b11211142487f59e36	0	0	0	0	0	0	0	0	0	0	0	0	0	0	0	0	0	0	0	0	0	7	0	0	0	0	0	0	D_0__Bacteria; D_1__Chloroflexi; D_2__Gitt-GS-136; D_3__uncultured bacterium; D_4__; D_5__; D_6__; D_7__; D_8__; D_9__; D_10__; D_11__; D_12__; D_13__; D_14__
2f43772dd7cf5b7e52046569d66e02a5	0	0	0	0	0	0	0	0	0	0	0	0	0	0	0	0	0	0	0	0	0	0	0	0	0	0	6	9	D_0__Bacteria; D_1__Bacteroidetes; D_2__Cytophagia; D_3__Cytophagales; D_4__Cytophagaceae; D_5__Cytophaga; D_6__uncultured bacterium; D_7__; D_8__; D_9__; D_10__; D_11__; D_12__; D_13__; D_14__
8452a6541e06768ed3c1aabf4e6568a7	0	0	0	0	0	0	0	0	0	0	0	0	0	0	0	0	0	0	0	0	0	0	0	0	47	0	323	117	D_0__Bacteria; D_1__Bacteroidetes; D_2__Flavobacteriia; D_3__Flavobacteriales; D_4__Flavobacteriaceae; D_5__Flavobacterium; Ambiguous_taxa; D_7__; D_8__; D_9__; D_10__; D_11__; D_12__; D_13__; D_14__
8a9d1d85e49102c14296361c234f2077	0	0	0	0	0	0	0	0	0	0	0	0	0	0	0	0	0	0	7	0	0	0	0	0	0	8	0	0	D_0__Bacteria; D_1__Proteobacteria; D_2__Deltaproteobacteria; D_3__Oligoflexales; D_4__0319-6G20; Ambiguous_taxa; D_6__; D_7__; D_8__; D_9__; D_10__; D_11__; D_12__; D_13__; D_14__
9d7f0a5f0b931e7768cd685b353aa186	0	0	0	0	0	0	0	0	0	0	0	0	0	0	0	0	0	0	0	11	0	0	0	0	0	0	0	0	D_0__Bacteria; D_1__Bacteroidetes; D_2__Sphingobacteriia; D_3__Sphingobacteriales; D_4__Sphingobacteriaceae; D_5__Mucilaginibacter
a83cc4bdd49e94a388c942ed99546ebb	0	0	0	0	0	0	0	0	0	0	0	0	0	0	0	0	0	0	51	51	0	58	12	33	3535	2695	0	24	D_0__Archaea; D_1__Candidate division YNPFFA; D_2__uncultured archaeon; D_3__; D_4__; D_5__; D_6__; D_7__; D_8__; D_9__; D_10__; D_11__; D_12__; D_13__; D_14__
eed35dbea47c9296215c438e47ecb4a0	0	0	0	0	0	0	0	0	0	0	0	0	0	0	0	33	0	0	0	0	0	0	0	0	0	0	0	0	D_0__Bacteria; D_1__Firmicutes; D_2__Clostridia; D_3__Clostridiales; D_4__Ruminococcaceae; D_5__Ruminococcaceae UCG-014
1636df577567be4aadea8383b4af2b86	0	0	0	0	0	0	0	0	0	0	0	0	0	0	0	0	0	0	3	0	0	0	0	0	0	0	0	0	D_0__Bacteria; D_1__Bacteroidetes; D_2__Bacteroidia; D_3__Bacteroidales; D_4__Bacteroidales S24-7 group; D_5__uncultured bacterium; D_6__; D_7__; D_8__; D_9__; D_10__; D_11__; D_12__; D_13__; D_14__
cde93db8230d5f589473e31c8bc018bd	0	0	0	0	0	0	0	0	0	0	0	0	0	0	0	0	0	0	0	0	0	0	0	0	15	16	0	0	D_0__Bacteria; D_1__Chloroflexi; D_2__Ktedonobacteria; D_3__Ktedonobacterales; D_4__Thermosporotrichaceae; D_5__uncultured; D_6__uncultured bacterium; D_7__; D_8__; D_9__; D_10__; D_11__; D_12__; D_13__; D_14__
75f1bb9635ed5924e5a1054942886325	0	0	0	0	0	0	0	0	0	0	0	0	0	0	0	0	0	0	0	0	0	0	0	0	7	0	0	0	D_0__Bacteria; D_1__Chlamydiae; D_2__Chlamydiae; D_3__Chlamydiales; D_4__cvE6; D_5__uncultured bacterium; D_6__; D_7__; D_8__; D_9__; D_10__; D_11__; D_12__; D_13__; D_14__
fbd465e3c926082834ad0cd6cbe2b0e0	0	0	0	0	0	0	0	0	0	0	0	0	0	0	0	0	0	0	22	8	0	20	0	15	39	26	25	10	D_0__Bacteria; D_1__Chloroflexi; D_2__Ktedonobacteria; D_3__JG30-KF-AS9; D_4__uncultured bacterium; D_5__; D_6__; D_7__; D_8__; D_9__; D_10__; D_11__; D_12__; D_13__; D_14__
f2f2c96050b117376c41cee15a199fee	0	0	0	0	0	0	0	0	0	0	0	0	0	0	0	0	0	0	0	15	0	45	0	66	36	32	51	29	D_0__Bacteria; D_1__Acidobacteria; D_2__Solibacteres; D_3__Solibacterales; D_4__Solibacteraceae (Subgroup 3); D_5__Candidatus Solibacter
8f0fb68673a8b3c26f3fd210e29b7916	0	0	0	0	0	0	0	0	0	0	0	0	0	0	0	0	0	0	10	15	0	21	0	0	50	45	32	22	D_0__Bacteria; D_1__Firmicutes; D_2__Clostridia; D_3__Clostridiales; D_4__Clostridiaceae 1; D_5__Clostridium sensu stricto 13
46d297d6c6abe22a897c44cb1160e894	0	0	0	0	0	0	0	0	0	0	0	0	0	0	0	0	0	0	0	0	0	0	0	0	87	69	0	0	D_0__Bacteria; D_1__Acidobacteria; D_2__Subgroup 5; D_3__uncultured bacterium; D_4__; D_5__; D_6__; D_7__; D_8__; D_9__; D_10__; D_11__; D_12__; D_13__; D_14__
3accfd6f1b545ed5f7500a7f5a17636d	0	0	0	0	0	0	0	0	0	0	0	0	0	0	0	0	0	0	0	4	0	0	28	15	0	0	0	0	D_0__Bacteria; D_1__Bacteroidetes; D_2__Flavobacteriia; D_3__Flavobacteriales; D_4__Cryomorphaceae; D_5__Fluviicola; D_6__uncultured bacterium; D_7__; D_8__; D_9__; D_10__; D_11__; D_12__; D_13__; D_14__
c8f4c7b5ab9e2e8ff0e11f112a8dbfab	0	0	0	0	0	0	0	0	0	0	0	0	0	0	0	0	0	0	0	0	0	0	0	0	0	50	0	0	D_0__Bacteria; D_1__Chloroflexi; D_2__Ktedonobacteria; D_3__Ktedonobacterales; D_4__HSB OF53-F07; D_5__uncultured bacterium; D_6__; D_7__; D_8__; D_9__; D_10__; D_11__; D_12__; D_13__; D_14__
424dc5bfef97544b50e9377d7def5768	0	0	0	0	0	0	0	0	0	0	0	0	0	0	0	0	0	0	0	0	0	0	0	0	0	0	6	5	D_0__Bacteria; D_1__Firmicutes; D_2__Clostridia; D_3__Clostridiales; D_4__Family XIII; D_5__uncultured; D_6__uncultured bacterium; D_7__; D_8__; D_9__; D_10__; D_11__; D_12__; D_13__; D_14__
3a7217f23664b9bb43650f737fdd7bc1	0	0	0	0	0	0	0	0	0	0	0	0	0	0	0	0	0	0	12	0	0	19	0	0	0	0	0	0	D_0__Bacteria; D_1__Bacteroidetes; D_2__Cytophagia; D_3__Cytophagales; D_4__Cytophagaceae; D_5__Hymenobacter; D_6__uncultured bacterium; D_7__; D_8__; D_9__; D_10__; D_11__; D_12__; D_13__; D_14__
525cb4813e9d9ceb3771c27300f3be3c	0	0	0	0	0	0	0	0	0	0	0	0	0	0	0	0	0	0	0	0	40	25	0	0	0	0	0	31	D_0__Bacteria; D_1__Planctomycetes; D_2__Planctomycetacia; D_3__Planctomycetales; D_4__Planctomycetaceae; D_5__Gemmata; Ambiguous_taxa; D_7__; D_8__; D_9__; D_10__; D_11__; D_12__; D_13__; D_14__
d4f1e11b3ee8d628d427c41464354258	12	0	18	7	0	0	0	0	0	0	0	0	0	0	0	0	0	0	0	6	0	9	5	12	11	7	11	10	D_0__Bacteria; D_1__Firmicutes; D_2__Bacilli; D_3__Bacillales; D_4__Alicyclobacillaceae; D_5__Tumebacillus; Ambiguous_taxa; D_7__; D_8__; D_9__; D_10__; D_11__; D_12__; D_13__; D_14__
5788b567165e7998526f9e93ed57f27c	0	0	0	0	0	0	0	0	0	0	0	0	0	0	0	0	0	0	46	51	20	79	11	62	366	333	70	46	D_0__Bacteria; D_1__Acidobacteria; D_2__Acidobacteria; D_3__Acidobacteriales; D_4__Acidobacteriaceae (Subgroup 1); D_5__uncultured
d445e45779d0f53081eae95a393fc792	0	0	0	0	0	0	0	0	0	0	0	0	0	0	0	0	0	0	0	0	0	28	0	0	0	0	0	0	D_0__Bacteria; D_1__Proteobacteria; D_2__Gammaproteobacteria
34d6171415fedb0b457be7ab568111ed	0	0	0	0	0	0	0	0	0	0	0	0	0	0	0	0	0	0	15	39	0	0	0	0	0	0	0	0	D_0__Bacteria; D_1__Acidobacteria; D_2__Solibacteres; D_3__Solibacterales; D_4__Solibacteraceae (Subgroup 3); D_5__Bryobacter; D_6__uncultured Acidobacteria bacterium; D_7__; D_8__; D_9__; D_10__; D_11__; D_12__; D_13__; D_14__
26d51bc6fdbf540aa95ad4b6129b4798	0	0	0	0	0	0	0	0	0	0	0	0	0	0	0	0	0	0	0	0	22	0	0	0	0	0	0	0	D_0__Bacteria; D_1__Planctomycetes; D_2__Planctomycetacia; D_3__Planctomycetales; D_4__Planctomycetaceae; D_5__uncultured
e16fd27d2f9fda06a71aaf9ced4b1b92	0	0	0	0	0	0	0	0	0	0	0	0	0	0	0	0	0	0	0	0	0	0	0	0	0	0	9	0	D_0__Bacteria; D_1__Proteobacteria; D_2__Alphaproteobacteria; D_3__Rickettsiales; D_4__SM2D12
1b9b82444d4d216b95032bb22ee44a93	0	0	0	0	0	0	0	0	0	0	0	0	0	0	0	0	0	0	0	0	0	0	0	0	14	0	0	0	D_0__Bacteria; D_1__Proteobacteria; D_2__Alphaproteobacteria; D_3__Rhodospirillales; D_4__Acetobacteraceae; D_5__Roseomonas; Ambiguous_taxa; D_7__; D_8__; D_9__; D_10__; D_11__; D_12__; D_13__; D_14__
a8e0b9297afcbe3a62192e080ad88b8c	0	0	0	0	0	0	0	0	0	0	0	0	0	0	0	0	0	0	0	6	0	0	0	0	0	0	0	0	D_0__Bacteria; D_1__Proteobacteria; D_2__Gammaproteobacteria; D_3__Legionellales; D_4__Coxiellaceae; D_5__Aquicella
f25bf4beff579fc9fe81614bc3aefca1	0	0	0	0	0	0	0	0	0	0	0	0	0	0	0	0	0	0	0	0	0	0	0	2	0	0	0	0	D_0__Bacteria; D_1__Proteobacteria; D_2__Deltaproteobacteria; D_3__Desulfurellales; D_4__Desulfurellaceae; D_5__H16
a75a98474962da3de28490c77acb565c	0	0	0	0	0	0	0	0	0	0	0	0	0	0	0	0	0	0	0	0	0	55	0	48	0	0	31	0	D_0__Bacteria; D_1__Proteobacteria; D_2__Deltaproteobacteria; D_3__Myxococcales; D_4__Polyangiaceae; D_5__Sorangium; D_6__uncultured bacterium; D_7__; D_8__; D_9__; D_10__; D_11__; D_12__; D_13__; D_14__
0fc1556cf91dfc9ffce30b3ccf630a78	0	0	0	0	0	0	0	0	0	0	0	0	0	0	0	0	0	0	52	0	13	256	62	42	0	0	0	0	D_0__Bacteria; D_1__Bacteroidetes; D_2__Cytophagia; D_3__Cytophagales; D_4__Cytophagaceae; D_5__Spirosoma; D_6__uncultured bacterium; D_7__; D_8__; D_9__; D_10__; D_11__; D_12__; D_13__; D_14__
c0ea928ddaa7dd7ce13d69f75f29e34b	0	0	0	0	0	0	0	0	0	0	0	0	0	0	0	0	0	0	0	0	6	0	0	0	0	0	0	0	D_0__Bacteria; D_1__Proteobacteria; D_2__Alphaproteobacteria; D_3__Rhodospirillales; D_4__Rhodospirillaceae; D_5__uncultured; D_6__uncultured soil bacterium; D_7__; D_8__; D_9__; D_10__; D_11__; D_12__; D_13__; D_14__
1b9123f5b28e795eec7c9fac313296a8	0	0	0	0	0	0	0	0	0	0	0	0	0	0	0	0	0	0	241	165	77	166	67	243	213	189	286	737	D_0__Bacteria; D_1__Proteobacteria; D_2__Deltaproteobacteria; D_3__Myxococcales; D_4__Haliangiaceae; D_5__Haliangium
a00abdd018f0de1a15cc31003bcba0ef	0	0	0	0	0	0	0	0	0	0	0	0	0	0	0	0	0	0	0	0	0	0	0	0	18	0	0	0	D_0__Bacteria; D_1__Verrucomicrobia; D_2__Verrucomicrobiae; D_3__Verrucomicrobiales; D_4__Verrucomicrobiaceae; D_5__uncultured bacterium; D_6__; D_7__; D_8__; D_9__; D_10__; D_11__; D_12__; D_13__; D_14__
47b3c807590cc5befd96a5cf3d5d0461	0	0	0	0	0	0	0	0	0	0	0	0	0	0	0	0	0	0	0	0	0	0	0	0	0	9	0	0	D_0__Bacteria; D_1__Verrucomicrobia; D_2__Opitutae; D_3__Opitutae vadinHA64; D_4__uncultured Verrucomicrobia bacterium; D_5__; D_6__; D_7__; D_8__; D_9__; D_10__; D_11__; D_12__; D_13__; D_14__
7bf86f7118569afddf68a0b84cdbb0e9	0	0	0	0	0	0	0	0	0	0	0	0	0	0	0	0	0	0	0	0	0	58	0	0	0	34	42	0	D_0__Bacteria; D_1__Proteobacteria; D_2__Alphaproteobacteria; D_3__Rickettsiales; D_4__SM2D12
aa980be936816779e585eb839cc05879	0	0	0	0	0	0	0	0	0	0	0	0	0	0	0	0	0	0	0	0	0	45	0	0	0	0	0	0	D_0__Bacteria; D_1__Actinobacteria; D_2__Actinobacteria; D_3__Micromonosporales; D_4__Micromonosporaceae
a9c5a8987ea080fabf1ba95b6a20b825	0	0	0	0	0	0	0	0	0	0	0	0	0	0	0	0	0	0	0	0	0	28	0	0	0	0	0	0	D_0__Bacteria; D_1__Planctomycetes; D_2__Planctomycetacia; D_3__Planctomycetales; D_4__Planctomycetaceae; D_5__Gemmata
702384e66a4fdc734aa43e8b7544ce72	0	0	12	0	0	0	0	0	0	0	0	0	0	0	0	0	0	0	0	0	0	0	0	0	0	0	0	0	D_0__Bacteria; D_1__Proteobacteria; D_2__Alphaproteobacteria; D_3__Rhodobacterales; D_4__Rhodobacteraceae
1d2d485513a5169740c9267251bf86b3	0	0	0	0	0	0	0	0	0	0	0	0	0	0	0	0	0	0	8	0	48	0	0	6	7	0	8	0	D_0__Bacteria; D_1__Verrucomicrobia; D_2__Opitutae; D_3__Opitutales; D_4__Opitutaceae; D_5__Opitutus; D_6__uncultured bacterium; D_7__; D_8__; D_9__; D_10__; D_11__; D_12__; D_13__; D_14__
533b6c05a74b2c25a94f884d6fe42f9d	0	0	0	0	0	0	0	4	0	0	0	0	0	0	0	0	0	0	0	0	0	0	0	0	0	0	0	0	D_0__Bacteria; D_1__Firmicutes; D_2__Erysipelotrichia; D_3__Erysipelotrichales; D_4__Erysipelotrichaceae; D_5__Catenibacterium; D_6__uncultured bacterium; D_7__; D_8__; D_9__; D_10__; D_11__; D_12__; D_13__; D_14__
d26e79956422a7ad81743ae322282002	0	0	0	0	0	0	0	0	0	0	0	0	0	0	0	0	0	3	0	0	0	0	0	0	0	0	0	0	D_0__Bacteria
72e530a4206f2e4804d502f4dfca8387	0	0	5	0	0	0	17	0	8	0	0	11	0	21	26	0	36	0	10	21	7	24	744	14	102	29	35	43	D_0__Bacteria; D_1__Bacteroidetes; D_2__Bacteroidia; D_3__Bacteroidales; D_4__Bacteroidales S24-7 group
836cd5ea357ad392c00a7e48d921be1d	0	0	0	0	0	0	0	0	0	0	0	0	0	0	0	0	0	0	0	19	0	0	121	0	36	123	0	15	D_0__Bacteria; D_1__Bacteroidetes; D_2__Bacteroidia; D_3__Bacteroidales; D_4__Bacteroidaceae; D_5__Bacteroides; Ambiguous_taxa; D_7__; D_8__; D_9__; D_10__; D_11__; D_12__; D_13__; D_14__
42a013c30ac4d500a50f6ca5df151372	0	0	0	0	0	0	0	0	0	0	0	0	0	0	0	0	0	0	0	0	0	0	0	0	0	0	2	0	D_0__Bacteria; D_1__Proteobacteria
cafd370854e7f4e50694dc948bc3f853	0	0	0	0	0	0	0	0	0	0	0	0	0	0	0	0	0	0	0	18	0	17	36	32	32	23	108	189	D_0__Bacteria; D_1__Bacteroidetes; D_2__Sphingobacteriia; D_3__Sphingobacteriales; D_4__Chitinophagaceae; D_5__Sediminibacterium
62a31f4bb442c6c6cdcf4deae651f3cd	0	0	0	0	0	0	0	0	0	0	0	0	0	0	0	0	0	0	0	23	25	23	9	32	27	28	80	90	D_0__Bacteria; D_1__Proteobacteria; D_2__Betaproteobacteria; D_3__TRA3-20; D_4__uncultured bacterium; D_5__; D_6__; D_7__; D_8__; D_9__; D_10__; D_11__; D_12__; D_13__; D_14__
d508d1ee77402fddc40d9e47c022cdd2	0	0	0	0	0	0	0	0	0	0	0	0	0	0	0	0	0	0	0	0	0	0	0	0	11	0	0	0	D_0__Bacteria; D_1__Bacteroidetes; D_2__Cytophagia; D_3__Cytophagales; D_4__Cytophagaceae; D_5__Cytophaga; D_6__uncultured bacterium; D_7__; D_8__; D_9__; D_10__; D_11__; D_12__; D_13__; D_14__
c5f2458b39c50f7427968e536bc46f73	0	0	0	0	0	0	0	0	0	0	0	0	0	0	0	0	0	0	0	0	0	0	0	0	25	7	0	0	D_0__Archaea; D_1__Thaumarchaeota; D_2__AK56; D_3__uncultured archaeon; D_4__; D_5__; D_6__; D_7__; D_8__; D_9__; D_10__; D_11__; D_12__; D_13__; D_14__
d017c08a86b77d93441e37b6d6707218	0	0	0	0	0	0	0	0	0	0	0	0	0	0	0	0	0	0	0	0	0	0	0	0	0	35	0	0	D_0__Bacteria; D_1__Actinobacteria; D_2__Acidimicrobiia; D_3__Acidimicrobiales; D_4__uncultured; Ambiguous_taxa; D_6__; D_7__; D_8__; D_9__; D_10__; D_11__; D_12__; D_13__; D_14__
c2bbff3c2cd9d737be3a9a1873faf690	0	0	0	0	0	0	0	0	0	0	0	0	0	0	0	0	0	0	0	0	0	0	0	0	0	0	25	11	D_0__Bacteria; D_1__Saccharibacteria; D_2__uncultured soil bacterium; D_3__; D_4__; D_5__; D_6__; D_7__; D_8__; D_9__; D_10__; D_11__; D_12__; D_13__; D_14__
3368b89b52cc773087fd1ce745f5dcc3	0	0	0	0	0	0	0	0	0	0	0	0	0	0	0	0	0	0	0	0	0	23	0	0	0	0	0	0	D_0__Bacteria; D_1__Bacteroidetes; D_2__Bacteroidia; D_3__Bacteroidales; D_4__Porphyromonadaceae; D_5__Parabacteroides
5c6a9e78d6c0cddb7bcc40b510d9e383	0	0	0	0	0	0	0	0	0	0	0	0	0	0	0	0	0	0	23	21	0	16	0	66	27	37	49	74	D_0__Bacteria; D_1__Proteobacteria; D_2__Deltaproteobacteria; D_3__Myxococcales; D_4__Polyangiaceae
2ef1e51ab1cf99a3c6417b05a060830e	0	0	18	13	0	0	18	0	28	15	0	0	0	63	47	0	6	0	44	98	60	84	565	52	161	107	97	38	D_0__Bacteria; D_1__Firmicutes; D_2__Bacilli; D_3__Lactobacillales; D_4__Lactobacillaceae; D_5__Lactobacillus; D_6__Lactobacillus reuteri; D_7__; D_8__; D_9__; D_10__; D_11__; D_12__; D_13__; D_14__
59588c73d9055ead644734654c78af99	0	0	0	0	0	0	0	0	0	0	0	0	0	0	0	0	0	0	41	61	52	111	15	68	329	329	119	66	D_0__Bacteria; D_1__Planctomycetes; D_2__Planctomycetacia; D_3__Planctomycetales; D_4__Planctomycetaceae; D_5__uncultured
f9aa5e3d7f152f54bc5e3f5bf11f9a93	0	0	0	0	0	0	0	0	0	0	0	0	0	0	0	0	0	0	0	16	0	0	0	0	0	0	0	0	D_0__Bacteria; D_1__Proteobacteria; D_2__Gammaproteobacteria; D_3__Alteromonadales; D_4__uncultured; D_5__uncultured bacterium; D_6__; D_7__; D_8__; D_9__; D_10__; D_11__; D_12__; D_13__; D_14__
1c88a2cf3f796588e3e9d39b9ce31f93	0	0	0	0	0	0	0	0	0	0	0	0	0	0	0	0	0	0	0	0	0	0	0	0	66	31	0	17	D_0__Bacteria; D_1__Chlamydiae; D_2__Chlamydiae; D_3__Chlamydiales; D_4__Simkaniaceae; D_5__uncultured; D_6__uncultured bacterium; D_7__; D_8__; D_9__; D_10__; D_11__; D_12__; D_13__; D_14__
1c2b8892a0d7f828d72808cd01cfd199	0	0	0	0	0	0	0	0	0	0	0	0	0	0	0	0	0	0	336	349	223	278	81	363	330	255	498	477	D_0__Bacteria; D_1__Proteobacteria; D_2__Alphaproteobacteria; D_3__Rhizobiales; D_4__Hyphomicrobiaceae; D_5__Devosia; D_6__uncultured bacterium; D_7__; D_8__; D_9__; D_10__; D_11__; D_12__; D_13__; D_14__
0fb1cf0953b1c95789f3f09245b396d9	0	0	0	0	0	0	0	0	0	0	0	0	0	0	0	0	0	0	0	0	0	0	0	0	13	0	17	13	D_0__Bacteria; D_1__Actinobacteria; D_2__Thermoleophilia; D_3__Gaiellales; D_4__uncultured
71a2dffdf6079851fc47fb29ebf78a67	0	0	0	0	0	0	0	0	0	0	0	0	0	0	0	0	0	0	0	0	0	0	0	0	0	0	14	0	D_0__Bacteria; D_1__Planctomycetes; D_2__Phycisphaerae; D_3__Tepidisphaerales; D_4__Tepidisphaeraceae; D_5__uncultured bacterium; D_6__; D_7__; D_8__; D_9__; D_10__; D_11__; D_12__; D_13__; D_14__
6a0d9c032c37473d000f40bebe010ff7	0	0	0	0	0	0	0	0	0	0	0	0	0	0	0	0	0	0	0	10	0	0	0	0	0	0	0	0	D_0__Bacteria; D_1__Proteobacteria; D_2__Gammaproteobacteria; D_3__Gammaproteobacteria Incertae Sedis; D_4__Unknown Family; D_5__uncultured; D_6__uncultured bacterium; D_7__; D_8__; D_9__; D_10__; D_11__; D_12__; D_13__; D_14__
98e72eac2f59bc692993712740507dbf	0	0	0	0	0	0	0	0	0	0	0	0	0	0	0	0	0	0	0	0	0	0	0	7	0	0	0	0	D_0__Bacteria; D_1__Proteobacteria; D_2__Deltaproteobacteria; D_3__Myxococcales; D_4__Phaselicystidaceae; D_5__Phaselicystis; D_6__uncultured bacterium; D_7__; D_8__; D_9__; D_10__; D_11__; D_12__; D_13__; D_14__
858603b5b6c7332924623a52faa10212	0	0	0	0	0	0	0	0	0	0	0	0	0	0	0	0	0	0	0	0	0	0	0	0	45	30	0	45	D_0__Bacteria; D_1__Firmicutes; D_2__Clostridia; D_3__Clostridiales; D_4__Clostridiaceae 1; D_5__Clostridium sensu stricto 1; Ambiguous_taxa; D_7__; D_8__; D_9__; D_10__; D_11__; D_12__; D_13__; D_14__
ebe079455907ab61cba05c45537905e4	0	0	0	0	0	0	0	0	0	0	0	0	0	0	0	0	0	0	0	5	0	0	0	0	0	0	0	0	D_0__Bacteria; D_1__Firmicutes; D_2__Clostridia; D_3__Clostridiales; D_4__Clostridiaceae 1; D_5__Proteiniclasticum; D_6__uncultured bacterium; D_7__; D_8__; D_9__; D_10__; D_11__; D_12__; D_13__; D_14__
a7e9b10d0992c217b7934ed0ac4a3cd5	0	0	0	0	0	0	0	0	0	0	0	0	0	0	0	0	0	0	0	0	0	0	0	0	0	0	0	1	D_0__Bacteria; D_1__Bacteroidetes; D_2__Cytophagia; D_3__Cytophagales; D_4__Cytophagaceae; D_5__Chryseolinea; D_6__uncultured bacterium; D_7__; D_8__; D_9__; D_10__; D_11__; D_12__; D_13__; D_14__
525da70c9cbdd0904488e4b0d75d24c8	0	0	0	0	0	0	0	0	0	0	0	0	0	0	0	0	0	0	0	0	0	0	0	0	0	8	0	0	D_0__Bacteria; D_1__Saccharibacteria
b2224d09fb56fffb7949a37935a5b572	0	0	0	0	0	0	0	0	0	0	0	0	0	0	0	0	0	0	0	0	0	0	7	0	0	0	0	0	D_0__Bacteria; D_1__Firmicutes; D_2__Clostridia; D_3__Clostridiales; D_4__Family XIII; D_5__Family XIII AD3011 group; D_6__uncultured bacterium; D_7__; D_8__; D_9__; D_10__; D_11__; D_12__; D_13__; D_14__
b3585c0285cb07672bf3e13f70d15efa	0	0	0	0	0	0	0	0	0	0	0	0	0	0	0	0	0	0	0	0	7	0	0	0	0	0	0	0	D_0__Bacteria; D_1__Bacteroidetes; D_2__Cytophagia; D_3__Cytophagales; D_4__Cytophagaceae; D_5__Emticicia
a22d6bb1059250afcd7aee568ed9656b	0	0	0	0	0	0	0	0	0	0	0	0	0	0	0	0	0	0	5	0	0	0	0	0	0	8	0	0	D_0__Bacteria; D_1__Nitrospirae; D_2__Nitrospira; D_3__Nitrospirales; D_4__FW13; D_5__uncultured bacterium; D_6__; D_7__; D_8__; D_9__; D_10__; D_11__; D_12__; D_13__; D_14__
0352ebf8087eaca386a1ad2693616803	0	0	0	0	0	0	8	2	4	4	2	11	0	0	0	0	1	11	0	0	0	0	0	0	0	0	0	0	D_0__Bacteria
e60021903181c4747e9a6ec7eb85565f	0	0	0	0	0	0	0	0	0	0	0	0	0	0	0	0	0	0	0	0	0	0	0	0	0	0	0	24	D_0__Bacteria; D_1__Bacteroidetes; D_2__Cytophagia; D_3__Cytophagales; D_4__Cytophagaceae; D_5__uncultured
ec8b049731ae5f05cdbabeacb435c761	0	0	0	0	0	0	0	0	0	0	0	0	0	0	0	0	0	0	13	0	0	19	0	29	0	13	0	12	D_0__Bacteria; D_1__Proteobacteria; D_2__Deltaproteobacteria; D_3__Myxococcales; D_4__Haliangiaceae; D_5__Haliangium
6166d0360be9d8589c74b3850ccc3951	0	0	0	0	0	0	0	0	0	0	0	0	0	0	0	0	0	0	0	0	0	0	0	0	6	0	0	0	D_0__Bacteria; D_1__Proteobacteria; D_2__Deltaproteobacteria; D_3__Myxococcales
db3a79362b3702f69492449f61004938	0	0	0	0	0	0	0	0	0	0	0	0	0	0	0	0	0	0	0	0	0	0	0	0	0	0	0	29	D_0__Bacteria; D_1__Proteobacteria; D_2__Deltaproteobacteria; D_3__Desulfuromonadales; D_4__Geobacteraceae; D_5__Geobacter
8c5252a501881ecca322935074481f99	0	0	0	0	0	0	0	0	0	0	0	0	0	0	0	0	0	0	0	0	0	0	0	0	134	76	0	0	D_0__Archaea; D_1__Euryarchaeota; D_2__Thermoplasmata; D_3__Thermoplasmatales; D_4__Terrestrial Miscellaneous Gp(TMEG); D_5__uncultured archaeon; D_6__; D_7__; D_8__; D_9__; D_10__; D_11__; D_12__; D_13__; D_14__
d29caf9e5ee52450a1fecc81dc81b89d	0	0	0	0	0	0	0	0	0	0	0	0	0	0	0	0	0	0	0	0	0	20	0	12	16	0	29	20	D_0__Bacteria; D_1__Planctomycetes; D_2__Phycisphaerae; D_3__Tepidisphaerales; D_4__Tepidisphaeraceae
3c54898cadab10428c41d23e5f459604	0	0	0	0	0	0	0	0	0	0	0	0	0	0	0	0	0	0	0	0	0	0	0	0	0	5	0	0	D_0__Bacteria; D_1__Chlamydiae; D_2__Chlamydiae; D_3__Chlamydiales; D_4__Simkaniaceae; D_5__uncultured; D_6__uncultured Chlamydiales bacterium; D_7__; D_8__; D_9__; D_10__; D_11__; D_12__; D_13__; D_14__
03e8de6b9bbb1f96cc011c2c927ded61	0	8	0	0	0	0	0	0	0	0	0	9	0	8	10	0	0	0	0	0	0	0	0	0	0	0	0	0	Unassigned
3b1e12d26037c86c841e182c14f4757f	0	0	0	0	9	0	0	0	0	0	0	0	0	0	0	0	0	0	12	9	6	17	4	9	33	33	53	48	D_0__Bacteria; D_1__Acidobacteria; D_2__Solibacteres; D_3__Solibacterales; D_4__Solibacteraceae (Subgroup 3); D_5__Candidatus Solibacter
67755f18f860b2fb0cb614afdab85508	0	0	0	0	0	0	0	0	0	0	0	0	0	0	0	0	0	0	0	0	0	0	0	0	14	0	0	0	D_0__Bacteria; D_1__Acidobacteria; D_2__Acidobacteria; D_3__Acidobacteriales; D_4__Acidobacteriaceae (Subgroup 1)
3a4517e1c206178cddb6959bf9b8ed9b	0	0	0	0	0	0	0	0	0	0	0	0	0	0	0	0	0	0	20	7	0	19	0	0	47	0	11	9	D_0__Bacteria; D_1__Proteobacteria; D_2__Alphaproteobacteria; D_3__Rhodospirillales; D_4__Rhodospirillales Incertae Sedis; D_5__Reyranella
3f542519706b9debfa817c9d5ac79a32	0	0	0	0	0	0	0	0	0	0	0	0	0	0	0	0	0	0	0	7	0	0	0	9	0	0	0	0	D_0__Bacteria; D_1__Latescibacteria; D_2__uncultured bacterium; D_3__; D_4__; D_5__; D_6__; D_7__; D_8__; D_9__; D_10__; D_11__; D_12__; D_13__; D_14__
ddc3fc61c8009a0dbf673cdd38f3be2c	0	0	0	0	0	0	0	0	0	0	0	0	0	0	0	0	0	0	0	0	0	10	0	0	0	0	11	25	D_0__Bacteria; D_1__Saccharibacteria
f3cfc011928cd6114637556e12e3dcfb	0	0	0	0	0	0	0	0	0	0	0	0	0	0	0	0	0	0	0	0	0	0	0	0	5	7	0	0	D_0__Bacteria
c7bd2503841240462d25833926322381	0	0	0	0	0	0	0	0	0	0	0	0	0	0	0	0	0	0	0	0	0	0	0	0	19	0	0	0	D_0__Bacteria; D_1__Chlamydiae; D_2__Chlamydiae; D_3__Chlamydiales; D_4__Parachlamydiaceae; D_5__Candidatus Protochlamydia; Ambiguous_taxa; D_7__; D_8__; D_9__; D_10__; D_11__; D_12__; D_13__; D_14__
951c351983c2f91f60e23c8b33bd55d5	0	0	0	0	0	0	0	0	0	0	0	0	0	0	0	0	0	0	0	0	0	24	0	20	0	0	0	0	D_0__Bacteria; D_1__Acidobacteria; D_2__Subgroup 6
ca6c2b3b469c08212142e8821c65882a	0	0	0	0	37	0	101	142	69	103	2551	70	0	123	54	78	0	187	48	68	0	874	0	57	203	136	163	256	D_0__Bacteria; D_1__Proteobacteria; D_2__Betaproteobacteria; D_3__Burkholderiales; D_4__Oxalobacteraceae; D_5__Massilia
dda0cdb67de17d88609591d93c12e9d0	0	0	0	0	0	0	0	0	0	0	0	0	0	0	0	0	0	0	0	0	0	0	40	0	0	0	0	0	D_0__Bacteria; D_1__Tenericutes; D_2__Mollicutes; D_3__Mycoplasmatales; D_4__Mycoplasmataceae; D_5__uncultured
4d85dce61b81ba8e2d7a4b774b4e621d	0	0	0	0	0	0	0	0	0	0	0	0	0	0	0	0	0	0	0	0	0	0	0	0	0	0	0	24	D_0__Bacteria; D_1__Firmicutes; D_2__Bacilli; D_3__Bacillales; D_4__Paenibacillaceae; D_5__Cohnella
9cf80bcf3760810f083581b8f1acbab5	0	0	0	0	0	0	0	0	0	0	0	0	0	0	0	0	0	0	0	0	0	0	0	0	20	0	0	0	D_0__Bacteria; D_1__Bacteroidetes; D_2__Sphingobacteriia; D_3__Sphingobacteriales; D_4__Chitinophagaceae; D_5__Chitinophaga; Ambiguous_taxa; D_7__; D_8__; D_9__; D_10__; D_11__; D_12__; D_13__; D_14__
60346b50127fc1fa173745d6b34ce1b0	0	0	0	0	0	0	0	0	0	0	0	0	0	0	0	0	0	0	0	0	0	31	0	0	0	0	0	0	D_0__Bacteria; D_1__Planctomycetes; D_2__Planctomycetacia; D_3__Planctomycetales; D_4__Planctomycetaceae; D_5__Isosphaera; D_6__uncultured bacterium; D_7__; D_8__; D_9__; D_10__; D_11__; D_12__; D_13__; D_14__
c2250915826312afec9fb088c11c1008	0	0	0	0	0	0	0	0	0	0	0	0	0	0	0	0	0	0	0	0	0	0	0	0	0	19	0	0	D_0__Bacteria; D_1__Acidobacteria; D_2__Acidobacteria; D_3__Acidobacteriales; D_4__Acidobacteriaceae (Subgroup 1); D_5__uncultured; D_6__uncultured forest soil bacterium; D_7__; D_8__; D_9__; D_10__; D_11__; D_12__; D_13__; D_14__
cc70c2cde1157ec01b45725f68afb1ba	0	0	0	0	0	0	0	0	0	0	0	0	0	0	0	0	0	0	0	0	0	0	0	46	0	0	0	0	D_0__Bacteria; D_1__Verrucomicrobia; D_2__Verrucomicrobia Incertae Sedis; D_3__Unknown Order; D_4__Unknown Family; D_5__Candidatus Methylacidiphilum; D_6__uncultured bacterium; D_7__; D_8__; D_9__; D_10__; D_11__; D_12__; D_13__; D_14__
f358650a945702bd53ae55d380041fbd	0	0	0	0	0	0	0	0	0	0	0	0	0	0	0	0	0	4	0	0	0	0	0	0	0	0	0	0	D_0__Bacteria; D_1__Chloroflexi; D_2__Caldilineae; D_3__Caldilineales; D_4__Caldilineaceae; D_5__uncultured; D_6__uncultured bacterium; D_7__; D_8__; D_9__; D_10__; D_11__; D_12__; D_13__; D_14__
39682c978c53733ea94d060896b3e448	0	0	0	0	0	0	0	0	0	0	0	0	0	0	0	0	0	0	0	0	0	0	0	0	10	13	0	0	D_0__Bacteria; D_1__Elusimicrobia; D_2__Elusimicrobia; D_3__Lineage IIa
cf1e9ed8d78953baf112430983747f98	0	0	0	0	0	0	0	0	0	0	0	0	0	0	0	0	0	0	0	10	10	13	0	9	12	0	124	111	D_0__Bacteria; D_1__Parcubacteria; D_2__Candidatus Azambacteria; D_3__uncultured bacterium; D_4__; D_5__; D_6__; D_7__; D_8__; D_9__; D_10__; D_11__; D_12__; D_13__; D_14__
52a3df6711c6db7f767db7a81d805106	0	0	0	0	0	0	0	0	0	0	0	0	0	0	0	0	0	0	0	0	0	0	0	9	0	0	0	0	D_0__Bacteria; D_1__Planctomycetes; D_2__Planctomycetacia; D_3__Planctomycetales; D_4__Planctomycetaceae; D_5__uncultured; D_6__uncultured bacterium; D_7__; D_8__; D_9__; D_10__; D_11__; D_12__; D_13__; D_14__
f1ab9e897dd158dbfac83d5a811753ac	0	0	0	0	0	0	0	0	0	5	0	0	0	0	0	0	0	0	0	0	0	0	0	0	0	0	0	0	D_0__Bacteria; D_1__Bacteroidetes; D_2__Sphingobacteriia; D_3__Sphingobacteriales; D_4__NS11-12 marine group; D_5__uncultured bacterium; D_6__; D_7__; D_8__; D_9__; D_10__; D_11__; D_12__; D_13__; D_14__
0fe5dbfaeede5dd564da0201a5e6925f	0	0	0	0	0	0	0	0	0	0	0	0	0	0	0	0	0	0	0	0	0	0	0	0	5	0	0	0	D_0__Bacteria; D_1__Chlamydiae; D_2__Chlamydiae; D_3__Chlamydiales; D_4__Simkaniaceae; D_5__uncultured; D_6__uncultured bacterium; D_7__; D_8__; D_9__; D_10__; D_11__; D_12__; D_13__; D_14__
365b8df68d10d1c860d4ab267c7bf23e	0	0	0	0	0	0	0	0	0	0	0	0	0	0	0	0	0	0	172	195	142	302	77	123	1575	1392	217	162	D_0__Bacteria; D_1__Chloroflexi; D_2__Ktedonobacteria; D_3__Ktedonobacterales; D_4__HSB OF53-F07
c5dca5b9716a42747a4c323d231fc09c	0	0	0	0	0	0	0	0	0	0	0	0	0	0	0	0	0	0	0	0	0	0	0	0	0	17	0	0	D_0__Bacteria; D_1__Verrucomicrobia; D_2__OPB35 soil group
164f526c0b4a56a2c73ba81866639ec4	0	0	0	0	0	0	0	0	0	0	0	0	0	0	0	0	0	0	0	0	0	0	0	17	41	31	0	0	D_0__Bacteria; D_1__Planctomycetes; D_2__Planctomycetacia; D_3__Planctomycetales; D_4__Planctomycetaceae; D_5__uncultured; D_6__uncultured bacterium; D_7__; D_8__; D_9__; D_10__; D_11__; D_12__; D_13__; D_14__
342aaf7431d851bf148fb8fdd72013a6	0	0	0	0	0	0	0	0	0	0	0	0	0	0	0	0	0	0	0	35	0	55	0	0	55	58	61	37	D_0__Bacteria; D_1__Chloroflexi; D_2__TK10; D_3__uncultured bacterium; D_4__; D_5__; D_6__; D_7__; D_8__; D_9__; D_10__; D_11__; D_12__; D_13__; D_14__
9ffb42eab94f68a9d8415d67bfd7b3d5	0	0	0	0	0	0	0	0	0	0	0	0	0	0	0	0	0	0	0	11	0	0	0	0	0	0	0	0	D_0__Bacteria; D_1__Actinobacteria; D_2__Actinobacteria; D_3__Frankiales; D_4__uncultured; D_5__uncultured bacterium; D_6__; D_7__; D_8__; D_9__; D_10__; D_11__; D_12__; D_13__; D_14__
7105205249c484dac33096e7010b5ae1	0	0	0	0	0	0	0	0	0	0	0	0	0	0	0	0	0	0	34	34	70	39	0	88	40	39	101	83	D_0__Bacteria; D_1__Chloroflexi; D_2__Anaerolineae; D_3__Anaerolineales; D_4__Anaerolineaceae; D_5__uncultured
1491b28b71167f5c8df1f8b18d4e444b	0	0	0	0	0	0	0	0	0	0	0	0	0	0	0	0	0	0	0	0	0	16	0	0	0	0	0	0	D_0__Bacteria; D_1__Proteobacteria; D_2__Deltaproteobacteria; D_3__Myxococcales; D_4__Haliangiaceae; D_5__Haliangium
921c86e967facd6a439f91a103a61603	0	0	0	0	0	0	0	0	0	0	0	0	0	0	0	0	0	0	0	0	0	0	0	0	5	0	0	0	D_0__Bacteria; D_1__Armatimonadetes; D_2__Chthonomonadetes; D_3__Chthonomonadales; D_4__Chthonomonadaceae; D_5__Chthonomonas; D_6__uncultured bacterium; D_7__; D_8__; D_9__; D_10__; D_11__; D_12__; D_13__; D_14__
da223d05169f3bb912273d96f960ddb5	0	0	0	0	0	0	0	0	0	0	0	0	0	0	4	0	0	0	0	0	0	0	0	0	0	0	0	0	D_0__Bacteria; D_1__Actinobacteria; D_2__Acidimicrobiia; D_3__Acidimicrobiales; D_4__OM1 clade; D_5__uncultured bacterium; D_6__; D_7__; D_8__; D_9__; D_10__; D_11__; D_12__; D_13__; D_14__
887192f8fcae5e639062019b7abfc3ca	0	0	0	0	0	0	0	0	0	0	0	0	0	0	0	0	0	0	164	133	60	399	55	202	390	394	884	484	D_0__Bacteria; D_1__Acidobacteria; D_2__Acidobacteria; D_3__Acidobacteriales; D_4__Acidobacteriaceae (Subgroup 1); D_5__uncultured
89e12aeb1a77940ecf53e31eacd277a3	0	0	0	0	0	0	0	0	0	0	0	0	0	0	0	0	0	0	22	0	0	0	0	0	0	0	0	0	D_0__Bacteria; D_1__Proteobacteria; D_2__Gammaproteobacteria; D_3__HTA4; D_4__uncultured bacterium; D_5__; D_6__; D_7__; D_8__; D_9__; D_10__; D_11__; D_12__; D_13__; D_14__
1ae58d7508b63b71cd45856c16a60283	0	0	0	0	0	0	0	0	0	0	0	0	0	7	0	0	0	0	0	0	0	0	0	0	0	0	0	0	D_0__Bacteria; D_1__Acidobacteria; D_2__Holophagae; D_3__Subgroup 7
dab909b2699bbb65472dfbcdfe9c4440	0	0	0	0	0	0	0	0	0	0	0	0	0	0	0	0	0	0	0	0	0	0	0	0	30	20	0	0	D_0__Bacteria; D_1__Planctomycetes; D_2__Planctomycetacia; D_3__Planctomycetales; D_4__Planctomycetaceae; D_5__uncultured; D_6__uncultured bacterium; D_7__; D_8__; D_9__; D_10__; D_11__; D_12__; D_13__; D_14__
a55b3425e13eb972e63d2d8df4c72209	0	0	0	0	0	0	0	0	0	0	0	0	0	0	0	0	0	0	0	0	0	0	0	9	0	0	0	0	D_0__Bacteria; D_1__Parcubacteria; D_2__Candidatus Azambacteria; D_3__uncultured bacterium; D_4__; D_5__; D_6__; D_7__; D_8__; D_9__; D_10__; D_11__; D_12__; D_13__; D_14__
abf320b88f186e4d58caaad5269eec4a	0	0	0	0	0	0	0	0	0	0	0	0	0	0	0	0	0	0	0	0	0	0	0	0	35	37	0	0	D_0__Bacteria; D_1__Chloroflexi; D_2__SBR2076; D_3__uncultured bacterium; D_4__; D_5__; D_6__; D_7__; D_8__; D_9__; D_10__; D_11__; D_12__; D_13__; D_14__
c4b6f9abbc051e03e0ad02098a18eab6	0	0	0	0	0	0	0	0	0	0	0	0	0	0	0	0	0	0	68	45	34	144	0	60	118	117	140	70	D_0__Bacteria; D_1__Acidobacteria; D_2__Acidobacteria; D_3__Acidobacteriales; D_4__Acidobacteriaceae (Subgroup 1); D_5__Granulicella; D_6__uncultured bacterium; D_7__; D_8__; D_9__; D_10__; D_11__; D_12__; D_13__; D_14__
ac18b68ae0f113427e284f75f1c14485	0	0	0	0	0	0	0	0	0	0	0	0	0	0	0	0	0	0	0	0	0	0	0	0	64	18	0	0	D_0__Bacteria; D_1__Proteobacteria; D_2__Gammaproteobacteria; D_3__Xanthomonadales; D_4__Xanthomonadaceae; D_5__Luteimonas
422a3c019dbe1b529c87ac238b5bafd5	0	0	0	0	0	0	0	0	0	0	0	0	0	0	0	0	0	0	21	17	22	14	28	59	23	18	62	92	D_0__Bacteria; D_1__Bacteroidetes; D_2__Sphingobacteriia; D_3__Sphingobacteriales; D_4__Chitinophagaceae; D_5__Ferruginibacter
9639b767b60bd1709b6d23131ddd2e6f	0	0	0	0	0	0	0	0	0	0	0	0	0	0	8	0	0	0	0	0	0	0	0	0	0	0	0	0	D_0__Bacteria; D_1__Proteobacteria; D_2__Alphaproteobacteria; D_3__Rhodobacterales; D_4__Rhodobacteraceae
8aa2de7021af5d88be402caec5dd78bd	0	0	0	0	0	0	0	0	0	0	0	0	0	0	0	0	0	0	0	0	0	0	0	0	0	0	5	0	D_0__Bacteria; D_1__Proteobacteria; D_2__Alphaproteobacteria; D_3__Alphaproteobacteria Incertae Sedis; D_4__uncultured; D_5__uncultured bacterium; D_6__; D_7__; D_8__; D_9__; D_10__; D_11__; D_12__; D_13__; D_14__
c7d17295af22d4ef626f948a4bf6fa85	0	0	0	0	0	0	0	0	0	0	0	0	0	0	0	0	0	0	63	100	36	73	43	74	518	461	89	75	D_0__Bacteria; D_1__Proteobacteria; D_2__Betaproteobacteria; D_3__uncultured; D_4__uncultured bacterium; D_5__; D_6__; D_7__; D_8__; D_9__; D_10__; D_11__; D_12__; D_13__; D_14__
b7fed3eea6942c7b33339543eafa60dc	0	0	0	0	0	0	0	0	0	0	0	0	0	0	0	0	0	0	0	0	0	0	0	0	19	13	0	0	D_0__Bacteria; D_1__Planctomycetes; D_2__Planctomycetacia; D_3__Planctomycetales; D_4__Planctomycetaceae; D_5__uncultured; D_6__uncultured bacterium; D_7__; D_8__; D_9__; D_10__; D_11__; D_12__; D_13__; D_14__
acf339d6620e975d91dc57db41e28cae	0	0	0	0	0	0	0	0	0	0	0	0	0	0	0	11	0	0	0	0	0	0	0	0	0	0	0	0	D_0__Bacteria; D_1__Bacteroidetes; D_2__Bacteroidia; D_3__Bacteroidales; D_4__Prevotellaceae; D_5__Paraprevotella; D_6__uncultured bacterium; D_7__; D_8__; D_9__; D_10__; D_11__; D_12__; D_13__; D_14__
9a366453d0b8793936733f7e9615324d	0	0	0	3	0	0	0	0	0	0	0	0	0	0	0	0	0	0	0	0	0	0	0	0	0	0	0	0	D_0__Archaea; D_1__Thaumarchaeota; D_2__Soil Crenarchaeotic Group(SCG)
4bce85d76ddfdd2fb2381b9ef8ff9ff3	0	0	0	0	0	0	0	0	0	0	0	0	0	0	0	0	0	4	0	0	0	0	0	0	0	0	0	0	D_0__Bacteria; D_1__Elusimicrobia; D_2__Elusimicrobia; D_3__Lineage IV; D_4__uncultured bacterium; D_5__; D_6__; D_7__; D_8__; D_9__; D_10__; D_11__; D_12__; D_13__; D_14__
c3fcc0e2e3c0bd928af7694aeb15d7b9	0	0	0	0	0	0	0	0	0	0	0	0	0	0	0	0	0	0	53	85	188	547	27	171	272	233	686	442	D_0__Bacteria; D_1__Planctomycetes; D_2__Phycisphaerae; D_3__Tepidisphaerales; D_4__Tepidisphaeraceae; D_5__uncultured bacterium; D_6__; D_7__; D_8__; D_9__; D_10__; D_11__; D_12__; D_13__; D_14__
b155d97b79acc3086ce118451afa0124	0	0	0	0	0	0	0	0	0	0	0	0	0	0	0	0	0	0	0	0	0	0	0	0	5	0	0	0	D_0__Bacteria; D_1__Firmicutes; D_2__Clostridia; D_3__Clostridiales; D_4__Lachnospiraceae; D_5__uncultured
4bcd41e346276ad8e4df337c631b732e	0	0	0	0	0	0	0	0	0	0	0	0	0	0	0	0	0	0	0	0	0	17	0	0	0	0	0	8	D_0__Bacteria; D_1__Bacteroidetes; D_2__Sphingobacteriia; D_3__Sphingobacteriales; D_4__Chitinophagaceae; D_5__uncultured
48120f2d28136884787660eb4953652a	0	0	0	0	0	0	0	0	0	0	0	0	0	0	0	0	0	0	0	0	0	0	19	0	0	0	0	0	D_0__Bacteria; D_1__Firmicutes; D_2__Clostridia; D_3__Clostridiales; D_4__Ruminococcaceae; D_5__Ruminococcaceae UCG-004; D_6__uncultured bacterium; D_7__; D_8__; D_9__; D_10__; D_11__; D_12__; D_13__; D_14__
2341b9efb724dddadccb1e671b282b96	0	0	0	0	0	0	0	0	0	0	0	0	0	0	0	0	0	0	0	0	0	0	0	0	14	0	0	0	D_0__Bacteria; D_1__Firmicutes; D_2__Erysipelotrichia; D_3__Erysipelotrichales; D_4__Erysipelotrichaceae; D_5__uncultured; D_6__Mycoplasmataceae bacterium RC_NB112A; D_7__; D_8__; D_9__; D_10__; D_11__; D_12__; D_13__; D_14__
fb925b70633a1aef31ddf4dc511bc2cf	0	0	0	0	0	0	0	0	0	0	0	0	0	0	0	0	0	0	0	0	0	0	0	0	11	0	0	0	D_0__Bacteria; D_1__Actinobacteria; D_2__Actinobacteria; D_3__Micromonosporales; D_4__Micromonosporaceae
7808ebbe8bd328fc1fad078982a91173	0	0	0	0	0	0	0	0	0	0	0	0	0	0	0	0	0	0	0	0	0	0	0	0	45	0	0	0	D_0__Bacteria; D_1__Acidobacteria; D_2__Subgroup 2; D_3__uncultured bacterium; D_4__; D_5__; D_6__; D_7__; D_8__; D_9__; D_10__; D_11__; D_12__; D_13__; D_14__
3241d498f0df9f4389f67e6d4f4f0355	0	0	0	0	0	0	0	0	0	0	0	0	0	0	0	0	0	0	6	0	0	6	0	10	0	0	0	0	D_0__Bacteria; D_1__Proteobacteria; D_2__Alphaproteobacteria; D_3__Rhodospirillales; D_4__I-10; D_5__uncultured bacterium; D_6__; D_7__; D_8__; D_9__; D_10__; D_11__; D_12__; D_13__; D_14__
f6619104a0c4ec79c8596913f5966bac	0	0	0	0	0	0	0	0	0	0	0	0	0	0	0	0	0	0	36	38	0	47	0	23	36	48	57	42	D_0__Bacteria; D_1__Proteobacteria; D_2__Alphaproteobacteria; D_3__Rhodospirillales; D_4__Acetobacteraceae; D_5__Rhodovastum; D_6__uncultured bacterium; D_7__; D_8__; D_9__; D_10__; D_11__; D_12__; D_13__; D_14__
9ec0252dd5987fa95c0cda9ad22e6063	0	0	0	0	0	0	0	0	0	0	0	0	0	0	0	0	0	0	0	0	0	0	0	0	0	0	0	33	D_0__Bacteria; D_1__Acidobacteria; D_2__Solibacteres; D_3__Solibacterales; D_4__Solibacteraceae (Subgroup 3); D_5__Candidatus Solibacter
5aec8241a174b1b10b1633d0b67946b8	0	0	0	0	0	0	0	0	0	0	0	0	0	0	0	0	0	0	0	0	0	0	0	6	0	0	0	0	D_0__Bacteria; D_1__Proteobacteria; D_2__Deltaproteobacteria; D_3__SAR324 clade(Marine group B); D_4__uncultured delta proteobacterium; D_5__; D_6__; D_7__; D_8__; D_9__; D_10__; D_11__; D_12__; D_13__; D_14__
53a238d2135125546eaf6204306426ba	0	0	0	0	0	0	0	0	0	0	0	0	0	0	0	0	0	0	18	11	0	35	0	0	82	68	0	0	D_0__Bacteria; D_1__Planctomycetes; D_2__Planctomycetacia; D_3__Planctomycetales; D_4__Planctomycetaceae; D_5__Planctomyces
3060c6ac809fa1195b33773300a3268f	0	0	0	0	0	0	0	0	0	0	0	0	0	0	0	0	0	0	0	0	0	0	0	0	0	0	0	16	D_0__Bacteria; D_1__Chloroflexi; D_2__TK10; D_3__uncultured bacterium; D_4__; D_5__; D_6__; D_7__; D_8__; D_9__; D_10__; D_11__; D_12__; D_13__; D_14__
1c4cc3c284589505b55a58043195cd74	0	0	23	0	0	0	0	0	0	0	0	0	0	0	0	0	0	0	0	0	0	0	0	0	0	0	0	0	D_0__Bacteria; D_1__Proteobacteria; D_2__Gammaproteobacteria
3fdf8340910b03bdd648a6eb8fe340ae	0	0	0	0	0	0	0	0	0	0	0	0	0	0	0	0	0	0	0	0	0	0	0	0	0	0	0	19	D_0__Bacteria; D_1__Proteobacteria; D_2__Alphaproteobacteria; D_3__Sphingomonadales; D_4__Sphingomonadaceae
94cdd2a538c9c16173a13611c7e6eb07	0	0	0	0	0	0	0	0	0	0	0	0	0	0	0	0	0	0	0	0	0	0	0	0	0	0	0	12	D_0__Bacteria; D_1__Planctomycetes; D_2__Phycisphaerae; D_3__Tepidisphaerales; D_4__Tepidisphaeraceae; D_5__uncultured bacterium; D_6__; D_7__; D_8__; D_9__; D_10__; D_11__; D_12__; D_13__; D_14__
f8f4aa569a16b050e4fa7fa681ee048c	0	0	0	0	0	0	0	0	0	0	0	0	0	0	0	0	0	0	0	0	0	0	0	0	0	0	82	0	D_0__Bacteria; D_1__Acidobacteria; D_2__Solibacteres; D_3__Solibacterales; D_4__Solibacteraceae (Subgroup 3); D_5__Bryobacter
d06f96127d23810c544d5225d6a4b4d0	0	0	0	0	0	0	0	0	0	0	0	0	0	0	0	0	0	0	0	0	0	0	0	0	0	0	0	44	D_0__Bacteria
fa1ed3da63e42317c2088eaf5eeb528f	0	0	0	0	0	0	0	0	0	0	0	0	0	0	0	0	0	0	0	5	0	0	0	0	0	0	0	15	D_0__Bacteria; D_1__Proteobacteria; D_2__Alphaproteobacteria
da3cca2e1da3045021240104d0841b6a	0	0	0	0	0	0	0	0	0	0	0	0	0	0	0	0	0	0	0	0	0	0	0	0	0	0	6	0	D_0__Bacteria; D_1__Chlamydiae; D_2__Chlamydiae; D_3__Chlamydiales; D_4__Parachlamydiaceae; D_5__Candidatus Protochlamydia; Ambiguous_taxa; D_7__; D_8__; D_9__; D_10__; D_11__; D_12__; D_13__; D_14__
84c16fe4f7304aa468fcf3e04441329e	0	0	0	0	0	0	0	0	0	0	0	0	0	0	0	0	0	0	0	0	0	0	19	0	0	0	0	0	D_0__Bacteria; D_1__Firmicutes; D_2__Clostridia; D_3__Clostridiales; D_4__Clostridiales vadinBB60 group; D_5__uncultured bacterium; D_6__; D_7__; D_8__; D_9__; D_10__; D_11__; D_12__; D_13__; D_14__
13fa64276560065a355fec86f408c2eb	0	0	0	0	0	0	0	0	0	0	0	0	0	0	0	0	0	0	0	0	7	0	0	0	0	0	0	0	D_0__Bacteria; D_1__Chlorobi; D_2__Chlorobia; D_3__Chlorobiales; D_4__OPB56; D_5__uncultured bacterium; D_6__; D_7__; D_8__; D_9__; D_10__; D_11__; D_12__; D_13__; D_14__
549b0d6dc41f59ce63651ecacaa75422	0	0	0	0	0	0	0	0	0	0	0	0	0	0	0	0	0	0	23	27	0	13	0	0	27	22	0	0	D_0__Bacteria; D_1__Firmicutes; D_2__Clostridia; D_3__Halanaerobiales; D_4__ODP1230B8.23; D_5__uncultured bacterium; D_6__; D_7__; D_8__; D_9__; D_10__; D_11__; D_12__; D_13__; D_14__
afad7fa835247e1ae708593b523d849c	0	0	0	0	0	0	0	0	0	0	0	0	0	0	0	0	0	0	0	0	0	0	0	0	32	22	0	0	D_0__Archaea; D_1__Euryarchaeota; D_2__Thermoplasmata; D_3__Thermoplasmatales; D_4__Terrestrial Miscellaneous Gp(TMEG); D_5__uncultured archaeon; D_6__; D_7__; D_8__; D_9__; D_10__; D_11__; D_12__; D_13__; D_14__
193efcb3a184d3859e1ea0dc12bcea42	0	0	0	0	0	0	0	0	0	0	0	0	0	0	0	0	0	0	0	0	0	0	0	0	0	28	0	0	D_0__Bacteria; D_1__Chloroflexi; D_2__Ktedonobacteria; D_3__Ktedonobacterales
46da8b2873f1f700a95940fee82aa293	0	0	0	0	0	0	0	0	0	0	0	0	0	0	0	0	0	0	0	0	0	0	0	0	0	0	16	0	D_0__Bacteria; D_1__Actinobacteria; D_2__Thermoleophilia; D_3__Solirubrobacterales; D_4__uncultured; D_5__uncultured bacterium; D_6__; D_7__; D_8__; D_9__; D_10__; D_11__; D_12__; D_13__; D_14__
978a821cbc67ccd0504d543202d7fd8a	0	0	0	0	0	0	0	0	0	0	0	0	0	0	0	0	0	0	0	0	0	0	0	0	0	0	0	7	D_0__Bacteria; D_1__Spirochaetae; D_2__Spirochaetes; D_3__Spirochaetales; D_4__Spirochaetaceae; D_5__Spirochaeta 2; D_6__uncultured bacterium; D_7__; D_8__; D_9__; D_10__; D_11__; D_12__; D_13__; D_14__
8f47097a1b27f0e03ceb9560d2f573f8	0	0	0	0	0	0	0	0	0	0	0	0	0	0	0	0	0	0	0	0	0	7	0	0	0	0	0	0	D_0__Bacteria; D_1__Proteobacteria; D_2__Gammaproteobacteria; D_3__Pasteurellales; D_4__Pasteurellaceae; D_5__Haemophilus
7c464c93624abeef3dd31af0222c0618	0	0	0	0	0	0	0	0	0	0	0	0	0	0	0	0	0	0	0	0	0	0	0	0	0	0	0	10	D_0__Bacteria; D_1__Actinobacteria; D_2__Actinobacteria; D_3__Micromonosporales; D_4__Micromonosporaceae; D_5__Luedemannella; D_6__uncultured bacterium; D_7__; D_8__; D_9__; D_10__; D_11__; D_12__; D_13__; D_14__
58b6a738086f8031ab7558c66c849a1c	0	0	0	0	0	0	0	0	0	0	0	0	0	0	0	0	0	0	0	0	0	0	0	0	50	22	0	0	D_0__Bacteria; D_1__Planctomycetes; D_2__Planctomycetacia; D_3__Planctomycetales; D_4__Planctomycetaceae; D_5__uncultured
a23ff9b755fa33db4c058793752a5b01	0	0	0	0	0	0	0	0	0	0	2	0	0	0	0	0	0	0	0	0	0	0	0	0	0	0	0	0	D_0__Bacteria
30536618194e378acfdbfe8c48e7f034	0	0	0	0	0	0	0	0	0	0	0	0	0	0	0	0	0	0	0	0	17	0	0	0	0	0	0	0	D_0__Bacteria; D_1__Chloroflexi; D_2__Anaerolineae; D_3__Anaerolineales; D_4__Anaerolineaceae; D_5__uncultured
fc10ae77bf0d6b267ad76949ae96c336	0	0	0	0	0	0	0	0	0	0	0	0	0	0	0	0	0	0	0	0	0	9	0	0	20	22	0	0	D_0__Bacteria; D_1__Acidobacteria; D_2__Holophagae; D_3__Subgroup 7
7f7b862055cbaa6bce6fbc1f8c5e4611	0	0	0	0	0	0	0	0	0	0	0	0	0	0	0	0	0	0	0	0	0	0	0	0	165	113	0	0	D_0__Bacteria; D_1__Chloroflexi; D_2__Ktedonobacteria; D_3__Ktedonobacterales; D_4__JG30a-KF-32; D_5__uncultured bacterium; D_6__; D_7__; D_8__; D_9__; D_10__; D_11__; D_12__; D_13__; D_14__
b35aa02af4f3a46e80cccdf0c5118e5c	0	0	0	0	0	0	0	0	0	0	0	0	0	0	0	0	0	0	0	0	0	0	0	0	10	0	0	0	D_0__Bacteria; D_1__Parcubacteria
61fd0dfb73fc32e51d4b4050152224b8	0	0	0	0	0	0	0	0	0	0	0	0	0	0	0	0	0	0	52	12	15	30	31	130	35	28	48	43	D_0__Bacteria; D_1__Bacteroidetes; D_2__Sphingobacteriia; D_3__Sphingobacteriales; D_4__Chitinophagaceae; D_5__uncultured
c8adb19c754e657f1bb2fc59a15cfefd	0	0	0	0	0	0	0	0	0	0	0	0	0	0	0	0	0	0	0	0	0	0	0	0	0	39	0	0	D_0__Bacteria; D_1__Chloroflexi; D_2__Ktedonobacteria; D_3__Ktedonobacterales; D_4__BacC-u-018; D_5__uncultured bacterium; D_6__; D_7__; D_8__; D_9__; D_10__; D_11__; D_12__; D_13__; D_14__
d151a9f79269758870825cd1b97f38f1	0	0	0	0	0	0	0	0	0	0	0	0	0	0	0	0	0	0	0	14	0	0	0	0	39	34	0	0	D_0__Bacteria; D_1__Nitrospirae; D_2__Nitrospira; D_3__Nitrospirales; D_4__0319-6A21; D_5__uncultured bacterium; D_6__; D_7__; D_8__; D_9__; D_10__; D_11__; D_12__; D_13__; D_14__
f4e74f57ef6db4ab2a4820a417a18d00	0	0	0	0	0	0	0	0	0	0	0	0	0	0	0	0	0	0	0	0	0	0	0	0	16	12	18	14	D_0__Bacteria; D_1__Actinobacteria; D_2__Actinobacteria; D_3__Frankiales; D_4__Geodermatophilaceae
e54e6e54e6c407b628e1ef1dbbface5e	0	0	0	0	0	0	0	0	0	0	0	0	0	0	0	0	0	0	0	0	0	0	0	0	0	0	0	3	D_0__Bacteria; D_1__Chlamydiae; D_2__Chlamydiae; D_3__Chlamydiales; D_4__Simkaniaceae; D_5__uncultured; D_6__uncultured bacterium; D_7__; D_8__; D_9__; D_10__; D_11__; D_12__; D_13__; D_14__
964a1d6981a5e15ca0de56091510a7d7	0	0	0	0	0	0	0	0	0	0	0	0	0	0	0	0	0	0	10	0	0	0	0	0	0	0	0	0	D_0__Bacteria
520feaf99612fef53a8d05129e28ff5b	0	0	0	0	0	0	0	0	0	0	0	0	0	0	0	0	0	0	0	0	0	0	0	0	151	61	0	0	D_0__Archaea; D_1__Thaumarchaeota; D_2__South African Gold Mine Gp 1(SAGMCG-1); D_3__uncultured archaeon; D_4__; D_5__; D_6__; D_7__; D_8__; D_9__; D_10__; D_11__; D_12__; D_13__; D_14__
180425fd4c9f487079f36d9c86976a90	0	0	0	0	0	0	0	0	0	0	0	0	0	0	0	0	0	0	0	0	0	0	0	0	0	0	0	17	D_0__Bacteria; D_1__Actinobacteria; D_2__Thermoleophilia; D_3__Solirubrobacterales; D_4__0319-6M6; D_5__uncultured bacterium; D_6__; D_7__; D_8__; D_9__; D_10__; D_11__; D_12__; D_13__; D_14__
0e3a45575040e5bf4d2d9978bbf44ef4	0	0	0	0	0	0	0	0	0	0	0	0	0	0	0	0	0	0	0	11	26	30	0	0	0	0	50	62	D_0__Bacteria; D_1__Planctomycetes; D_2__Phycisphaerae; D_3__Tepidisphaerales; D_4__Tepidisphaeraceae; D_5__uncultured bacterium; D_6__; D_7__; D_8__; D_9__; D_10__; D_11__; D_12__; D_13__; D_14__
c27339bec3f68760ed55d5ac325150dc	0	0	0	0	0	0	0	0	0	0	0	0	0	0	0	0	0	0	232	227	83	268	89	270	1312	1229	275	261	D_0__Bacteria; D_1__Proteobacteria; D_2__Deltaproteobacteria; D_3__Desulfurellales; D_4__Desulfurellaceae; D_5__H16; D_6__uncultured bacterium; D_7__; D_8__; D_9__; D_10__; D_11__; D_12__; D_13__; D_14__
f5a27bbb862fe6d6551f398f14914cba	0	0	0	0	0	0	0	0	0	0	9	0	0	0	0	0	0	0	0	0	0	0	0	0	0	0	0	0	D_0__Bacteria; D_1__Chloroflexi; D_2__Anaerolineae; D_3__Anaerolineales; D_4__Anaerolineaceae; D_5__uncultured
a320b76a13afc096ff043caf9faebb24	0	0	0	0	0	0	0	0	0	0	0	0	0	0	0	0	0	0	0	0	0	0	0	0	0	0	9	0	D_0__Bacteria; D_1__Saccharibacteria; D_2__uncultured Candidatus Saccharibacteria bacterium; D_3__; D_4__; D_5__; D_6__; D_7__; D_8__; D_9__; D_10__; D_11__; D_12__; D_13__; D_14__
9768f4f0abbfd085c5d14b4a6de521cd	0	0	0	0	0	0	0	0	0	0	0	0	0	0	0	0	0	0	0	0	0	0	0	0	13	0	0	0	D_0__Bacteria; D_1__Firmicutes; D_2__Clostridia; D_3__Clostridiales; D_4__Lachnospiraceae; D_5__[Eubacterium] ruminantium group; D_6__uncultured bacterium; D_7__; D_8__; D_9__; D_10__; D_11__; D_12__; D_13__; D_14__
126725edba04f6e6ea7cd4fab67c9ecb	0	0	0	0	0	0	0	0	0	0	0	0	0	0	0	0	0	0	17	20	0	50	12	28	117	87	56	22	D_0__Bacteria; D_1__Acidobacteria; D_2__Solibacteres; D_3__Solibacterales; D_4__Solibacteraceae (Subgroup 3); D_5__Candidatus Solibacter; D_6__uncultured bacterium; D_7__; D_8__; D_9__; D_10__; D_11__; D_12__; D_13__; D_14__
69289db17c28e4c811efb8f5f2be4b01	0	0	0	0	0	0	0	0	0	0	0	0	0	0	0	0	0	0	11	0	0	17	0	0	0	25	49	0	D_0__Bacteria; D_1__Firmicutes; D_2__Bacilli; D_3__Bacillales; D_4__Bacillaceae; D_5__Bacillus
9c011c3e3eb5bef5be8c2d69502e862a	0	0	0	0	0	0	0	0	0	0	0	0	0	0	0	0	0	0	0	0	0	0	0	0	104	0	0	0	D_0__Bacteria; D_1__Chloroflexi; D_2__Ktedonobacteria; D_3__Ktedonobacterales; D_4__JG30a-KF-32; D_5__uncultured bacterium; D_6__; D_7__; D_8__; D_9__; D_10__; D_11__; D_12__; D_13__; D_14__
7a23f016144cd6d3982793a0f56f0772	0	0	0	0	0	0	0	0	0	0	0	0	0	0	0	0	0	0	0	0	0	0	0	0	0	0	38	19	D_0__Bacteria; D_1__Chloroflexi; D_2__Elev-1554; D_3__uncultured bacterium; D_4__; D_5__; D_6__; D_7__; D_8__; D_9__; D_10__; D_11__; D_12__; D_13__; D_14__
b1fef0045b4f99ff976e7e1dd9c4b290	0	0	0	0	0	0	0	0	0	0	0	0	0	0	0	0	0	0	46	37	17	54	0	0	368	274	0	0	D_0__Bacteria; D_1__Acidobacteria; D_2__Subgroup 2; D_3__uncultured bacterium; D_4__; D_5__; D_6__; D_7__; D_8__; D_9__; D_10__; D_11__; D_12__; D_13__; D_14__
48aa1e320606b5cf261a46d3c61575b5	0	0	0	0	0	0	0	0	0	0	0	0	0	0	0	0	0	0	0	0	0	0	0	9	0	0	0	0	D_0__Bacteria
b405af43d96ea0a1d84fd198c11b63b2	0	0	0	0	0	0	0	0	0	0	0	0	0	0	0	0	0	0	0	0	10	0	0	0	0	0	0	0	D_0__Bacteria; D_1__Saccharibacteria; D_2__uncultured soil bacterium; D_3__; D_4__; D_5__; D_6__; D_7__; D_8__; D_9__; D_10__; D_11__; D_12__; D_13__; D_14__
9ccfc03ee7098bd586f465c10fc711d6	0	0	0	0	0	0	0	0	0	0	0	0	0	0	0	0	0	0	0	0	0	0	0	0	31	0	0	0	D_0__Bacteria; D_1__Proteobacteria; D_2__Deltaproteobacteria; D_3__Myxococcales; D_4__Haliangiaceae; D_5__Haliangium; D_6__uncultured bacterium; D_7__; D_8__; D_9__; D_10__; D_11__; D_12__; D_13__; D_14__
027c310eb4a39282f78a31ee9e282b4b	0	13	12	0	7	0	0	10	10	0	6	4	0	0	0	0	0	0	0	0	0	0	0	0	0	0	0	0	D_0__Bacteria
85db987388e7661bfe4827fecc6c617a	0	0	0	0	0	0	0	0	0	0	0	0	0	0	0	0	0	0	0	0	0	0	0	0	0	7	0	10	D_0__Bacteria; D_1__Bacteroidetes; D_2__Sphingobacteriia; D_3__Sphingobacteriales; D_4__Sphingobacteriaceae; D_5__Pedobacter
d8218d72414a7cc979c81d928270360f	0	0	0	0	0	0	0	0	0	0	0	0	0	0	0	0	0	0	0	0	0	0	0	0	8	0	0	0	D_0__Bacteria; D_1__Proteobacteria; D_2__Betaproteobacteria
63afe8e6aac58bf0d670a82ca5bc574c	23	0	0	33	44	626	0	0	0	0	48	97	0	17	0	0	0	16	381	878	119	354	192	380	930	572	337	369	D_0__Bacteria; D_1__Proteobacteria; D_2__Gammaproteobacteria; D_3__Enterobacteriales; D_4__Enterobacteriaceae
e52da15521a03ffee9f00e121e603939	0	0	0	0	0	0	0	0	0	0	0	0	0	0	0	0	0	0	28	47	84	55	0	0	117	83	38	31	D_0__Bacteria; D_1__Chloroflexi; D_2__Ktedonobacteria; D_3__Ktedonobacterales; D_4__HSB OF53-F07
bab0c57bed3d4c6afecaa565c8a4bbc1	0	0	0	0	0	0	0	0	0	0	0	0	0	0	0	0	0	0	0	0	0	0	0	0	21	0	0	0	D_0__Bacteria; D_1__Chloroflexi; D_2__JG37-AG-4; D_3__uncultured bacterium; D_4__; D_5__; D_6__; D_7__; D_8__; D_9__; D_10__; D_11__; D_12__; D_13__; D_14__
e57a9e126d46648790c0171b14dd93be	0	0	0	0	0	0	0	0	0	0	0	0	0	0	0	0	0	0	0	0	0	0	0	0	14	12	0	7	D_0__Bacteria; D_1__Armatimonadetes; D_2__uncultured
9dcc5f01b6693e2f5cd147e0427e7beb	0	0	0	0	0	0	0	0	0	0	0	0	0	0	0	0	0	0	67	109	368	82	43	182	141	108	144	142	D_0__Bacteria; D_1__Proteobacteria; D_2__Betaproteobacteria; D_3__Burkholderiales; D_4__Comamonadaceae
755d78869641ed65a5d56aab3ff32192	0	0	0	0	0	0	0	0	0	0	0	0	0	0	0	0	0	0	20	22	24	24	0	70	39	51	90	41	D_0__Bacteria; D_1__Planctomycetes; D_2__Planctomycetacia; D_3__Planctomycetales; D_4__Planctomycetaceae; D_5__uncultured; D_6__uncultured bacterium; D_7__; D_8__; D_9__; D_10__; D_11__; D_12__; D_13__; D_14__
62903f2744d8e4b22bf69ae1859b90de	0	0	0	0	0	0	0	0	0	0	0	0	0	0	0	0	0	0	0	0	0	0	0	0	24	0	42	51	D_0__Bacteria; D_1__Actinobacteria; D_2__Actinobacteria; D_3__Frankiales; D_4__Frankiaceae; D_5__Frankia
f8a4e6e304153de5872c2e4e07b12d3d	0	0	0	0	0	0	0	0	0	0	0	0	0	0	0	0	0	0	0	0	0	0	0	0	39	27	0	0	D_0__Archaea; D_1__Euryarchaeota; D_2__Thermoplasmata; D_3__Thermoplasmatales; D_4__Terrestrial Miscellaneous Gp(TMEG); D_5__uncultured archaeon; D_6__; D_7__; D_8__; D_9__; D_10__; D_11__; D_12__; D_13__; D_14__
f894e2cdd09f678aa8bf30c27f0ee479	0	0	0	0	0	0	0	0	0	0	0	0	0	0	0	0	0	0	0	0	0	0	0	23	0	0	0	0	D_0__Bacteria; D_1__Saccharibacteria
102c3607aace2c2a24b7c789730118e2	0	0	0	0	0	0	0	0	0	0	0	0	0	0	0	0	0	0	0	0	17	0	0	0	0	0	0	0	D_0__Bacteria; D_1__Chloroflexi; D_2__Ktedonobacteria; D_3__Ktedonobacterales; D_4__FCPS473; D_5__uncultured bacterium; D_6__; D_7__; D_8__; D_9__; D_10__; D_11__; D_12__; D_13__; D_14__
ddb8107d9b94bbce546b59eb1d4f7261	0	0	0	0	0	0	0	0	0	3	0	0	0	0	0	0	0	0	0	0	0	0	0	0	0	0	0	0	D_0__Bacteria; D_1__Proteobacteria; D_2__Betaproteobacteria; D_3__Rhodocyclales; D_4__Rhodocyclaceae; D_5__Candidatus Accumulibacter; D_6__uncultured bacterium; D_7__; D_8__; D_9__; D_10__; D_11__; D_12__; D_13__; D_14__
149334dfdd9316b36855061209c11d31	0	0	0	0	0	0	0	18	0	0	0	0	0	27	0	0	0	0	0	0	0	0	0	0	0	0	0	0	D_0__Bacteria; D_1__Proteobacteria; D_2__Gammaproteobacteria; D_3__Pseudomonadales; D_4__Moraxellaceae; D_5__Moraxella; Ambiguous_taxa; D_7__; D_8__; D_9__; D_10__; D_11__; D_12__; D_13__; D_14__
3f53d8875d3303fbfce8ac4b5aff1c8f	0	0	0	0	0	0	0	0	0	0	0	0	0	0	0	0	0	0	0	0	0	0	0	6	0	0	0	0	D_0__Bacteria; D_1__Proteobacteria; D_2__Alphaproteobacteria; D_3__Rickettsiales; D_4__SM2D12; D_5__uncultured bacterium; D_6__; D_7__; D_8__; D_9__; D_10__; D_11__; D_12__; D_13__; D_14__
4b16bcd2ee04eeb734fa76cf7bdfd6f6	0	0	0	0	0	0	0	0	0	0	0	0	0	0	0	0	0	0	0	0	0	0	0	0	0	12	0	18	D_0__Bacteria; D_1__Saccharibacteria; D_2__uncultured Candidatus Saccharibacteria bacterium; D_3__; D_4__; D_5__; D_6__; D_7__; D_8__; D_9__; D_10__; D_11__; D_12__; D_13__; D_14__
2cfd24c6f9d173c18e3612b5e4e26758	0	0	0	0	0	0	0	0	0	0	0	12	0	0	0	0	0	0	0	0	0	0	0	0	0	0	0	0	D_0__Bacteria; D_1__Acidobacteria; D_2__Acidobacteria; D_3__Acidobacteriales; D_4__Acidobacteriaceae (Subgroup 1); D_5__uncultured
4870ab953d9ce267a71702d53f28174e	0	0	0	0	0	0	0	0	0	0	0	0	0	0	0	0	0	0	23	26	17	33	0	0	31	40	19	0	D_0__Bacteria; D_1__Chloroflexi; D_2__Ktedonobacteria; D_3__Ktedonobacterales; D_4__HSB OF53-F07; D_5__uncultured bacterium; D_6__; D_7__; D_8__; D_9__; D_10__; D_11__; D_12__; D_13__; D_14__
20d858a9e67da8f8185867ba80bf2352	0	0	0	0	0	0	0	0	0	0	0	0	0	0	0	0	0	0	0	0	0	0	0	0	23	0	0	0	D_0__Bacteria; D_1__Bacteroidetes; D_2__Sphingobacteriia; D_3__Sphingobacteriales; D_4__uncultured; D_5__uncultured bacterium; D_6__; D_7__; D_8__; D_9__; D_10__; D_11__; D_12__; D_13__; D_14__
237f075bcbeac5ca10a2fec70e074d08	0	0	38	0	0	0	0	0	50	0	0	0	0	0	0	0	0	0	0	0	0	0	0	0	0	0	0	0	D_0__Bacteria; D_1__Proteobacteria; D_2__Gammaproteobacteria; D_3__Pseudomonadales; D_4__Moraxellaceae; D_5__Acinetobacter; Ambiguous_taxa; D_7__; D_8__; D_9__; D_10__; D_11__; D_12__; D_13__; D_14__
4166b2397ab3513c6be140d76bd65346	0	0	0	0	0	0	0	0	0	0	0	0	0	0	0	0	0	0	3	0	0	0	0	0	0	0	10	9	D_0__Bacteria; D_1__Proteobacteria; D_2__Deltaproteobacteria; D_3__Bdellovibrionales; D_4__Bdellovibrionaceae; D_5__Bdellovibrio; D_6__uncultured bacterium; D_7__; D_8__; D_9__; D_10__; D_11__; D_12__; D_13__; D_14__
7bd6dad9cb412c946d6dd83babd8908d	0	0	0	0	0	0	0	0	0	0	0	0	0	0	0	0	0	0	0	0	0	0	0	0	71	0	0	0	D_0__Archaea; D_1__Thaumarchaeota; D_2__FHMa11 terrestrial group; D_3__uncultured thaumarchaeote; D_4__; D_5__; D_6__; D_7__; D_8__; D_9__; D_10__; D_11__; D_12__; D_13__; D_14__
affbc533fb810465fe4dd13f1c6b43e2	0	0	0	0	0	0	3	0	0	0	0	0	0	0	0	0	0	0	0	0	0	0	0	0	0	0	0	0	D_0__Bacteria; D_1__Bacteroidetes; D_2__Cytophagia; D_3__Cytophagales; D_4__Cytophagaceae; D_5__Larkinella; D_6__uncultured bacterium; D_7__; D_8__; D_9__; D_10__; D_11__; D_12__; D_13__; D_14__
0785f2e57b0ba9cf42f56db69d75d5d7	0	0	0	0	0	0	0	0	0	0	0	0	0	0	0	0	0	0	0	0	0	0	0	0	0	0	31	46	D_0__Bacteria; D_1__Bacteroidetes; D_2__Sphingobacteriia; D_3__Sphingobacteriales; D_4__Chitinophagaceae; D_5__uncultured
854080deaa8d5312c3c9640817c8e55d	0	0	0	0	0	0	0	0	0	0	0	0	0	0	0	0	0	0	0	0	0	0	0	0	19	0	0	0	D_0__Bacteria; D_1__Actinobacteria; D_2__Thermoleophilia; D_3__Solirubrobacterales; D_4__0319-6M6; D_5__uncultured bacterium; D_6__; D_7__; D_8__; D_9__; D_10__; D_11__; D_12__; D_13__; D_14__
c03372199a8ff347a174bb83a96f4778	0	0	0	0	0	0	0	0	0	0	0	0	0	0	0	0	0	0	0	0	0	0	0	0	0	0	20	10	D_0__Bacteria; D_1__Saccharibacteria
46ccf8f7c95cc024d67f8531c56052c6	0	0	0	0	0	0	0	0	0	0	0	0	0	0	0	0	0	0	29	15	0	29	0	42	24	0	23	48	D_0__Bacteria; D_1__Proteobacteria; D_2__Alphaproteobacteria; D_3__Rhizobiales; D_4__Xanthobacteraceae
501ad8d73a349eaa81ad472cdb6a3cc3	0	0	0	0	0	0	0	0	0	0	0	0	0	0	0	0	0	0	0	0	0	0	0	8	0	0	14	17	D_0__Bacteria; D_1__Planctomycetes; D_2__Phycisphaerae; D_3__Tepidisphaerales; D_4__Tepidisphaeraceae; D_5__uncultured bacterium; D_6__; D_7__; D_8__; D_9__; D_10__; D_11__; D_12__; D_13__; D_14__
d4d5f0459e43faee932a716061d2032c	0	0	0	0	0	0	0	0	0	0	0	0	0	0	0	0	0	0	0	31	0	0	0	0	0	0	71	102	D_0__Bacteria; D_1__Bacteroidetes; D_2__Sphingobacteriia; D_3__Sphingobacteriales; D_4__Chitinophagaceae
e39bdd3093d0bea641277f8b1249b604	0	0	0	0	0	0	0	0	0	0	0	0	0	0	0	0	0	0	10	0	0	10	0	0	0	0	0	0	D_0__Bacteria; D_1__Chloroflexi; D_2__Thermomicrobia; D_3__JG30-KF-CM45; D_4__uncultured bacterium; D_5__; D_6__; D_7__; D_8__; D_9__; D_10__; D_11__; D_12__; D_13__; D_14__
229421f9b5d84a0faf47e97e281a5929	0	0	0	0	0	0	0	0	0	0	0	0	0	0	0	0	0	0	0	7	0	0	0	0	0	0	0	0	D_0__Bacteria; D_1__Firmicutes; D_2__Clostridia; D_3__Clostridiales; D_4__Ruminococcaceae; D_5__Ruminococcaceae UCG-014; Ambiguous_taxa; D_7__; D_8__; D_9__; D_10__; D_11__; D_12__; D_13__; D_14__
0653daa171e518f7fc55b94484de9d17	0	0	0	0	0	0	0	0	0	0	0	0	3	0	0	0	0	0	0	0	0	0	0	0	0	0	0	0	D_0__Bacteria; D_1__Firmicutes; D_2__Erysipelotrichia; D_3__Erysipelotrichales; D_4__Erysipelotrichaceae; D_5__Erysipelotrichaceae UCG-004; D_6__uncultured bacterium; D_7__; D_8__; D_9__; D_10__; D_11__; D_12__; D_13__; D_14__
1c9537c624301fbacbeb9d02e827a0f3	0	0	0	0	0	0	0	0	0	0	0	0	0	0	0	0	0	0	0	0	0	0	0	0	0	0	0	10	D_0__Bacteria; D_1__Firmicutes; D_2__Bacilli; D_3__Bacillales; D_4__Paenibacillaceae; D_5__Cohnella; D_6__uncultured bacterium; D_7__; D_8__; D_9__; D_10__; D_11__; D_12__; D_13__; D_14__
94dae43a3b29469c650ed15a29582026	0	0	0	0	0	0	0	0	0	0	0	0	0	0	0	0	0	0	0	0	0	0	0	0	13	0	0	0	D_0__Bacteria; D_1__Firmicutes; D_2__Clostridia; D_3__Clostridiales; D_4__Lachnospiraceae
0deb898bceba7b95b86b0396eb5d2ca1	0	0	0	0	0	0	0	0	0	0	0	0	0	0	0	0	0	0	0	0	0	0	0	0	5	3	0	0	D_0__Bacteria; D_1__Parcubacteria; D_2__Candidatus Magasanikbacteria; D_3__uncultured bacterium; D_4__; D_5__; D_6__; D_7__; D_8__; D_9__; D_10__; D_11__; D_12__; D_13__; D_14__
15967cc38f8a916f37d9b4a714c61308	0	0	0	0	0	0	0	0	0	0	0	0	0	0	0	0	0	0	0	0	0	0	0	0	0	0	9	0	D_0__Bacteria; D_1__Proteobacteria; D_2__Alphaproteobacteria; D_3__Rickettsiales; D_4__Rickettsiaceae; D_5__uncultured
4c5a15bdd97fcf965c42f899a3d1180b	0	0	0	0	0	0	0	0	0	0	0	0	0	0	0	0	0	0	28	0	17	16	0	26	0	25	33	26	D_0__Bacteria; D_1__Proteobacteria; D_2__Gammaproteobacteria; D_3__Xanthomonadales; D_4__Xanthomonadales Incertae Sedis; D_5__Acidibacter; D_6__uncultured bacterium; D_7__; D_8__; D_9__; D_10__; D_11__; D_12__; D_13__; D_14__
a1a0caba36010f7d04672057b9419e73	0	0	0	0	0	0	0	0	0	0	0	0	0	0	0	0	0	0	0	0	0	0	0	0	0	44	35	23	D_0__Bacteria; D_1__Firmicutes; D_2__Bacilli; D_3__Bacillales; D_4__Paenibacillaceae; D_5__Paenibacillus
d6e385949cc0c3d529427d1e585b2aef	0	0	0	0	0	0	0	0	0	0	0	0	0	0	0	0	0	0	0	16	0	0	0	18	0	0	32	25	D_0__Bacteria; D_1__Proteobacteria; D_2__Betaproteobacteria; D_3__Burkholderiales; D_4__Burkholderiaceae; D_5__Limnobacter; D_6__uncultured bacterium; D_7__; D_8__; D_9__; D_10__; D_11__; D_12__; D_13__; D_14__
2d6686a6c334842af1bd695d3f928398	0	0	0	0	0	0	0	0	0	0	0	0	0	0	0	0	0	0	2	0	0	0	0	0	0	0	0	0	D_0__Bacteria; D_1__Proteobacteria; D_2__Alphaproteobacteria; D_3__Rhizobiales
0afb46030de7b507e5c94196c64f136f	0	0	0	0	0	0	0	0	0	0	0	0	0	0	0	0	0	0	0	0	0	0	0	0	14	35	0	0	D_0__Bacteria; D_1__Chloroflexi; D_2__Ktedonobacteria; D_3__Ktedonobacterales
0d712c98b5d0f51b310815995672de33	0	0	0	0	0	0	0	0	0	0	0	0	0	0	0	0	0	0	0	0	0	0	0	11	0	0	0	0	D_0__Bacteria; D_1__Proteobacteria; D_2__Alphaproteobacteria; D_3__Rhodospirillales; D_4__DA111; D_5__uncultured alpha proteobacterium; D_6__; D_7__; D_8__; D_9__; D_10__; D_11__; D_12__; D_13__; D_14__
762d0fc09c684c72531e5028be93f59d	0	0	0	0	0	0	0	0	0	0	0	0	0	0	0	0	0	0	0	0	0	0	0	14	0	0	0	0	D_0__Bacteria; D_1__Firmicutes; D_2__Clostridia; D_3__Halanaerobiales; D_4__ODP1230B8.23; D_5__uncultured bacterium; D_6__; D_7__; D_8__; D_9__; D_10__; D_11__; D_12__; D_13__; D_14__
1015aa4ad36c23409dd9d54ac779b0b8	0	0	0	0	0	0	0	0	0	0	0	0	0	0	0	0	0	0	27	0	0	0	0	0	0	0	0	0	D_0__Bacteria; D_1__Bacteroidetes; D_2__Sphingobacteriia; D_3__Sphingobacteriales; D_4__Chitinophagaceae
b3269d61aefc41317b5333ed73329a2b	0	0	0	0	0	0	0	0	0	0	0	0	0	0	0	0	0	0	0	0	0	0	0	0	0	11	0	0	D_0__Bacteria; D_1__Chloroflexi; D_2__Thermomicrobia; D_3__Sphaerobacterales; D_4__Sphaerobacteraceae; D_5__Nitrolancea; D_6__uncultured bacterium; D_7__; D_8__; D_9__; D_10__; D_11__; D_12__; D_13__; D_14__
bdf7bcdefa9e42ccb90b46b9c3937c15	0	0	0	0	0	0	0	0	0	0	17	0	0	0	0	0	0	0	0	0	0	0	0	0	0	0	0	0	D_0__Bacteria; D_1__Proteobacteria; D_2__Alphaproteobacteria; D_3__Rhodospirillales; D_4__Acetobacteraceae
91a78e6743fb105dc2500fc94508649b	0	0	0	0	0	0	0	0	0	0	0	0	0	0	0	0	0	0	0	0	0	0	0	0	0	8	0	0	D_0__Bacteria; D_1__Firmicutes; D_2__Erysipelotrichia; D_3__Erysipelotrichales; D_4__Erysipelotrichaceae; D_5__uncultured; D_6__uncultured bacterium; D_7__; D_8__; D_9__; D_10__; D_11__; D_12__; D_13__; D_14__
87cb299daee3c3f378b7141cbbd9c5d5	0	0	0	0	0	0	0	0	0	0	0	0	0	0	0	0	0	0	0	9	0	0	0	0	0	0	0	0	D_0__Bacteria; D_1__Bacteroidetes; D_2__Bacteroidia; D_3__Bacteroidales; D_4__ML635J-40 aquatic group; D_5__uncultured bacterium; D_6__; D_7__; D_8__; D_9__; D_10__; D_11__; D_12__; D_13__; D_14__
3ebe1f3e6b692a188ce0c7aad5d45827	0	0	0	0	0	0	0	0	0	0	0	0	0	0	0	0	0	0	0	0	0	0	0	0	20	12	0	0	D_0__Bacteria; D_1__Spirochaetae; D_2__Spirochaetes; D_3__Spirochaetales; D_4__Spirochaetaceae; D_5__Spirochaeta 2; D_6__uncultured bacterium; D_7__; D_8__; D_9__; D_10__; D_11__; D_12__; D_13__; D_14__
e646037b0d1ed8bbd16c6ce2f4372732	0	0	0	0	10	0	0	0	0	0	8	0	0	0	0	0	0	3	0	0	0	0	0	0	0	0	0	0	D_0__Bacteria; D_1__Tenericutes; D_2__Mollicutes; D_3__Mycoplasmatales; D_4__Mycoplasmataceae; D_5__Mycoplasma
779348e5a63747b65c99846e8c811d91	0	0	0	0	0	0	0	0	0	0	0	0	0	0	0	0	0	0	0	18	0	20	0	0	89	79	17	0	D_0__Bacteria; D_1__Chloroflexi; D_2__Ktedonobacteria; D_3__B12-WMSP1; D_4__uncultured bacterium; D_5__; D_6__; D_7__; D_8__; D_9__; D_10__; D_11__; D_12__; D_13__; D_14__
b40dca02f07ecf1c0f53760f0153a059	0	0	0	0	0	0	0	0	0	0	0	0	0	0	0	0	0	0	0	0	0	24	0	17	122	110	29	0	D_0__Bacteria; D_1__Planctomycetes; D_2__Planctomycetacia; D_3__Planctomycetales; D_4__Planctomycetaceae; D_5__uncultured
aaca3a7abd8810a043c3192ea28e90df	37	0	61	38	0	16	69	20	80	43	0	15	18	8	48	22	18	45	0	0	0	0	0	0	0	0	0	0	D_0__Bacteria
20597af1cba740103f7de128e9d9b902	0	0	0	0	0	0	0	0	0	0	0	0	0	0	0	0	0	0	0	0	0	0	0	0	8	0	0	0	D_0__Bacteria; D_1__Firmicutes; D_2__Clostridia; D_3__Halanaerobiales; D_4__ODP1230B8.23; D_5__uncultured bacterium; D_6__; D_7__; D_8__; D_9__; D_10__; D_11__; D_12__; D_13__; D_14__
f86578bda0624257277f5645c5c5aa95	0	0	0	0	0	0	0	0	0	0	0	0	0	0	0	0	0	0	16	0	0	47	0	0	43	30	0	0	D_0__Bacteria; D_1__Planctomycetes; D_2__Planctomycetacia; D_3__Planctomycetales; D_4__Planctomycetaceae; D_5__Singulisphaera; D_6__uncultured bacterium; D_7__; D_8__; D_9__; D_10__; D_11__; D_12__; D_13__; D_14__
76f805056d63e18ce4f107bc96cc4329	0	0	0	0	0	0	0	0	0	0	0	0	0	0	0	0	0	0	0	0	0	0	0	0	11	0	0	0	D_0__Bacteria; D_1__Bacteroidetes; D_2__Cytophagia; D_3__Cytophagales; D_4__Cytophagaceae; D_5__Hymenobacter; D_6__uncultured bacterium; D_7__; D_8__; D_9__; D_10__; D_11__; D_12__; D_13__; D_14__
c37fa7f337bee639098670cad3b51557	0	0	0	0	0	0	0	0	0	0	0	0	0	0	0	0	0	0	0	0	0	0	7	16	0	0	0	0	D_0__Bacteria; D_1__Planctomycetes; D_2__Planctomycetacia; D_3__Planctomycetales; D_4__Planctomycetaceae; D_5__Gemmata; D_6__uncultured bacterium; D_7__; D_8__; D_9__; D_10__; D_11__; D_12__; D_13__; D_14__
0c021a7fd6803004a2196a6670d259cf	0	0	0	0	0	0	0	0	0	0	0	0	0	0	0	0	0	0	0	0	0	0	0	16	0	0	0	0	D_0__Bacteria; D_1__Proteobacteria; D_2__Deltaproteobacteria; D_3__Myxococcales; D_4__KD3-10; D_5__uncultured bacterium; D_6__; D_7__; D_8__; D_9__; D_10__; D_11__; D_12__; D_13__; D_14__
3b4b032f25ad2d55751fe63eaeed500e	0	0	0	0	0	0	0	0	0	0	0	0	0	0	0	0	0	0	0	0	0	0	0	0	0	0	4	0	D_0__Bacteria; D_1__Proteobacteria; D_2__Deltaproteobacteria; D_3__Bdellovibrionales; D_4__Bdellovibrionaceae; D_5__Bdellovibrio
dda62f86fa9e17a7c20d03e2b7b1d7b3	0	0	0	0	0	0	0	0	0	0	0	0	0	0	0	0	0	0	0	0	0	0	0	0	0	0	6	0	D_0__Bacteria
2f3b9a4179f113beb940c0c085f61388	0	8	0	0	0	0	0	0	0	0	0	10	0	623	0	0	0	0	0	0	0	0	0	0	0	0	0	0	D_0__Bacteria; D_1__Firmicutes; D_2__Bacilli; D_3__Lactobacillales; D_4__Streptococcaceae; D_5__Streptococcus; Ambiguous_taxa; D_7__; D_8__; D_9__; D_10__; D_11__; D_12__; D_13__; D_14__
53374565a7add709ad3e2e1441844471	0	0	0	0	0	0	0	0	0	0	0	0	0	0	0	0	0	0	0	0	0	0	0	0	10	0	0	0	D_0__Bacteria; D_1__Bacteroidetes; D_2__Flavobacteriia; D_3__Flavobacteriales; D_4__Flavobacteriaceae; D_5__Flavobacterium
d218361787894e89df2100a040c58923	0	0	0	0	0	0	0	0	0	0	0	0	0	0	0	0	0	0	0	0	0	0	0	0	0	10	0	0	D_0__Bacteria; D_1__Parcubacteria; D_2__Candidatus Azambacteria; D_3__uncultured bacterium; D_4__; D_5__; D_6__; D_7__; D_8__; D_9__; D_10__; D_11__; D_12__; D_13__; D_14__
c49ae0d888bbc0308e51244dd8d28a3e	0	0	0	0	0	0	0	0	0	0	0	0	0	0	0	0	0	0	0	0	0	0	0	0	0	0	2	0	D_0__Bacteria
16ef2e8c799724928effaceed0251d18	0	0	0	0	0	0	0	0	0	0	0	0	0	0	0	0	0	0	13	0	0	17	0	27	9	0	10	0	D_0__Bacteria; D_1__Proteobacteria; D_2__Alphaproteobacteria; D_3__Caulobacterales; D_4__Caulobacteraceae
54ff5ab8f369d61ac9d1ac5371dcb2f6	0	0	0	0	0	0	0	0	0	0	0	0	0	0	0	0	0	0	0	0	0	0	0	7	14	0	0	0	D_0__Bacteria; D_1__Chlamydiae; D_2__Chlamydiae; D_3__Chlamydiales; D_4__Simkaniaceae; D_5__uncultured
61abd2f7eb5bb5b1a8a0c24e3857837d	0	0	0	0	0	0	0	0	0	0	0	0	0	0	0	0	0	0	0	0	0	34	0	0	0	0	0	0	D_0__Bacteria; D_1__Actinobacteria; D_2__Thermoleophilia; D_3__Solirubrobacterales; D_4__Elev-16S-1332; D_5__uncultured bacterium; D_6__; D_7__; D_8__; D_9__; D_10__; D_11__; D_12__; D_13__; D_14__
303eb4ad0e3c9d48d75283dbdd8592b1	0	0	0	0	0	0	0	0	0	0	0	0	0	0	0	0	0	0	0	26	14	34	0	0	46	66	39	67	D_0__Bacteria; D_1__Elusimicrobia; D_2__Elusimicrobia; D_3__Lineage IIa; D_4__uncultured bacterium; D_5__; D_6__; D_7__; D_8__; D_9__; D_10__; D_11__; D_12__; D_13__; D_14__
80c0f6fd72712f17094016d3c48d75a7	0	0	0	0	0	0	0	0	0	0	0	0	0	0	0	0	0	0	0	4	0	0	0	0	0	0	18	20	D_0__Bacteria; D_1__Proteobacteria; D_2__Deltaproteobacteria; D_3__Bdellovibrionales; D_4__Bacteriovoracaceae; D_5__Peredibacter; D_6__uncultured bacterium; D_7__; D_8__; D_9__; D_10__; D_11__; D_12__; D_13__; D_14__
a5a7ac9feff4983d395a656ed23de540	0	0	0	0	0	0	0	0	0	0	0	0	0	0	0	0	0	0	0	0	0	0	0	0	0	44	0	0	D_0__Bacteria; D_1__Proteobacteria; D_2__Alphaproteobacteria; D_3__Caulobacterales; D_4__Caulobacteraceae; D_5__Phenylobacterium; D_6__uncultured bacterium; D_7__; D_8__; D_9__; D_10__; D_11__; D_12__; D_13__; D_14__
aec02e1edd1718c71715a7084dd66c6f	0	0	0	0	0	0	0	0	0	0	0	0	0	0	0	0	0	0	0	0	0	11	0	0	0	0	0	0	D_0__Bacteria; D_1__Planctomycetes; D_2__Planctomycetacia; D_3__Planctomycetales; D_4__Planctomycetaceae; D_5__Planctomyces; D_6__uncultured bacterium; D_7__; D_8__; D_9__; D_10__; D_11__; D_12__; D_13__; D_14__
b735544229f73c0eb7117e4d6b30880b	0	0	0	0	0	0	0	0	0	0	0	0	0	0	0	0	0	0	15	0	0	63	0	30	40	31	52	23	D_0__Bacteria; D_1__Acidobacteria; D_2__Subgroup 6
67144914b03a5e7913dbc28d10e00de7	0	0	0	0	0	0	0	0	0	0	0	0	0	0	0	0	0	0	0	0	0	0	0	0	0	0	0	45	D_0__Bacteria; D_1__Firmicutes; D_2__Bacilli; D_3__Bacillales; D_4__Bacillaceae; D_5__Bacillus
f8fc4f11eac4d00cfa9afd8bcccb27ac	0	0	0	0	0	0	0	0	0	0	0	0	0	0	0	0	0	0	0	0	0	0	0	12	0	0	19	0	D_0__Bacteria; D_1__Chlamydiae; D_2__Chlamydiae; D_3__Chlamydiales; D_4__Simkaniaceae; D_5__uncultured; D_6__uncultured bacterium; D_7__; D_8__; D_9__; D_10__; D_11__; D_12__; D_13__; D_14__
3e1a26e59596ea4b27910d21a7f2685f	0	0	0	0	0	0	0	0	0	0	0	0	0	0	0	0	0	0	0	19	27	0	0	0	45	30	18	27	D_0__Bacteria; D_1__Verrucomicrobia; D_2__Verrucomicrobiae; D_3__Verrucomicrobiales; D_4__Verrucomicrobiaceae; D_5__Luteolibacter; D_6__uncultured bacterium; D_7__; D_8__; D_9__; D_10__; D_11__; D_12__; D_13__; D_14__
6d57d81bb9deebc6632292f55bf9ec30	0	0	0	0	0	0	0	0	0	0	0	0	0	0	0	0	0	0	0	0	0	0	0	0	0	6	0	0	D_0__Bacteria; D_1__Chlamydiae; D_2__Chlamydiae; D_3__Chlamydiales; D_4__Simkaniaceae; D_5__uncultured; D_6__uncultured bacterium; D_7__; D_8__; D_9__; D_10__; D_11__; D_12__; D_13__; D_14__
214e151d79115e04b1542ab5ca5243ce	0	0	0	0	0	0	0	0	0	0	0	0	0	0	0	0	0	0	24	0	0	19	0	16	0	0	0	0	D_0__Bacteria; D_1__Bacteroidetes; D_2__Sphingobacteriia; D_3__Sphingobacteriales; D_4__Chitinophagaceae; D_5__uncultured
5f45af89b26082104c8064974f37becf	0	0	0	0	0	0	0	0	0	0	0	0	0	0	0	0	0	0	0	0	0	0	0	0	15	0	0	0	D_0__Bacteria; D_1__Bacteroidetes; D_2__Flavobacteriia; D_3__Flavobacteriales; D_4__Flavobacteriaceae; D_5__Flavobacterium
d0c309a6671fffe0436bdabc0e0a2e60	0	0	0	0	0	0	0	0	0	0	0	0	0	0	0	0	0	0	4	0	0	0	0	0	0	0	0	0	D_0__Bacteria; D_1__Firmicutes; D_2__Clostridia; D_3__Clostridiales; D_4__Ruminococcaceae; D_5__[Eubacterium] coprostanoligenes group; D_6__uncultured organism; D_7__; D_8__; D_9__; D_10__; D_11__; D_12__; D_13__; D_14__
0fbd463a7fbe5031c1f1c32eead29faf	0	0	0	0	0	0	0	0	0	0	0	0	0	0	0	0	0	3	0	0	0	0	0	0	0	0	0	0	D_0__Bacteria; D_1__Chloroflexi; D_2__Anaerolineae; D_3__Anaerolineales; D_4__Anaerolineaceae; D_5__uncultured; D_6__wastewater metagenome; D_7__; D_8__; D_9__; D_10__; D_11__; D_12__; D_13__; D_14__
9727aeea1f38302e45e933c7f2a51f31	0	0	0	0	0	0	0	0	0	0	0	0	0	0	0	0	0	0	15	17	0	0	0	0	0	0	0	0	D_0__Bacteria; D_1__Proteobacteria; D_2__Gammaproteobacteria; D_3__Cellvibrionales; D_4__Halieaceae; D_5__Haliea
7ab383397f867e2965ada1081a19eca1	0	0	0	0	0	0	0	0	0	0	0	0	0	0	0	0	0	0	0	0	70	0	0	0	10	19	22	13	D_0__Bacteria; D_1__Proteobacteria; D_2__Gammaproteobacteria; D_3__Xanthomonadales; D_4__uncultured
685b8b482de17e1f4b38ac8c79b4e65f	0	0	0	0	0	0	0	0	0	0	12	0	0	0	0	0	0	0	0	0	0	0	0	0	0	0	0	0	D_0__Bacteria; D_1__Fusobacteria; D_2__Fusobacteriia; D_3__Fusobacteriales; D_4__Leptotrichiaceae; D_5__Leptotrichia; Ambiguous_taxa; D_7__; D_8__; D_9__; D_10__; D_11__; D_12__; D_13__; D_14__
b92f55404e59f086f0ced4880681b69d	0	0	0	0	3	0	0	0	0	0	3	0	0	0	0	0	0	0	0	0	0	0	0	0	0	0	0	0	D_0__Bacteria; D_1__Bacteroidetes; D_2__Sphingobacteriia; D_3__Sphingobacteriales; D_4__Saprospiraceae; D_5__uncultured; Ambiguous_taxa; D_7__; D_8__; D_9__; D_10__; D_11__; D_12__; D_13__; D_14__
ec4c2cd0a33877dff46f0372b253b575	0	0	0	0	0	0	0	0	0	0	0	0	0	0	0	0	0	0	0	0	0	0	0	0	0	0	32	16	D_0__Bacteria; D_1__Saccharibacteria
868b6d41d5be8607ea2424119a3654f2	0	0	0	0	0	0	0	0	0	0	0	0	0	0	0	0	0	0	0	0	0	0	0	0	11	0	0	0	D_0__Bacteria; D_1__Acidobacteria; D_2__Solibacteres; D_3__Solibacterales; D_4__Solibacteraceae (Subgroup 3); D_5__PAUC26f; D_6__uncultured bacterium; D_7__; D_8__; D_9__; D_10__; D_11__; D_12__; D_13__; D_14__
7bb9777297a18665d2cf4896b6523da1	0	0	0	0	0	0	0	0	0	0	0	0	0	0	0	0	0	0	0	0	0	0	0	0	0	0	5	0	D_0__Bacteria; D_1__Proteobacteria; D_2__Gammaproteobacteria
501e47cbd3a9b190303e22e87165d2bb	0	0	0	0	0	0	0	0	0	0	0	0	0	0	0	0	0	2	0	0	0	0	0	0	0	0	0	0	D_0__Bacteria; D_1__Planctomycetes; D_2__Planctomycetacia; D_3__Planctomycetales; D_4__Planctomycetaceae
8bcb8365de75ce8b65f01c8293c2ead0	0	0	0	0	0	0	0	0	0	0	0	0	0	0	0	0	0	0	0	0	0	0	0	0	0	5	0	0	D_0__Bacteria; D_1__Nitrospirae; D_2__Nitrospira; D_3__Nitrospirales; D_4__Nitrospiraceae; D_5__uncultured
fa9f2a4f56052628d338e0dc89a4ed74	0	0	0	0	0	0	0	0	0	0	0	0	0	2	0	0	0	0	0	0	0	5	0	15	0	0	0	0	D_0__Bacteria; D_1__Proteobacteria; D_2__Deltaproteobacteria; D_3__Myxococcales; D_4__Phaselicystidaceae; D_5__Phaselicystis; D_6__uncultured bacterium; D_7__; D_8__; D_9__; D_10__; D_11__; D_12__; D_13__; D_14__
7e7faa5b3c2d481a8eb03e62fabfed12	0	0	0	0	0	0	0	0	0	0	0	0	0	0	0	0	0	0	0	28	0	18	0	22	122	105	29	18	D_0__Bacteria; D_1__Elusimicrobia; D_2__Elusimicrobia; D_3__Lineage IV; D_4__uncultured bacterium; D_5__; D_6__; D_7__; D_8__; D_9__; D_10__; D_11__; D_12__; D_13__; D_14__
a911e5f759f4e112319065c23a389143	0	0	0	0	0	0	0	0	0	0	0	0	0	0	0	0	0	0	0	0	0	0	0	46	18	11	0	0	D_0__Bacteria; D_1__Gemmatimonadetes; D_2__Gemmatimonadetes; D_3__Gemmatimonadales; D_4__Gemmatimonadaceae; D_5__Gemmatimonas; D_6__uncultured Gemmatimonadales bacterium; D_7__; D_8__; D_9__; D_10__; D_11__; D_12__; D_13__; D_14__
0d29a1eb24f264423251f3b2a92f7914	0	0	0	0	0	0	0	0	0	0	0	0	0	26	0	0	0	0	0	0	0	0	112	7	19	0	0	0	D_0__Bacteria; D_1__Bacteroidetes; D_2__Bacteroidia; D_3__Bacteroidales; D_4__Bacteroidales S24-7 group; D_5__uncultured bacterium; D_6__; D_7__; D_8__; D_9__; D_10__; D_11__; D_12__; D_13__; D_14__
f093a1ff78344e2462feedb5c407ba08	0	0	0	0	0	0	0	0	0	0	0	0	0	0	0	0	0	0	0	0	0	0	0	0	16	0	0	0	D_0__Bacteria; D_1__Nitrospirae; D_2__Nitrospira; D_3__Nitrospirales; D_4__Nitrospiraceae; D_5__Nitrospira
39141922765baf0bd5b358ae6688399d	0	0	0	0	0	0	0	0	0	0	0	0	0	0	0	0	0	0	14	17	19	55	20	20	110	118	23	28	D_0__Bacteria; D_1__Armatimonadetes; D_2__uncultured; D_3__uncultured bacterium; D_4__; D_5__; D_6__; D_7__; D_8__; D_9__; D_10__; D_11__; D_12__; D_13__; D_14__
c0c51beb7f72e203d4a4ae5556a4ba49	0	0	0	0	0	0	0	0	0	0	0	0	0	0	0	0	0	0	0	11	0	0	0	0	0	10	0	0	D_0__Bacteria; D_1__Proteobacteria; D_2__Gammaproteobacteria; D_3__HTA4; D_4__uncultured bacterium; D_5__; D_6__; D_7__; D_8__; D_9__; D_10__; D_11__; D_12__; D_13__; D_14__
4c5d1bd541d99388729a1436d262b1f1	0	0	0	0	0	0	0	0	0	0	0	0	0	0	0	0	0	0	0	20	11	17	0	0	24	29	68	24	D_0__Bacteria; D_1__Saccharibacteria; D_2__uncultured soil bacterium; D_3__; D_4__; D_5__; D_6__; D_7__; D_8__; D_9__; D_10__; D_11__; D_12__; D_13__; D_14__
5dd96a869318ae52c6718747a25710f6	0	0	0	0	0	0	0	0	0	0	0	0	0	0	0	0	0	0	7	0	0	0	0	0	0	0	0	0	D_0__Bacteria; D_1__Proteobacteria; D_2__Alphaproteobacteria; D_3__Rickettsiales; D_4__Rickettsiaceae; D_5__uncultured; D_6__uncultured soil bacterium; D_7__; D_8__; D_9__; D_10__; D_11__; D_12__; D_13__; D_14__
d85f7c80c1ad16d5903ce9d78ade5916	0	0	0	0	0	0	6	0	0	0	0	0	0	0	0	0	0	0	0	0	0	0	0	0	0	0	0	0	D_0__Bacteria; D_1__Firmicutes; D_2__Clostridia; D_3__Clostridiales; D_4__Ruminococcaceae; D_5__Anaerotruncus; D_6__uncultured bacterium; D_7__; D_8__; D_9__; D_10__; D_11__; D_12__; D_13__; D_14__
616cc01e94361121bb9babe6ff26d2a4	0	0	0	0	0	0	0	0	0	0	0	0	0	0	0	0	0	0	0	0	0	33	0	14	18	17	0	85	D_0__Bacteria; D_1__Proteobacteria; D_2__Alphaproteobacteria; D_3__Caulobacterales; D_4__Caulobacteraceae
5975fc826f66530dc7cae87a6fffbc3b	0	0	0	0	0	0	0	0	0	0	0	0	0	0	0	0	0	0	0	0	0	0	0	0	13	0	0	0	D_0__Bacteria; D_1__Firmicutes; D_2__Erysipelotrichia; D_3__Erysipelotrichales; D_4__Erysipelotrichaceae; D_5__uncultured; D_6__uncultured bacterium; D_7__; D_8__; D_9__; D_10__; D_11__; D_12__; D_13__; D_14__
9e009a61a1eaaf8ab02bd92eed63b2e6	0	0	0	0	0	0	0	0	0	0	0	0	0	0	0	0	0	0	14	0	21	0	0	0	23	18	0	0	D_0__Bacteria; D_1__Bacteroidetes; D_2__Sphingobacteriia; D_3__Sphingobacteriales; D_4__Chitinophagaceae; D_5__uncultured
a1087281564dff44783f3b0247bb3dfa	0	0	0	0	22	0	0	0	0	0	0	0	0	0	0	0	0	0	51	208	30	275	0	140	69	65	60	49	D_0__Bacteria; D_1__Proteobacteria; D_2__Gammaproteobacteria; D_3__Xanthomonadales; D_4__Xanthomonadales Incertae Sedis; D_5__Acidibacter; D_6__uncultured bacterium; D_7__; D_8__; D_9__; D_10__; D_11__; D_12__; D_13__; D_14__
117a0d16ee446c6bf744018295fb4ecb	0	0	0	0	0	0	0	0	0	0	0	0	0	0	0	0	0	0	0	0	0	28	0	0	0	0	0	0	D_0__Bacteria; D_1__Acidobacteria; D_2__Subgroup 6
d1f4babdfa6aa29532c66b9b1b30c201	0	0	0	0	0	0	0	0	0	0	0	0	0	0	0	0	0	0	0	5	0	0	0	0	0	0	0	0	D_0__Bacteria; D_1__Proteobacteria; D_2__Alphaproteobacteria; D_3__Rhizobiales; D_4__Rhizobiales Incertae Sedis; D_5__Nordella
518e62147a0bf9f2434857c10c77137b	0	0	0	0	0	0	0	0	0	0	0	0	0	0	0	0	0	0	0	0	0	20	0	0	0	0	0	21	D_0__Bacteria; D_1__Proteobacteria; D_2__Alphaproteobacteria; D_3__Rhizobiales; D_4__Hyphomicrobiaceae; D_5__Rhodoplanes
9a8c5687c1c6f458fd9627ffe78f3a23	0	0	0	0	0	0	0	0	0	0	0	0	0	0	0	0	0	0	0	0	0	0	0	22	0	0	0	0	D_0__Bacteria; D_1__Gemmatimonadetes; D_2__Gemmatimonadetes; D_3__Gemmatimonadales; D_4__Gemmatimonadaceae; D_5__Gemmatimonas; D_6__uncultured Gemmatimonadetes bacterium; D_7__; D_8__; D_9__; D_10__; D_11__; D_12__; D_13__; D_14__
e83fcf3e1b3e01d39c844deaea7a68b6	0	0	0	0	0	0	0	0	0	0	0	0	0	0	0	0	0	0	0	0	0	0	0	0	0	0	15	39	D_0__Bacteria; D_1__Acidobacteria; D_2__Blastocatellia; D_3__Blastocatellales; D_4__Blastocatellaceae (Subgroup 4); D_5__uncultured
e5660e8f81e2bc39b2d93574286d6338	0	0	0	0	0	0	0	0	0	0	0	0	0	0	0	0	0	0	0	0	0	0	0	0	28	26	0	0	D_0__Bacteria; D_1__Chloroflexi; D_2__Anaerolineae; D_3__Anaerolineales; D_4__Anaerolineaceae; D_5__uncultured; D_6__uncultured Gemmatimonadetes bacterium; D_7__; D_8__; D_9__; D_10__; D_11__; D_12__; D_13__; D_14__
4738bb39ea686a9e766e9bb76aa67a93	0	0	0	0	0	0	0	0	0	0	0	0	0	0	0	0	0	0	0	0	0	0	0	0	56	33	0	0	D_0__Bacteria; D_1__Planctomycetes; D_2__Planctomycetacia; D_3__Planctomycetales; D_4__Planctomycetaceae; D_5__Planctomyces; D_6__uncultured bacterium; D_7__; D_8__; D_9__; D_10__; D_11__; D_12__; D_13__; D_14__
4a0771b9ac4e8202825b0a2c9f15566e	0	0	0	0	0	0	0	0	0	0	0	0	0	0	0	0	0	0	0	0	5	0	0	0	0	0	0	0	D_0__Bacteria; D_1__Proteobacteria; D_2__Alphaproteobacteria; D_3__Rhizobiales; D_4__Methylobacteriaceae; D_5__Microvirga; D_6__uncultured bacterium; D_7__; D_8__; D_9__; D_10__; D_11__; D_12__; D_13__; D_14__
eda9589574f43118e3442cbd58506eec	0	0	0	0	0	0	0	0	0	0	0	0	0	0	0	0	0	0	0	0	0	0	0	0	20	0	19	0	D_0__Bacteria; D_1__Firmicutes; D_2__Clostridia; D_3__Clostridiales; D_4__Clostridiaceae 1; D_5__Clostridium sensu stricto 12
71e5b7c05c343c320f2c6fe830ecbf60	0	0	0	0	0	0	0	0	0	0	0	0	0	0	0	0	0	0	0	0	20	144	0	0	0	0	0	0	D_0__Bacteria; D_1__Verrucomicrobia; D_2__S-BQ2-57 soil group; D_3__uncultured bacterium; D_4__; D_5__; D_6__; D_7__; D_8__; D_9__; D_10__; D_11__; D_12__; D_13__; D_14__
51b6505f485b9b0256b048c5149560e7	0	0	0	0	0	0	0	0	0	0	0	0	0	0	0	0	0	0	0	0	0	15	0	0	0	0	24	0	D_0__Bacteria; D_1__Planctomycetes; D_2__Planctomycetacia; D_3__Planctomycetales; D_4__Planctomycetaceae; D_5__Isosphaera; D_6__uncultured bacterium; D_7__; D_8__; D_9__; D_10__; D_11__; D_12__; D_13__; D_14__
b9ab4d9e50a7d8bdea53195fb2422c3a	0	0	0	0	0	0	0	0	0	0	0	0	0	0	0	0	0	0	0	0	0	23	0	0	0	0	0	0	D_0__Bacteria; D_1__Proteobacteria; D_2__Alphaproteobacteria; D_3__Caulobacterales; D_4__Caulobacteraceae; D_5__uncultured; D_6__uncultured bacterium; D_7__; D_8__; D_9__; D_10__; D_11__; D_12__; D_13__; D_14__
9cf4a2ae8a1131b35dc4c73874050b25	0	0	0	0	0	0	0	0	0	0	0	0	0	0	0	0	0	0	0	9	0	0	0	0	0	0	0	0	D_0__Bacteria; D_1__Proteobacteria; D_2__Alphaproteobacteria; D_3__Rhodospirillales; D_4__Rhodospirillaceae; D_5__uncultured; D_6__uncultured bacterium; D_7__; D_8__; D_9__; D_10__; D_11__; D_12__; D_13__; D_14__
54dab5e7b62019a15e8827ecf60d1b09	0	0	0	0	0	0	0	0	0	0	0	0	0	0	0	0	0	0	12	19	12	31	13	31	31	33	15	21	D_0__Bacteria; D_1__Proteobacteria; D_2__Betaproteobacteria; D_3__SC-I-84; D_4__uncultured bacterium; D_5__; D_6__; D_7__; D_8__; D_9__; D_10__; D_11__; D_12__; D_13__; D_14__
37a0a427f45ea3b8299b4a41c10d02e6	0	0	0	5	0	0	0	0	0	0	0	0	0	0	0	0	0	0	0	0	0	0	0	0	0	0	0	0	D_0__Bacteria; D_1__Firmicutes; D_2__Clostridia; D_3__Clostridiales; D_4__Lachnospiraceae; D_5__Lachnospiraceae NK4A136 group
c3b8b45ccbc3b2aac60dda6ef98d2863	0	0	0	0	0	0	0	0	0	0	0	0	0	0	0	0	0	0	0	0	0	0	0	0	22	0	0	16	D_0__Bacteria; D_1__Proteobacteria; D_2__Alphaproteobacteria; D_3__Rhodospirillales; D_4__Rhodospirillaceae; D_5__uncultured; D_6__uncultured bacterium; D_7__; D_8__; D_9__; D_10__; D_11__; D_12__; D_13__; D_14__
7cf5cbbee817856c16ccc01e121b1f8e	0	0	0	0	0	0	0	0	0	0	0	0	0	0	0	0	0	0	0	0	0	0	0	0	0	0	25	0	D_0__Bacteria; D_1__Saccharibacteria
9861ec83b74df2870874a078f698e048	0	0	0	0	0	0	0	0	0	0	0	0	0	0	0	0	0	0	0	6	0	0	0	0	0	8	0	0	D_0__Bacteria; D_1__Gemmatimonadetes; D_2__Gemmatimonadetes; D_3__Gemmatimonadales; D_4__Gemmatimonadaceae; D_5__Gemmatimonas; D_6__uncultured bacterium; D_7__; D_8__; D_9__; D_10__; D_11__; D_12__; D_13__; D_14__
e0c198848f528fbbc01f41b67572b118	0	0	0	0	0	0	0	0	0	0	0	0	0	0	0	0	0	0	0	0	0	0	0	0	12	10	0	0	D_0__Bacteria; D_1__Firmicutes; D_2__Erysipelotrichia; D_3__Erysipelotrichales; D_4__Erysipelotrichaceae; D_5__uncultured; D_6__uncultured bacterium; D_7__; D_8__; D_9__; D_10__; D_11__; D_12__; D_13__; D_14__
c164ff1a01e7449271cbdf831edefac8	0	0	0	0	0	0	0	0	0	0	0	0	0	0	0	0	0	0	0	27	0	0	0	0	58	34	0	0	D_0__Bacteria; D_1__Proteobacteria; D_2__Alphaproteobacteria; D_3__Rhizobiales
00d4306620fb956f4cb8ea6616da13a3	0	0	0	0	0	0	0	0	0	0	0	0	0	0	0	0	0	0	0	0	0	0	0	0	0	0	6	10	D_0__Bacteria; D_1__Proteobacteria; D_2__Alphaproteobacteria; D_3__Rhizobiales; D_4__MNG7; D_5__uncultured bacterium; D_6__; D_7__; D_8__; D_9__; D_10__; D_11__; D_12__; D_13__; D_14__
5606af0404b53a446a60616fbaf2d1b7	0	0	0	0	0	0	0	0	0	0	0	0	0	0	0	0	0	0	0	0	0	0	0	0	21	15	0	0	D_0__Bacteria; D_1__Fibrobacteres; D_2__Fibrobacteria; D_3__Fibrobacterales; D_4__Fibrobacteraceae; D_5__possible genus 04; D_6__uncultured bacterium; D_7__; D_8__; D_9__; D_10__; D_11__; D_12__; D_13__; D_14__
308fcc84ed52455dcd21b43b294ae63b	0	0	0	0	0	0	0	0	0	0	0	0	0	0	0	0	0	0	0	0	0	0	0	14	0	0	0	0	D_0__Bacteria; D_1__Proteobacteria; D_2__Alphaproteobacteria; D_3__Rhizobiales; D_4__Xanthobacteraceae
79aa9f34c7e660edf3a09f3a57db7a32	0	0	0	0	0	0	0	0	0	0	0	0	0	0	0	0	0	0	0	0	0	0	0	0	0	0	44	12	D_0__Bacteria; D_1__Proteobacteria; D_2__Deltaproteobacteria; D_3__Myxococcales; D_4__Archangiaceae; D_5__Anaeromyxobacter; Ambiguous_taxa; D_7__; D_8__; D_9__; D_10__; D_11__; D_12__; D_13__; D_14__
f01b4d041d5de67e1790dd24552c548b	0	0	0	0	0	0	0	0	0	0	0	0	0	0	0	0	0	6	0	0	0	0	0	0	0	0	0	0	D_0__Bacteria; D_1__Acidobacteria; D_2__Solibacteres; D_3__Solibacterales; D_4__Solibacteraceae (Subgroup 3); D_5__Candidatus Solibacter
966d3e0aa9d3bbd634bf7e835e706606	0	0	0	0	0	0	0	0	0	0	0	0	0	0	0	0	0	0	0	0	5	0	0	0	0	0	0	0	D_0__Bacteria; D_1__Bacteroidetes; D_2__Sphingobacteriia; D_3__Sphingobacteriales; D_4__NS11-12 marine group; D_5__uncultured bacterium; D_6__; D_7__; D_8__; D_9__; D_10__; D_11__; D_12__; D_13__; D_14__
61398bdf01ebca3ef2a6c09cdf63e4ff	0	0	0	0	0	0	0	0	0	0	0	0	0	0	0	0	0	0	0	0	0	0	0	0	14	0	0	0	D_0__Bacteria; D_1__Planctomycetes; D_2__Planctomycetacia; D_3__Planctomycetales; D_4__Planctomycetaceae; D_5__uncultured
b40b13bab00c9599b73cf78cc90bf6de	0	0	0	0	0	0	0	0	0	0	0	0	0	0	0	0	0	0	0	0	0	0	0	0	0	0	6	0	D_0__Bacteria; D_1__Proteobacteria; D_2__Deltaproteobacteria; D_3__Myxococcales; D_4__Haliangiaceae; D_5__Haliangium; D_6__uncultured bacterium; D_7__; D_8__; D_9__; D_10__; D_11__; D_12__; D_13__; D_14__
7d2cbd92021722927b1ddd3ef4fc6860	0	0	0	0	0	0	0	0	0	0	0	0	0	0	0	0	0	0	0	0	0	67	0	0	0	0	0	0	D_0__Bacteria; D_1__Verrucomicrobia; D_2__OPB35 soil group; D_3__uncultured bacterium; D_4__; D_5__; D_6__; D_7__; D_8__; D_9__; D_10__; D_11__; D_12__; D_13__; D_14__
289af689a8cc7012524b7e2e483d07ea	0	0	0	0	0	0	0	0	0	0	0	0	0	0	0	0	0	0	0	34	0	27	0	25	33	0	146	64	D_0__Bacteria; D_1__Parcubacteria; D_2__Candidatus Azambacteria; D_3__uncultured bacterium; D_4__; D_5__; D_6__; D_7__; D_8__; D_9__; D_10__; D_11__; D_12__; D_13__; D_14__
7924f70ceded0a884cf4ad4f72a7015b	0	0	0	0	0	0	0	0	0	0	0	0	0	0	0	0	0	0	23	19	43	88	9	26	82	64	70	32	D_0__Bacteria; D_1__Chloroflexi; D_2__Ktedonobacteria; D_3__Ktedonobacterales; D_4__HSB OF53-F07
c2a787cf867ebfdce216002bcc8a94e1	0	0	0	0	0	0	0	0	0	0	0	0	0	0	0	0	0	0	24	98	0	219	0	69	0	0	0	0	D_0__Bacteria; D_1__Proteobacteria; D_2__Alphaproteobacteria; D_3__Rhizobiales; D_4__Rhizobiaceae; D_5__Rhizobium
48db6ed132e4721adb465ef7bd40705e	0	0	0	0	0	0	0	0	0	0	0	0	0	0	0	0	0	0	0	0	0	0	0	0	29	26	0	0	D_0__Bacteria; D_1__Proteobacteria; D_2__Alphaproteobacteria; D_3__Rhodospirillales; D_4__DA111; D_5__uncultured bacterium; D_6__; D_7__; D_8__; D_9__; D_10__; D_11__; D_12__; D_13__; D_14__
fea01280acfab2f678d86c0b43931e9e	0	0	0	0	0	0	0	0	0	0	0	0	0	0	0	0	0	0	49	52	0	33	0	0	122	110	44	0	D_0__Bacteria; D_1__Proteobacteria; D_2__Alphaproteobacteria; D_3__Rhodospirillales; D_4__JG37-AG-20; D_5__uncultured bacterium; D_6__; D_7__; D_8__; D_9__; D_10__; D_11__; D_12__; D_13__; D_14__
d835889bc548fc04660b9968404259fc	0	0	0	0	0	0	0	0	0	0	0	0	0	11	18	0	0	0	0	0	0	0	0	0	0	0	0	0	D_0__Bacteria; D_1__Proteobacteria; D_2__Betaproteobacteria; D_3__Rhodocyclales; D_4__Rhodocyclaceae
a0b84d1e743c5c63fa472ebb0e5f920e	0	0	0	0	0	0	0	0	0	0	0	0	0	0	0	0	0	0	0	44	22	39	17	46	57	31	74	77	D_0__Bacteria; D_1__Proteobacteria; D_2__Deltaproteobacteria; D_3__Myxococcales; D_4__uncultured; D_5__uncultured bacterium; D_6__; D_7__; D_8__; D_9__; D_10__; D_11__; D_12__; D_13__; D_14__
c81893ae8d638344e0545d4f7950bdf0	0	0	0	0	0	0	0	0	0	0	0	0	0	0	0	0	0	0	0	36	0	62	0	0	74	63	0	41	D_0__Bacteria; D_1__Proteobacteria; D_2__Alphaproteobacteria; D_3__Rhizobiales; D_4__Rhizobiales Incertae Sedis; D_5__Rhizomicrobium; D_6__uncultured bacterium; D_7__; D_8__; D_9__; D_10__; D_11__; D_12__; D_13__; D_14__
176b548333d1c309723ff0b93d0b4678	6	0	0	0	0	0	0	0	0	0	0	0	0	0	0	0	0	0	0	0	0	0	0	0	0	0	0	0	D_0__Bacteria; D_1__Firmicutes; D_2__Erysipelotrichia; D_3__Erysipelotrichales; D_4__Erysipelotrichaceae; D_5__Erysipelothrix
77a58d0f6a1321c6a84ff253066db701	0	0	0	0	0	0	0	0	0	0	0	0	0	0	0	0	0	0	0	0	0	0	0	0	0	6	0	0	D_0__Bacteria; D_1__Chlamydiae; D_2__Chlamydiae; D_3__Chlamydiales; D_4__Simkaniaceae; D_5__uncultured; D_6__uncultured Chlamydiales bacterium; D_7__; D_8__; D_9__; D_10__; D_11__; D_12__; D_13__; D_14__
d0848f30b92e3cbde0efee8f8873d70e	0	0	0	0	0	0	0	0	0	0	0	0	0	0	0	0	0	0	0	0	8	0	0	0	0	0	0	0	D_0__Bacteria; D_1__Proteobacteria
d012be4542461b4e55aef6f75d7c8abe	0	0	0	0	0	0	0	0	0	0	0	0	0	0	0	0	0	0	0	0	0	0	0	0	0	2	13	0	D_0__Bacteria; D_1__Bacteroidetes
cde6b5b2e7de2b615af150e360f72fbe	0	0	0	0	0	0	0	0	0	0	0	0	0	0	0	0	0	0	0	0	0	0	0	0	0	0	0	1	D_0__Bacteria; D_1__Acidobacteria; D_2__Subgroup 2; D_3__uncultured Acidobacteria bacterium; D_4__; D_5__; D_6__; D_7__; D_8__; D_9__; D_10__; D_11__; D_12__; D_13__; D_14__
f1b526c4abb6c2422fc9ea8ff5b90dac	0	0	0	0	0	0	0	0	0	0	0	0	0	0	0	0	0	0	0	0	0	27	0	17	4	0	9	11	D_0__Bacteria; D_1__Bacteroidetes; D_2__Sphingobacteriia; D_3__Sphingobacteriales; D_4__uncultured; Ambiguous_taxa; D_6__; D_7__; D_8__; D_9__; D_10__; D_11__; D_12__; D_13__; D_14__
1b655c112406845090da4f3a9f493660	0	0	0	0	0	0	0	0	0	0	0	0	0	0	0	0	0	0	0	0	0	0	0	0	0	0	0	8	D_0__Bacteria; D_1__Planctomycetes; D_2__Planctomycetacia; D_3__Planctomycetales; D_4__Planctomycetaceae; D_5__Isosphaera; D_6__uncultured bacterium; D_7__; D_8__; D_9__; D_10__; D_11__; D_12__; D_13__; D_14__
0b28b94e1ca1806cc3883398997bcedf	0	0	0	0	0	0	0	0	0	0	0	0	0	0	0	0	0	0	0	0	0	0	10	11	14	7	65	31	D_0__Bacteria; D_1__Bacteroidetes; D_2__Sphingobacteriia; D_3__Sphingobacteriales; D_4__Chitinophagaceae; D_5__uncultured
eeca2284e16238c9d7c0676e6dd76ce4	0	0	0	0	0	0	0	0	0	0	0	0	0	0	0	0	0	0	28	0	0	14	12	13	107	113	28	9	D_0__Bacteria; D_1__Acidobacteria; D_2__Subgroup 2; D_3__uncultured bacterium; D_4__; D_5__; D_6__; D_7__; D_8__; D_9__; D_10__; D_11__; D_12__; D_13__; D_14__
b6ecd20f301035741915d6c32bda2410	0	0	0	0	0	0	0	0	0	0	0	0	0	0	0	0	0	0	9	0	0	0	0	0	0	0	0	0	D_0__Bacteria; D_1__Firmicutes; D_2__Negativicutes; D_3__Selenomonadales; D_4__Veillonellaceae; D_5__Allisonella; D_6__uncultured bacterium; D_7__; D_8__; D_9__; D_10__; D_11__; D_12__; D_13__; D_14__
30111229b0b77b48fc0a296e46d7e232	0	2	0	0	0	0	0	0	0	0	0	0	0	0	0	0	0	0	0	0	0	0	0	0	0	0	0	0	D_0__Bacteria; D_1__Proteobacteria; D_2__Gammaproteobacteria; D_3__Legionellales; D_4__Coxiellaceae; D_5__Aquicella
7e9923ae71d5a3529f38bd80126a53f6	0	0	0	0	0	0	0	0	0	0	0	0	0	0	0	0	0	0	0	0	0	0	0	0	31	0	0	0	D_0__Bacteria; D_1__Planctomycetes; D_2__Planctomycetacia; D_3__Planctomycetales; D_4__Planctomycetaceae; D_5__uncultured
41aca017214cfb61eab164479f8b2b0d	0	0	0	0	0	0	0	0	0	0	0	0	0	0	0	0	0	0	0	0	0	3	0	0	0	0	0	0	D_0__Bacteria; D_1__Bacteroidetes; D_2__Bacteroidetes Incertae Sedis; D_3__Order III; D_4__CK06-06-Mud-MAS4B-21; D_5__uncultured bacterium; D_6__; D_7__; D_8__; D_9__; D_10__; D_11__; D_12__; D_13__; D_14__
21b551b6b068b8f376f78cd3df20e20c	0	0	0	0	0	0	0	0	0	0	0	0	0	0	0	0	0	0	0	0	5	0	0	0	0	0	0	0	D_0__Bacteria; D_1__Chloroflexi; D_2__TK10; D_3__uncultured Chloroflexi bacterium; D_4__; D_5__; D_6__; D_7__; D_8__; D_9__; D_10__; D_11__; D_12__; D_13__; D_14__
517499f9f8f891d3f9802d523585fc7f	0	0	0	0	0	0	0	0	0	0	0	0	0	0	0	0	0	0	40	51	26	80	20	44	478	498	60	39	D_0__Bacteria; D_1__Chloroflexi; D_2__Ktedonobacteria; D_3__Ktedonobacterales; D_4__JG30a-KF-32
8eeb7faa748fe964c6e8f5684ec86941	0	0	0	0	0	0	0	0	0	0	0	0	0	0	0	0	0	0	0	0	0	0	0	11	0	0	0	0	D_0__Bacteria; D_1__Planctomycetes; D_2__Phycisphaerae; D_3__Phycisphaerales; D_4__Phycisphaeraceae; D_5__SM1A02; D_6__uncultured bacterium; D_7__; D_8__; D_9__; D_10__; D_11__; D_12__; D_13__; D_14__
72a01c3f01f74caa9cfbe03102a36e91	0	0	0	0	0	0	0	0	0	0	0	0	0	0	0	0	0	0	0	0	14	0	0	0	0	0	4	0	D_0__Bacteria
dacdaabc71b35236bf5b356818c119aa	0	0	0	0	0	0	0	0	0	0	0	0	0	0	0	0	0	0	0	0	17	0	0	0	0	0	0	0	D_0__Bacteria; D_1__Planctomycetes; D_2__Planctomycetacia; D_3__Planctomycetales; D_4__Planctomycetaceae; D_5__uncultured
83568725d8f17309b12c8502582e90d1	0	0	0	0	0	0	0	0	0	0	0	0	0	0	0	0	0	0	0	0	0	0	0	0	0	7	0	0	D_0__Bacteria; D_1__Proteobacteria; D_2__Gammaproteobacteria; D_3__HTA4; D_4__uncultured bacterium; D_5__; D_6__; D_7__; D_8__; D_9__; D_10__; D_11__; D_12__; D_13__; D_14__
082ed90b9cae27507e5871ed56631530	0	0	0	0	0	0	0	0	0	0	0	0	0	0	0	0	0	0	0	0	0	0	0	5	0	7	0	7	D_0__Bacteria; D_1__FCPU426; D_2__uncultured bacterium; D_3__; D_4__; D_5__; D_6__; D_7__; D_8__; D_9__; D_10__; D_11__; D_12__; D_13__; D_14__
dcfd90aa2fd3ae4cecc831902af00185	0	0	0	0	0	0	0	0	0	0	0	0	0	0	0	0	0	0	0	0	0	0	0	0	112	0	0	0	D_0__Bacteria; D_1__Actinobacteria; D_2__Actinobacteria; D_3__Corynebacteriales; D_4__Mycobacteriaceae; D_5__Mycobacterium
7437479a75269532d597e5f853414f6b	0	0	0	0	0	0	0	0	0	0	0	0	0	0	0	0	0	0	0	0	0	0	0	10	45	33	0	0	D_0__Bacteria; D_1__Proteobacteria; D_2__Betaproteobacteria; D_3__SC-I-84
a7fc6139ff496bee05dfa8b4be5d837b	0	0	0	0	0	0	0	0	0	0	0	0	0	0	0	0	0	0	0	0	0	56	0	0	186	117	0	0	D_0__Bacteria; D_1__Chloroflexi; D_2__Ktedonobacteria; D_3__Ktedonobacterales; D_4__JG30a-KF-32; D_5__uncultured bacterium; D_6__; D_7__; D_8__; D_9__; D_10__; D_11__; D_12__; D_13__; D_14__
1835e5e0727227bbca3a29bde9dc162a	0	0	0	0	0	0	0	0	0	0	0	0	0	0	0	0	0	0	0	0	0	0	0	0	93	76	53	75	D_0__Bacteria; D_1__Actinobacteria; D_2__Actinobacteria; D_3__Corynebacteriales; D_4__Mycobacteriaceae; D_5__Mycobacterium
715f185cca98b3041d8e30f015e948fe	0	0	0	0	0	0	0	0	0	0	0	0	0	0	0	0	0	0	0	0	0	0	0	0	0	0	12	9	D_0__Bacteria; D_1__Planctomycetes; D_2__Planctomycetacia; D_3__Planctomycetales; D_4__Planctomycetaceae; D_5__uncultured; D_6__uncultured bacterium; D_7__; D_8__; D_9__; D_10__; D_11__; D_12__; D_13__; D_14__
e66ea39e03c675fb47ebb85c9b18deba	0	0	0	0	0	0	0	0	0	0	0	0	0	0	0	0	0	0	0	0	0	0	0	0	0	0	0	14	D_0__Bacteria; D_1__Firmicutes; D_2__Bacilli; D_3__Lactobacillales; D_4__Leuconostocaceae; D_5__Weissella; Ambiguous_taxa; D_7__; D_8__; D_9__; D_10__; D_11__; D_12__; D_13__; D_14__
2b9a3b11596024c409f63a3cdc0b50dd	0	0	0	0	0	0	0	0	0	0	0	0	0	0	0	0	0	0	0	5	0	0	0	0	0	0	0	0	D_0__Bacteria; D_1__Bacteroidetes; D_2__Sphingobacteriia; D_3__Sphingobacteriales; D_4__Saprospiraceae; D_5__uncultured; D_6__uncultured bacterium; D_7__; D_8__; D_9__; D_10__; D_11__; D_12__; D_13__; D_14__
ba9ecb28932826e70d43988826679fbc	0	0	0	0	0	0	0	0	0	0	0	0	0	0	0	0	0	0	0	0	0	0	0	0	0	0	7	0	D_0__Bacteria; D_1__Bacteroidetes; D_2__Cytophagia; D_3__Cytophagales; D_4__Cytophagaceae; D_5__uncultured
bf1c50e24daa412cc3a53c2ae819d4fa	0	0	0	0	0	0	0	10	0	0	0	0	0	0	0	0	0	0	0	0	0	0	0	0	0	0	0	0	D_0__Bacteria; D_1__Proteobacteria; D_2__Alphaproteobacteria; D_3__Sphingomonadales; D_4__Sphingomonadaceae; D_5__Novosphingobium
68ea126bf827535856a46b996475b1c0	0	0	0	0	0	0	0	0	0	0	0	0	0	0	0	0	0	0	0	0	0	0	0	0	0	0	0	26	D_0__Bacteria; D_1__Chloroflexi; D_2__Ktedonobacteria; D_3__Ktedonobacterales; D_4__1959-1; D_5__uncultured bacterium; D_6__; D_7__; D_8__; D_9__; D_10__; D_11__; D_12__; D_13__; D_14__
b699eee68886bf7dbfadb9d03f3119ac	0	0	0	0	0	0	0	0	0	0	0	0	0	0	0	0	0	0	0	0	0	0	0	0	0	0	8	0	D_0__Bacteria; D_1__TM6 (Dependentiae); D_2__uncultured bacterium; D_3__; D_4__; D_5__; D_6__; D_7__; D_8__; D_9__; D_10__; D_11__; D_12__; D_13__; D_14__
6d34185e2ddda994b62c45cf162f5690	0	0	0	0	0	0	0	0	0	0	0	0	0	0	0	0	0	0	7	0	0	0	0	0	0	0	0	0	D_0__Bacteria; D_1__Chlorobi; D_2__Chlorobia; D_3__Chlorobiales; D_4__OPB56; D_5__uncultured bacterium; D_6__; D_7__; D_8__; D_9__; D_10__; D_11__; D_12__; D_13__; D_14__
a31cb21bcd0e791c8a07cb3f15ca8aba	0	4	0	0	0	0	0	8	0	0	0	0	0	0	0	0	0	0	0	0	0	0	0	0	0	0	0	0	D_0__Bacteria; D_1__Chloroflexi; D_2__Anaerolineae; D_3__Anaerolineales; D_4__Anaerolineaceae; D_5__uncultured; D_6__wastewater metagenome; D_7__; D_8__; D_9__; D_10__; D_11__; D_12__; D_13__; D_14__
71c4b2f85cc429e8f490d49c272bf5b7	0	0	0	0	0	0	0	0	0	0	0	0	0	0	0	0	0	0	0	0	0	0	0	0	0	8	0	0	D_0__Bacteria; D_1__Proteobacteria; D_2__Deltaproteobacteria; D_3__Bdellovibrionales; D_4__Bdellovibrionaceae; D_5__Bdellovibrio
c99b16ce60ec5ec530d54475408a3e80	0	0	0	0	0	0	0	0	0	0	0	0	0	0	0	0	0	0	0	0	0	0	0	0	9	0	0	0	D_0__Bacteria; D_1__Firmicutes; D_2__Clostridia; D_3__Clostridiales; D_4__Lachnospiraceae
bc98e2330bfc147524b49d3c76465abd	0	0	0	0	0	0	0	0	0	0	0	0	0	0	0	0	0	0	0	0	0	0	0	0	23	0	0	0	D_0__Bacteria; D_1__Proteobacteria; D_2__Alphaproteobacteria; D_3__Rhizobiales; D_4__Hyphomicrobiaceae; D_5__Devosia; Ambiguous_taxa; D_7__; D_8__; D_9__; D_10__; D_11__; D_12__; D_13__; D_14__
aeef66436940960bddbef1c7d71818bd	0	0	0	0	0	0	0	0	0	0	0	0	0	0	0	0	0	0	0	0	0	0	0	0	0	70	0	0	D_0__Bacteria; D_1__Bacteroidetes; D_2__Sphingobacteriia; D_3__Sphingobacteriales; D_4__Sphingobacteriaceae; D_5__Olivibacter; D_6__Olivibacter soli; D_7__; D_8__; D_9__; D_10__; D_11__; D_12__; D_13__; D_14__
7064b85ca17d54519de48c3b143684df	12	0	11	0	0	3	22	0	14	0	11	0	7	0	7	0	9	7	0	0	0	0	0	0	0	0	0	0	Unassigned
ba6bafa175f497848882af701a35c65b	0	0	0	0	0	0	0	0	0	0	0	0	0	0	0	0	0	0	0	0	0	0	0	17	0	0	0	22	D_0__Bacteria; D_1__Proteobacteria; D_2__Deltaproteobacteria; D_3__Myxococcales; D_4__Haliangiaceae; D_5__Haliangium
7ad302234568398fcf49f382b1c34dfb	0	0	0	0	0	0	0	0	0	0	0	0	0	0	0	0	0	0	81	75	40	216	39	97	230	174	339	307	D_0__Bacteria; D_1__Acidobacteria; D_2__Acidobacteria; D_3__Acidobacteriales; D_4__Acidobacteriaceae (Subgroup 1); D_5__Acidobacterium; D_6__uncultured bacterium; D_7__; D_8__; D_9__; D_10__; D_11__; D_12__; D_13__; D_14__
953ff8cf401e672a13ca8604b0dba7d9	0	0	0	0	0	0	0	0	0	0	0	0	0	0	0	0	0	0	0	0	0	0	0	27	0	0	46	32	D_0__Bacteria; D_1__Bacteroidetes; D_2__Sphingobacteriia; D_3__Sphingobacteriales; D_4__Chitinophagaceae; D_5__uncultured
69d5830c399ee3f7f434c595a457b65b	0	0	0	0	0	0	0	0	0	0	0	0	0	0	0	0	0	0	24	0	0	0	0	36	0	31	0	0	D_0__Bacteria; D_1__Bacteroidetes; D_2__Sphingobacteriia; D_3__Sphingobacteriales; D_4__Sphingobacteriaceae; D_5__Mucilaginibacter; D_6__uncultured bacterium; D_7__; D_8__; D_9__; D_10__; D_11__; D_12__; D_13__; D_14__
9e9559e469ea8366ba6552bcfb440294	0	0	0	0	0	0	0	0	0	0	0	0	0	0	0	0	0	0	0	0	0	0	0	0	0	62	0	0	D_0__Bacteria; D_1__Verrucomicrobia; D_2__Spartobacteria; D_3__Chthoniobacterales; D_4__Chthoniobacteraceae; D_5__Chthoniobacter
35bfa466d34bf4c77acfbfedfd18d660	0	12	0	0	0	0	0	20	0	0	0	0	0	0	0	0	0	0	0	0	0	0	0	0	0	0	0	0	D_0__Bacteria; D_1__Bacteroidetes; D_2__Cytophagia; D_3__Cytophagales; D_4__Cytophagaceae; D_5__uncultured
6474323167e5262184fbd400c10cb784	0	0	0	0	0	0	0	0	0	0	0	0	0	0	0	0	0	0	0	0	0	0	0	0	42	35	0	0	D_0__Bacteria; D_1__Armatimonadetes; D_2__Fimbriimonadia; D_3__Fimbriimonadales; D_4__Fimbriimonadaceae; D_5__uncultured bacterium; D_6__; D_7__; D_8__; D_9__; D_10__; D_11__; D_12__; D_13__; D_14__
65a16c7bfbbbd48d14cf172eb712f7fc	0	0	4	0	0	0	0	0	0	0	0	0	0	0	0	0	0	0	0	0	0	0	0	0	0	0	0	0	D_0__Archaea; D_1__Euryarchaeota; D_2__Methanobacteria; D_3__Methanobacteriales; D_4__Methanobacteriaceae; D_5__Methanobacterium; D_6__uncultured Methanobacteriales archaeon; D_7__; D_8__; D_9__; D_10__; D_11__; D_12__; D_13__; D_14__
97993a7050ff88a25c8c82f4cdcbc707	0	0	0	0	0	0	0	0	0	0	0	0	0	0	0	0	0	0	0	0	0	0	0	0	0	0	50	0	D_0__Bacteria; D_1__Bacteroidetes; D_2__Sphingobacteriia; D_3__Sphingobacteriales; D_4__Chitinophagaceae; D_5__Ferruginibacter
9375fa4dc8542fe02147491f8b31af75	0	0	0	0	0	0	0	0	0	0	0	0	0	0	0	0	0	0	0	0	0	0	0	0	0	6	0	0	D_0__Bacteria
7d8a67d9a7ae541304d69c0080342a68	0	0	0	0	0	0	0	0	0	0	0	0	0	0	0	0	0	0	0	0	0	0	14	0	0	0	0	0	D_0__Bacteria; D_1__Firmicutes; D_2__Clostridia; D_3__Clostridiales; D_4__Peptococcaceae; D_5__uncultured; D_6__uncultured bacterium; D_7__; D_8__; D_9__; D_10__; D_11__; D_12__; D_13__; D_14__
5992c7c35f151e7eda456e9fd7f6f10a	0	0	0	0	0	0	0	0	0	0	0	0	0	0	0	0	0	0	14	22	9	19	0	16	77	57	18	13	D_0__Bacteria; D_1__Proteobacteria; D_2__Gammaproteobacteria; D_3__Legionellales; D_4__Coxiellaceae; D_5__Aquicella; D_6__uncultured bacterium; D_7__; D_8__; D_9__; D_10__; D_11__; D_12__; D_13__; D_14__
67d357b4e78c0499f449a4988bf69c00	0	0	0	0	0	0	0	0	0	0	0	0	0	0	0	0	0	0	0	0	0	0	0	0	0	35	0	0	D_0__Bacteria; D_1__Saccharibacteria
fa1f4fde140fd74201895134d7fa72f7	0	0	0	0	0	0	0	0	0	0	0	0	0	0	0	0	0	0	38	0	20	50	16	128	38	34	52	54	D_0__Bacteria; D_1__Proteobacteria; D_2__Alphaproteobacteria; D_3__Rhodospirillales; D_4__Rhodospirillales Incertae Sedis; D_5__Reyranella
3fdb0179fc168efa0f3db9d9b67f8d65	0	0	0	0	0	0	0	0	0	0	0	0	0	0	0	0	0	0	0	0	0	0	44	0	0	0	189	140	D_0__Bacteria; D_1__Bacteroidetes; D_2__Sphingobacteriia; D_3__Sphingobacteriales; D_4__Chitinophagaceae; D_5__Chitinophaga; D_6__uncultured bacterium; D_7__; D_8__; D_9__; D_10__; D_11__; D_12__; D_13__; D_14__
53e8f34b14b34a85e09d2cad651f71ae	0	0	0	0	0	0	0	0	0	0	0	0	0	0	0	0	0	0	0	0	0	0	59	0	0	0	0	0	D_0__Bacteria; D_1__Proteobacteria; D_2__Gammaproteobacteria; D_3__Pasteurellales; D_4__Pasteurellaceae
bf15310b5ae4ada7e2a86d0f938e528b	0	0	0	0	0	0	0	0	0	0	0	0	0	0	0	0	0	0	0	8	0	0	5	0	12	11	0	0	D_0__Bacteria; D_1__Chloroflexi; D_2__SBR2076; D_3__uncultured bacterium; D_4__; D_5__; D_6__; D_7__; D_8__; D_9__; D_10__; D_11__; D_12__; D_13__; D_14__
[truncated: 12,524 more rows]
